# Supplementary material for: Construction of a dense genetic map of the Malus fusca fire blight resistant accession MAL0045 using tunable genotyping-by-sequencing SNPs and microsatellites
Source: Sci Rep. 2020 Oct 1;10:16358. doi: 10.1038/s41598-020-73393-6 (PMC7529804; doi:10.1038/s41598-020-73393-6)
Supplement: Supplementary file 5 — Supplementary Table S1. [file 41598_2020_73393_MOESM5_ESM.xlsx]

## Sheet: Tabelle1
Construction of a dense genetic map of the Malus fusca fire blight resistant accession MAL0045 using tunable genotyping-by-sequencing SNPs and microsatellites
Ofere Francis Emeriewen1, Klaus Richter2, Thomas Berner3, Jens Keilwagen3, Patrick S. Schnable4, Mickael Malnoy5 and Andreas Peil1
1Julius Kühn-Institut (JKI), Federal Research Centre for Cultivated Plants, Institute for Breeding Research on Fruit Crops, Pillnitzer Platz 3a, 01326 Dresden, Germany
2Julius Kühn-Institut (JKI), Federal Research Centre for Cultivated Plants, Institute for Resistance Research and Stress Tolerance, Erwin-Baur-Str. 27, 06484, Quedlinburg, Germany
3Julius Kühn-Institut (JKI), Federal Research Centre for Cultivated Plants, Institute for Biosafety in Plant Biotechnology, Erwin-Baur-Str. 27, 06484, Quedlinburg, Germany
4Data2Bio LLC, Ames, IA 50011-3650, USA
5Research and Innovation Centre, Genomics and Biology of Fruit Crops Department, Fondazione Edmund Mach, Via E. Mach, 1 – 38010 San Michele all ‘Adige (Trentino) Italy
Corresponding authors: Ofere Francis Emeriewen, Andreas Peil
Julius Kühn-Institut (JKI)
Federal Research Centre for Cultivated Plants
Institute for Breeding Research on Fruit Crops
Pillnitzer Platz 3a
01326 Dresden
Germany
ofere.emeriewen@julius-kuehn.de
andreas.peil@julius-kuehn.de
Table S1: ALL 11998 SNPsApple-tGBS.MCR70.snps.genotype.context.sequences
# CHR	POS	REF	ALT	CONTEXT_SEQUENCE
Scaffold315941	32825	T	A	GTTGATGAGTCCCTTTTATAAAATAAGGGCTCCTCACTTATTACATATTTGCCCCTTCCTTTATTACATAATTATATTTTAGTCCCTCAAGTATTTATACGAGATCTAAATACGGATGCCATAAGTATGGTATAAACAGTAGTCCCCCAAGTCTTCAGTCAAGAGAGTCTTTTGGCTGGAGACTTGAAATTCAGTCCATG[T/A]GTGGGCCGAAGTAACTAGATGTGTCTAGAATTGATACTCGATATGAGGCGGTGCCCAATCTGAAATGATGCTCAACTAGAACTAGAACATGTTGCGAGGCTGCTCTGCTTGTGGCTTATGTTGCCTTGGTTGGCTCAGCTTGTGGCGTTTGAAGGTGAGGGAGTCCCTTTTATAGAATAAGGGCTAGCTCCTCA…
Scaffold315941	32826	G	A	TTGATGAGTCCCTTTTATAAAATAAGGGCTCCTCACTTATTACATATTTGCCCCTTCCTTTATTACATAATTATATTTTAGTCCCTCAAGTATTTATACGAGATCTAAATACGGATGCCATAAGTATGGTATAAACAGTAGTCCCCCAAGTCTTCAGTCAAGAGAGTCTTTTGGCTGGAGACTTGAAATTCAGTCCATGT[G/A]TGGGCCGAAGTAACTAGATGTGTCTAGAATTGATACTCGATATGAGGCGGTGCCCAATCTGAAATGATGCTCAACTAGAACTAGAACATGTTGCGAGGCTGCTCTGCTTGTGGCTTATGTTGCCTTGGTTGGCTCAGCTTGTGGCGTTTGAAGGTGAGGGAGTCCCTTTTATAGAATAAGGGCTAGCTCCTCAA…
Scaffold315941	32856	T	C	CCTCACTTATTACATATTTGCCCCTTCCTTTATTACATAATTATATTTTAGTCCCTCAAGTATTTATACGAGATCTAAATACGGATGCCATAAGTATGGTATAAACAGTAGTCCCCCAAGTCTTCAGTCAAGAGAGTCTTTTGGCTGGAGACTTGAAATTCAGTCCATGTGTGGGCCGAAGTAACTAGATGTGTCTAGAA[T/C]TGATACTCGATATGAGGCGGTGCCCAATCTGAAATGATGCTCAACTAGAACTAGAACATGTTGCGAGGCTGCTCTGCTTGTGGCTTATGTTGCCTTGGTTGGCTCAGCTTGTGGCGTTTGAAGGTGAGGGAGTCCCTTTTATAGAATAAGGGCTAGCTCCTCAATACATGAATGATGGGCTAAAGTTGATGCTC…
Scaffold315941	32873	G	A	TTGCCCCTTCCTTTATTACATAATTATATTTTAGTCCCTCAAGTATTTATACGAGATCTAAATACGGATGCCATAAGTATGGTATAAACAGTAGTCCCCCAAGTCTTCAGTCAAGAGAGTCTTTTGGCTGGAGACTTGAAATTCAGTCCATGTGTGGGCCGAAGTAACTAGATGTGTCTAGAATTGATACTCGATATGAG[G/A]CGGTGCCCAATCTGAAATGATGCTCAACTAGAACTAGAACATGTTGCGAGGCTGCTCTGCTTGTGGCTTATGTTGCCTTGGTTGGCTCAGCTTGTGGCGTTTGAAGGTGAGGGAGTCCCTTTTATAGAATAAGGGCTAGCTCCTCAATACATGAATGATGGGCTAAAGTTGATGCTCTCTAATGATGGTGAGAG…
Scaffold315941	32886	T	C	TATTACATAATTATATTTTAGTCCCTCAAGTATTTATACGAGATCTAAATACGGATGCCATAAGTATGGTATAAACAGTAGTCCCCCAAGTCTTCAGTCAAGAGAGTCTTTTGGCTGGAGACTTGAAATTCAGTCCATGTGTGGGCCGAAGTAACTAGATGTGTCTAGAATTGATACTCGATATGAGGCGGTGCCCAATC[T/C]GAAATGATGCTCAACTAGAACTAGAACATGTTGCGAGGCTGCTCTGCTTGTGGCTTATGTTGCCTTGGTTGGCTCAGCTTGTGGCGTTTGAAGGTGAGGGAGTCCCTTTTATAGAATAAGGGCTAGCTCCTCAATACATGAATGATGGGCTAAAGTTGATGCTCTCTAATGATGGTGAGAGAGTCCCTTTTATA…
Scaffold315941	32898	C	T	ATATTTTAGTCCCTCAAGTATTTATACGAGATCTAAATACGGATGCCATAAGTATGGTATAAACAGTAGTCCCCCAAGTCTTCAGTCAAGAGAGTCTTTTGGCTGGAGACTTGAAATTCAGTCCATGTGTGGGCCGAAGTAACTAGATGTGTCTAGAATTGATACTCGATATGAGGCGGTGCCCAATCTGAAATGATGCT[C/T]AACTAGAACTAGAACATGTTGCGAGGCTGCTCTGCTTGTGGCTTATGTTGCCTTGGTTGGCTCAGCTTGTGGCGTTTGAAGGTGAGGGAGTCCCTTTTATAGAATAAGGGCTAGCTCCTCAATACATGAATGATGGGCTAAAGTTGATGCTCTCTAATGATGGTGAGAGAGTCCCTTTTATAGAATAAGGGCTC…
Scaffold315496	27434	T	G	TGCTCAGCCACTAAAGCAGCTAACAAGGAGTTGGAACGGATTGATGCCGTCTTTAATTCATATGCAAATGCGTCTTCTGGTTTGATTGAGTAAGTCTACTGCACAAAATACTTGTTATAATTTGTGGATTTTGCTATTACTTTTGTTGCAGCAGGAGCGAAGGTTATAATTTTTTTAGTGATAGTGTTGAGCATGCTCAA[T/G]GACAGATTTAATTCAGTAATTCCTTTGGCATTCAAAATGTTATTACATTTTTCCCTTGTCGCGTATTTAGTTGCATCTTCCAGGGGTAGGTAAGAATTTCATGAAAATATGTTTTGGGTATCACCATTTTTTGTACTAACGTAAGATCATTGTTGGTCCTGCATGGTCACATTTTATGATTACTATTCAACAGA…
Scaffold315496	27449	A	T	GCAGCTAACAAGGAGTTGGAACGGATTGATGCCGTCTTTAATTCATATGCAAATGCGTCTTCTGGTTTGATTGAGTAAGTCTACTGCACAAAATACTTGTTATAATTTGTGGATTTTGCTATTACTTTTGTTGCAGCAGGAGCGAAGGTTATAATTTTTTTAGTGATAGTGTTGAGCATGCTCAATGACAGATTTAATTC[A/T]GTAATTCCTTTGGCATTCAAAATGTTATTACATTTTTCCCTTGTCGCGTATTTAGTTGCATCTTCCAGGGGTAGGTAAGAATTTCATGAAAATATGTTTTGGGTATCACCATTTTTTGTACTAACGTAAGATCATTGTTGGTCCTGCATGGTCACATTTTATGATTACTATTCAACAGAAAGAGTTGTTATGAA…
Scaffold315496	27497	G	A	GCAAATGCGTCTTCTGGTTTGATTGAGTAAGTCTACTGCACAAAATACTTGTTATAATTTGTGGATTTTGCTATTACTTTTGTTGCAGCAGGAGCGAAGGTTATAATTTTTTTAGTGATAGTGTTGAGCATGCTCAATGACAGATTTAATTCAGTAATTCCTTTGGCATTCAAAATGTTATTACATTTTTCCCTTGTCGC[G/A]TATTTAGTTGCATCTTCCAGGGGTAGGTAAGAATTTCATGAAAATATGTTTTGGGTATCACCATTTTTTGTACTAACGTAAGATCATTGTTGGTCCTGCATGGTCACATTTTATGATTACTATTCAACAGAAAGAGTTGTTATGAATCACCAATTGTTCCTTGTCCAGAAAATCCGCAGTGACCAATAGAATCG…
Scaffold315496	37192	G	A	GAGGAGGTCCCGGGTTTGAAATAATATGTGCGTTTATTTATTTTTCAATTTTTATGAATTTCTTTTCATAATAGTATAAATTTATAAAATTTGTCATTTGATCAAAATGTTTAATCAGAAGTAGTGGTTTCTGTTATTTAAAAAAAGAGTTCTTGAGTTCAAAATGCTACGTGCATGTTTATTTTTTTCCAATTTTTACG[G/A]ATTTGTGTGTGGTTATTCTTTTCTTTTTAGTTACTAACTAATAGCTACATGGGTTGCAAACATTCATTCCAATTCAAGTATAACCTTAAATAAGGAGTAATGCGTAGACCAAATTTGCAAATCATATGATGTAAGATCTCACATCGACCAACGGAGAATGGGGGATGTGCCTTATATGTACATGCTCTCCTCCC…
Scaffold315496	37277	C	A	AAAATTTGTCATTTGATCAAAATGTTTAATCAGAAGTAGTGGTTTCTGTTATTTAAAAAAAGAGTTCTTGAGTTCAAAATGCTACGTGCATGTTTATTTTTTTCCAATTTTTACGGATTTGTGTGTGGTTATTCTTTTCTTTTTAGTTACTAACTAATAGCTACATGGGTTGCAAACATTCATTCCAATTCAAGTATAAC[C/A]TTAAATAAGGAGTAATGCGTAGACCAAATTTGCAAATCATATGATGTAAGATCTCACATCGACCAACGGAGAATGGGGGATGTGCCTTATATGTACATGCTCTCCTCCCTATAGCACGAAGCCTTTTGGGAACTCACTGGCTTTGGATTCCATCAGAACTTTGAAGTTAAGTGAGTTCGGGTGAGAGCAATCCT…
Scaffold314013	62602	G	T	ATTGCAGAAGGTGAAACACATATTCTAGCAACCTAGGCTAAATCCGGGTCTATATGTTACTTCGTTTTCTCTGGTTACCCAAATTACCACAAATCCTGCCTATAGCATAAAGGATCTTAAGACTAGTGTTAAAGCAAGTGTTACTAGGGACTCACGAGAGTCGGAAACATTTAGCCTATATACTCTGTATTGGTGGAGGA[G/T]GTCACGAGTTTAAATCTCATGAACAATAGTTACTGATGGAACAAATAGGTCTGTCTGACGGGAAGAGAGAGAGTTATAATGTTTGCTTGTTTTGGCATAGAAGGCAAGTCCCTTAAACCCTACAACAAGCATGTGATCAGTGGGGAAAATTAAACCTAGAACAGCTATCTAGCAGAATTATCTTCTACAATGTT…
Scaffold314013	62627	A	G	TAGCAACCTAGGCTAAATCCGGGTCTATATGTTACTTCGTTTTCTCTGGTTACCCAAATTACCACAAATCCTGCCTATAGCATAAAGGATCTTAAGACTAGTGTTAAAGCAAGTGTTACTAGGGACTCACGAGAGTCGGAAACATTTAGCCTATATACTCTGTATTGGTGGAGGAGGTCACGAGTTTAAATCTCATGAAC[A/G]ATAGTTACTGATGGAACAAATAGGTCTGTCTGACGGGAAGAGAGAGAGTTATAATGTTTGCTTGTTTTGGCATAGAAGGCAAGTCCCTTAAACCCTACAACAAGCATGTGATCAGTGGGGAAAATTAAACCTAGAACAGCTATCTAGCAGAATTATCTTCTACAATGTTGCAAGGTCTGATAAACTTTAAATCT…
Scaffold314013	62639	T	C	CTAAATCCGGGTCTATATGTTACTTCGTTTTCTCTGGTTACCCAAATTACCACAAATCCTGCCTATAGCATAAAGGATCTTAAGACTAGTGTTAAAGCAAGTGTTACTAGGGACTCACGAGAGTCGGAAACATTTAGCCTATATACTCTGTATTGGTGGAGGAGGTCACGAGTTTAAATCTCATGAACAATAGTTACTGA[T/C]GGAACAAATAGGTCTGTCTGACGGGAAGAGAGAGAGTTATAATGTTTGCTTGTTTTGGCATAGAAGGCAAGTCCCTTAAACCCTACAACAAGCATGTGATCAGTGGGGAAAATTAAACCTAGAACAGCTATCTAGCAGAATTATCTTCTACAATGTTGCAAGGTCTGATAAACTTTAAATCTGAAAGCACTTCA…
Scaffold314546	32672	A	G	TGCTCAGTAGGACCCAAAACGCAAGCAGTAAACTGATTTACAATGATCTGATATCAAGTTGTATTATATGAATATAACTTAGAGTTGTAAAAGAGAGAGAGAGAGAGAGGAGATAATTAAAAGGGGCTAGAAAATCAAATAATAAAAGGACTACAAAACTTAAAGGCGCCCAGTTTCCTTAAAAAGGAAACAACTATTGA[A/G]CATGTATTCACCTCTTTGGGCAGTGTACTTAGGACGGATATCAATTCTTCTGGATGGTCCTCCCCATCCCCACCAGGACGAACTATTCCAGGCGTAGCATCTAGAACCCAAACCTAGACAAACAACTAGTAAGACAAAAAGAAAGATAACGTCCAAGAGACACCCAAACTTTCTAGGATATTTATTCAATATAT…
Scaffold314542	937	G	A	GAGAAGATGAAGAATCTAAAGTAGGTCCCTTGATTAATAATAAGTTAGAGTATTCATAGGGATCTTGAGAGTCTTTGTAGAGAAAATAATTCCAATTAAACAAGGAGACTATCTAGGACCAATCCTCCTAGGATTACGTTATCTAATCCTCAAGGTATCCTAATTTGACTTGAATTAGAGTTTCCTTACTTGGGAGACAA[G/A]TAATATCTTCAATGGGCTTAAGCCTAGCTTGTCGGAACCATGCATGGGCTATGGTCAGTCATGCCACCTGAGATGCACATGCCATGGTCCCAGAAAATCATAGTTCTACAATTGCCCGTAACTATGCTTCTGTGAATGCGCTTCGCTTCGAAAATGGATAGTTACCAACGAGTCATTAGTGAATCATCCGAGAA…
Scaffold314542	970	C	A	TTAATAATAAGTTAGAGTATTCATAGGGATCTTGAGAGTCTTTGTAGAGAAAATAATTCCAATTAAACAAGGAGACTATCTAGGACCAATCCTCCTAGGATTACGTTATCTAATCCTCAAGGTATCCTAATTTGACTTGAATTAGAGTTTCCTTACTTGGGAGACAAGTAATATCTTCAATGGGCTTAAGCCTAGCTTGT[C/A]GGAACCATGCATGGGCTATGGTCAGTCATGCCACCTGAGATGCACATGCCATGGTCCCAGAAAATCATAGTTCTACAATTGCCCGTAACTATGCTTCTGTGAATGCGCTTCGCTTCGAAAATGGATAGTTACCAACGAGTCATTAGTGAATCATCCGAGAATAACTTCTCCTAAATGTATAAAAAAAATAACTT…
Scaffold314542	971	G	A	TAATAATAAGTTAGAGTATTCATAGGGATCTTGAGAGTCTTTGTAGAGAAAATAATTCCAATTAAACAAGGAGACTATCTAGGACCAATCCTCCTAGGATTACGTTATCTAATCCTCAAGGTATCCTAATTTGACTTGAATTAGAGTTTCCTTACTTGGGAGACAAGTAATATCTTCAATGGGCTTAAGCCTAGCTTGTC[G/A]GAACCATGCATGGGCTATGGTCAGTCATGCCACCTGAGATGCACATGCCATGGTCCCAGAAAATCATAGTTCTACAATTGCCCGTAACTATGCTTCTGTGAATGCGCTTCGCTTCGAAAATGGATAGTTACCAACGAGTCATTAGTGAATCATCCGAGAATAACTTCTCCTAAATGTATAAAAAAAATAACTTT…
Scaffold314542	1005	C	T	GAGTCTTTGTAGAGAAAATAATTCCAATTAAACAAGGAGACTATCTAGGACCAATCCTCCTAGGATTACGTTATCTAATCCTCAAGGTATCCTAATTTGACTTGAATTAGAGTTTCCTTACTTGGGAGACAAGTAATATCTTCAATGGGCTTAAGCCTAGCTTGTCGGAACCATGCATGGGCTATGGTCAGTCATGCCAC[C/T]TGAGATGCACATGCCATGGTCCCAGAAAATCATAGTTCTACAATTGCCCGTAACTATGCTTCTGTGAATGCGCTTCGCTTCGAAAATGGATAGTTACCAACGAGTCATTAGTGAATCATCCGAGAATAACTTCTCCTAAATGTATAAAAAAAATAACTTTCGAACTGTGGGTGTGATTTGAAAGATTCATTGCA…
Scaffold314549	8040	G	A	ACTTCAAACCACCATATTTGCTGTAAATACGCCACCACCTGAAACCTGCAAATAAAGAACAGAGCATGCAGATCATCAACATCTATAAAATATAATACATCCTAATGCTGAGAAAAAAATGAAGAAATAATGAATTGACAAAATAATGAATTGACAGTAAGCTGGCATAACTTGCAATCAATGTTTTAATTATGATAACT[G/A]ACCCAAAAGAGATTTATGAACATACATTGCTGTAAAAGTATTAAAACACAATAGTTAGTTGATGTAATGAGATCAAAGGTGGCAGCCCCAGTCACAGAAAAAGCATAAGCTAATCTCTCTGATTGAGTGGTGGCGTTGAAAATCAGAAATTACCTTTAACAATGACTACTGATGAATGACATGTGAGAACTACA…
Scaffold315946	25368	C	T	TTTCTCTTACATCATGATACCAATTCGGCGAACTTATATTATCATGAATATAATTAAGATGTCGAACGTAGAGCAGAAGATCTTGAACTTCATAGAGAATTGAGTAACATTGCCTTCAAGTTCTAAAACCCTACGCTAAGAGACGTTCCTTCATTGGCCACAGTTGCTAAGTAAAGAAGTCAGCAACGAGTTCAACACCA[C/T]CACCACATCTACTCTACTCGCCCAACTAGCCTCCGTTGTGAGTTGGCATGTCCGCATTAACAAGAATAACGTAGTTAGCTCAATATTTACTCAATCTACACATCACGTAGACTTTGTAATTTTTAAAGTCAACAGTTACATAGTTATTGAAATGTAAAAGTTAGAAATGACTACTTTCAAGAGAATGATCAAAG…
Scaffold309877	186	T	C	TTTTATTGTTTGAAATTTTCAACTTTCTTTAAATTGGGAAAATGTATGATACAAGTCGCATCTTTGTAGCTGCCTTTCTTTTAAGGACAATACTTAGGTACTCAATGGGAAGTACCGAAATTTACTCATCTTTGATGTGCCCCAATAATATTACAACATGTGTATTTCAAAACTTTATCCCAATA[T/C]TTGTATCTTACTAACCGAACACTCAATTATCATTTTAAACTCATAACCAAACACCTTTCATCTTCTTTCTCATTCTGTTAGATGCCATGGCTGATCTGCCATAGCTAATCCATATCCATGGACCCCAGCCACCCCATATCCTCCTTCCACCAGATCCCCCCACACTCCCGCATCAGAGGATTTGCTCTCTCTTTCGTTCT
Scaffold309877	229	A	G	TTAAATTGGGAAAATGTATGATACAAGTCGCATCTTTGTAGCTGCCTTTCTTTTAAGGACAATACTTAGGTACTCAATGGGAAGTACCGAAATTTACTCATCTTTGATGTGCCCCAATAATATTACAACATGTGTATTTCAAAACTTTATCCCAATATTTGTATCTTACTAACCGAACACTCAATTATCATTTTAAACTC[A/G]TAACCAAACACCTTTCATCTTCTTTCTCATTCTGTTAGATGCCATGGCTGATCTGCCATAGCTAATCCATATCCATGGACCCCAGCCACCCCATATCCTCCTTCCACCAGATCCCCCCACACTCCCGCATCAGAGGATTTGCTCTCTCTTTCGTTCTTTCTCTTCGAATCAACATTAAAAGGAAGTGGCCGTAT…
Scaffold309877	258	A	T	GCATCTTTGTAGCTGCCTTTCTTTTAAGGACAATACTTAGGTACTCAATGGGAAGTACCGAAATTTACTCATCTTTGATGTGCCCCAATAATATTACAACATGTGTATTTCAAAACTTTATCCCAATATTTGTATCTTACTAACCGAACACTCAATTATCATTTTAAACTCATAACCAAACACCTTTCATCTTCTTTCTC[A/T]TTCTGTTAGATGCCATGGCTGATCTGCCATAGCTAATCCATATCCATGGACCCCAGCCACCCCATATCCTCCTTCCACCAGATCCCCCCACACTCCCGCATCAGAGGATTTGCTCTCTCTTTCGTTCTTTCTCTTCGAATCAACATTAAAAGGAAGTGGCCGTATGCAATCGACGCCGATGATGACATGGTTTC…
Scaffold315940	132553	C	T	AGGAGAGTGATGAGTCATTTTATAGAATAAGAGCTCCTCACTTATTACATATTTGCTCCTTCATCTATTATATAATTACATTTGAGTCCCTCGAGTATTTATACGAGATCTAAATACGGAGGCTTTAAGTATGGTACAAACAGTAGTCCCTCAAGTCTTCAGTCAAGAGAGTCTTTTGGTTGGAGACTTGAAATTCAGTC[C/T]ATGTGTGGGCCGAAGTAACTAGATGTCGTCTAGAACTGATACTCGATATGAGGCGGTGCCCAATCTGAAATGATGCTCAACTAGAAGTAGCACATGTTGCGAGGCTGCTCTGCTTGTGGCTTATGTTGCCTTGGTTGGCTCGGCTTGTGGTGTTGAAGGTGAGGGAGTCCCTTTTATAGAATAAAGGCTTGCTC…
Scaffold310468	5471	T	A	TGCAGTTCATAGTTACGAATGCCTTGTCAGTGCTTATGATTTTCATAGAACTTAATGATCTTTGATATGTATCTCTATTATATAGTTCATGTAGGGAACTTGATAAGAATAATTTGGTTGCGTCGCTGAGTCTAATTCAATGAAATTAGGGAAATCTGAAAGTTAATTTGTGCTTCTCATGATTAATTTAGGGCAATGTC[T/A]TTCATGGTTTATCGAAGGAATAACTGGAAATCGATTTGTATGCATGTGTGTCATGTGTGGAGAAGGACCCTCTAACTAGCTTTATACCCTAAAAAATCCAATTTCGTATTAGATTTAGTTTGTGTCGGCGAGTGATTAGTTTTAACTTTAAATTTGTCAAAAACCCAACCCCCTTTATATTTCGTCTTTTTAGT…
Scaffold310468	5490	A	C	TGCCTTGTCAGTGCTTATGATTTTCATAGAACTTAATGATCTTTGATATGTATCTCTATTATATAGTTCATGTAGGGAACTTGATAAGAATAATTTGGTTGCGTCGCTGAGTCTAATTCAATGAAATTAGGGAAATCTGAAAGTTAATTTGTGCTTCTCATGATTAATTTAGGGCAATGTCTTTCATGGTTTATCGAAGG[A/C]ATAACTGGAAATCGATTTGTATGCATGTGTGTCATGTGTGGAGAAGGACCCTCTAACTAGCTTTATACCCTAAAAAATCCAATTTCGTATTAGATTTAGTTTGTGTCGGCGAGTGATTAGTTTTAACTTTAAATTTGTCAAAAACCCAACCCCCTTTATATTTCGTCTTTTTAGTAATAATCTATCCAAAACTG…
Scaffold316145	117494	C	A	ATTACTTCATCATCTTCATCATCTTCATGATTGCTTCCAGCAGATCTGTGGGTCTCTCCAAAGTCATCGTTCTTTGCAAATCTTCCTCGGACTCGAGGTCTGCTGTCAGCAAGTGTTTTGCGGCAGGCATACTGCATATTTGCTTGAACATTAGTGAGAGTTTAACCCTAATCCCTAATTGAAACGCACATAGTAACATA[C/A]ACGCACACATGCAAATATGAGTAAAGGCATATGCTTTTCACACATGTTTTTATAGAGAGAGAGAACCTTGATTTTCTTGGTGAAGTTCCTCTCATTCCTTTTCTTCATGTACCTGTGGATCTTTTCTTTCCTCTCTTCAACAGAGAGCTTGCCTACTTTAAAATTTGGGTCTTCGGCTATTGGAATCTCAGTTG…
Scaffold317096	74141	T	A	ACCCAAAATACATGCAATACTTTATTGAAAACTGTCGATATAAACTCTCCGACGTTATCTAGTATCTCAGACTTTATGGGATAAGTAGGGTGGTGAGCCCTTAATCGGCCAAGAGGTTTAGCAGCAATGTGTGTGGACAAACATGTAACCAGTTTGTCGATTCATCAACCAAAACCATAAGTATTTATATGGTCCGCATT[T/A]TGGTAGGATTAGTCCACATATATTCCCTTGAATCCACTGTTAAAAGAGAGTCGTTTCGTATCTTTGCGAGGGATGATATAAAAATCAAATTTCCCAAATGAACGGCCTTGGCAAAGTGTGCTTGTTAGCATAAGATCCTTACTTCGGGTAAGGAGATGCATTGTAGCATCATAATTCGACCTAAGTGTTCCAAA…
Scaffold317096	74147	G	A	AATACATGCAATACTTTATTGAAAACTGTCGATATAAACTCTCCGACGTTATCTAGTATCTCAGACTTTATGGGATAAGTAGGGTGGTGAGCCCTTAATCGGCCAAGAGGTTTAGCAGCAATGTGTGTGGACAAACATGTAACCAGTTTGTCGATTCATCAACCAAAACCATAAGTATTTATATGGTCCGCATTTTGGTA[G/A]GATTAGTCCACATATATTCCCTTGAATCCACTGTTAAAAGAGAGTCGTTTCGTATCTTTGCGAGGGATGATATAAAAATCAAATTTCCCAAATGAACGGCCTTGGCAAAGTGTGCTTGTTAGCATAAGATCCTTACTTCGGGTAAGGAGATGCATTGTAGCATCATAATTCGACCTAAGTGTTCCAAAAGGTCG…
Scaffold317096	74148	G	A	ATACATGCAATACTTTATTGAAAACTGTCGATATAAACTCTCCGACGTTATCTAGTATCTCAGACTTTATGGGATAAGTAGGGTGGTGAGCCCTTAATCGGCCAAGAGGTTTAGCAGCAATGTGTGTGGACAAACATGTAACCAGTTTGTCGATTCATCAACCAAAACCATAAGTATTTATATGGTCCGCATTTTGGTAG[G/A]ATTAGTCCACATATATTCCCTTGAATCCACTGTTAAAAGAGAGTCGTTTCGTATCTTTGCGAGGGATGATATAAAAATCAAATTTCCCAAATGAACGGCCTTGGCAAAGTGTGCTTGTTAGCATAAGATCCTTACTTCGGGTAAGGAGATGCATTGTAGCATCATAATTCGACCTAAGTGTTCCAAAAGGTCGT…
Scaffold317096	74168	C	T	AAAACTGTCGATATAAACTCTCCGACGTTATCTAGTATCTCAGACTTTATGGGATAAGTAGGGTGGTGAGCCCTTAATCGGCCAAGAGGTTTAGCAGCAATGTGTGTGGACAAACATGTAACCAGTTTGTCGATTCATCAACCAAAACCATAAGTATTTATATGGTCCGCATTTTGGTAGGATTAGTCCACATATATTCC[C/T]TTGAATCCACTGTTAAAAGAGAGTCGTTTCGTATCTTTGCGAGGGATGATATAAAAATCAAATTTCCCAAATGAACGGCCTTGGCAAAGTGTGCTTGTTAGCATAAGATCCTTACTTCGGGTAAGGAGATGCATTGTAGCATCATAATTCGACCTAAGTGTTCCAAAAGGTCGTGCCAAAGCGAGTAAACTGCT…
Scaffold317096	74178	C	T	ATATAAACTCTCCGACGTTATCTAGTATCTCAGACTTTATGGGATAAGTAGGGTGGTGAGCCCTTAATCGGCCAAGAGGTTTAGCAGCAATGTGTGTGGACAAACATGTAACCAGTTTGTCGATTCATCAACCAAAACCATAAGTATTTATATGGTCCGCATTTTGGTAGGATTAGTCCACATATATTCCCTTGAATCCA[C/T]TGTTAAAAGAGAGTCGTTTCGTATCTTTGCGAGGGATGATATAAAAATCAAATTTCCCAAATGAACGGCCTTGGCAAAGTGTGCTTGTTAGCATAAGATCCTTACTTCGGGTAAGGAGATGCATTGTAGCATCATAATTCGACCTAAGTGTTCCAAAAGGTCGTGCCAAAGCGAGTAAACTGCTTGAATCACCA…
Scaffold317096	74199	G	A	CTAGTATCTCAGACTTTATGGGATAAGTAGGGTGGTGAGCCCTTAATCGGCCAAGAGGTTTAGCAGCAATGTGTGTGGACAAACATGTAACCAGTTTGTCGATTCATCAACCAAAACCATAAGTATTTATATGGTCCGCATTTTGGTAGGATTAGTCCACATATATTCCCTTGAATCCACTGTTAAAAGAGAGTCGTTTC[G/A]TATCTTTGCGAGGGATGATATAAAAATCAAATTTCCCAAATGAACGGCCTTGGCAAAGTGTGCTTGTTAGCATAAGATCCTTACTTCGGGTAAGGAGATGCATTGTAGCATCATAATTCGACCTAAGTGTTCCAAAAGGTCGTGCCAAAGCGAGTAAACTGCTTGAATCACCAATCTCCAGACCAGCCACATGT…
Scaffold317096	74243	A	G	AATCGGCCAAGAGGTTTAGCAGCAATGTGTGTGGACAAACATGTAACCAGTTTGTCGATTCATCAACCAAAACCATAAGTATTTATATGGTCCGCATTTTGGTAGGATTAGTCCACATATATTCCCTTGAATCCACTGTTAAAAGAGAGTCGTTTCGTATCTTTGCGAGGGATGATATAAAAATCAAATTTCCCAAATGA[A/G]CGGCCTTGGCAAAGTGTGCTTGTTAGCATAAGATCCTTACTTCGGGTAAGGAGATGCATTGTAGCATCATAATTCGACCTAAGTGTTCCAAAAGGTCGTGCCAAAGCGAGTAAACTGCTTGAATCACCAATCTCCAGACCAGCCACATGTGGTGTGTTCCCAGTTGGGAGACAACCCATTGGCCCTAAATCAAA…
Scaffold316859	16581	C	T	CCCCACCATCGTCGTCGTAGAAGCCCGCCGTGTGTCCAACTAGGCCTGGCTACGGGAAGGTCGACGAGAAGGTCCAAGTCAGGGCTAACCACTTCCCAAAGACGAGTGATCTTTCTCATGTCCCTCTCTCATCAACCTCCCATGGCGAGATGCTCGAGAGCCTGCCTTCATCCCTATCCTCCTCATCTCAGATCCGAGAC[C/T]GATGCGTCATTCAACCTTCTTTCAGCTCTCGAATCACAGATTCCATCAAGTTTATCCACCTCCGAGTTCTGCATGTCACATCTCCGTGCATGTTTGTGTTCTGTGGTAAGAGCCTTGAACAGAGAAAAATGTGGAACATGAGAGTGCTAAAGTGAGCTTGTCTTAGAGGTATAAGGAAAGTTATTATTTGCAGC…
Scaffold316859	16650	C	A	AGGTCCAAGTCAGGGCTAACCACTTCCCAAAGACGAGTGATCTTTCTCATGTCCCTCTCTCATCAACCTCCCATGGCGAGATGCTCGAGAGCCTGCCTTCATCCCTATCCTCCTCATCTCAGATCCGAGACCGATGCGTCATTCAACCTTCTTTCAGCTCTCGAATCACAGATTCCATCAAGTTTATCCACCTCCGAGTT[C/A]TGCATGTCACATCTCCGTGCATGTTTGTGTTCTGTGGTAAGAGCCTTGAACAGAGAAAAATGTGGAACATGAGAGTGCTAAAGTGAGCTTGTCTTAGAGGTATAAGGAAAGTTATTATTTGCAGCTTTTTTTGGCCAAGAGGCTTTGTTCTCAAGCTACTTTGGGTGCTGAAACATTGTTCTTGCACGAGATTA…
Scaffold316859	16656	G	A	AAGTCAGGGCTAACCACTTCCCAAAGACGAGTGATCTTTCTCATGTCCCTCTCTCATCAACCTCCCATGGCGAGATGCTCGAGAGCCTGCCTTCATCCCTATCCTCCTCATCTCAGATCCGAGACCGATGCGTCATTCAACCTTCTTTCAGCTCTCGAATCACAGATTCCATCAAGTTTATCCACCTCCGAGTTCTGCAT[G/A]TCACATCTCCGTGCATGTTTGTGTTCTGTGGTAAGAGCCTTGAACAGAGAAAAATGTGGAACATGAGAGTGCTAAAGTGAGCTTGTCTTAGAGGTATAAGGAAAGTTATTATTTGCAGCTTTTTTTGGCCAAGAGGCTTTGTTCTCAAGCTACTTTGGGTGCTGAAACATTGTTCTTGCACGAGATTACTACTC…
Scaffold316327	123868	T	C	ACGTATATGGGTGTCTTTAGTGAAACAAATCTTACTTTTTGAGCTGTGTACAGTTTTAGATGTAAAAGTCTCCCTGGGATAGGACCATAGCTTTTGAAAAACAATCTCTGAGGATGATATACTAACATCCTCAACTTTTTGCATGTAATATATAAATGTAAATAGAACTCTCTGGCTATGGCGTACGACCATCCCAATTT[T/C]TGTCGTGTAATATAAGAATGTAATATATGTATATCCCTTACTTTGGCACATATTTTCTCATGTATATAAGCCCTACTTTGTACACGTTTAAGATCATTTTGAAACCCACAGCATCGCGCGGGCCTCAATTGCTAGTAGTAACAAAAACTCTACAAGAGTTGGTCAAATTACCTCTATAGTATTAGTAATTGTTA…
Scaffold316853	2742	G	T	TAACAACACGCGTGCTGAGATTATGGCAAGCAATATCGTGGGTGGAATCATCGGTTAGATTAACGATACATGCGCATTTTCGAGCTACACAGAAGGAATGAAACCGCTCGAGATATTGATGGTTGAAGAAGGTGCTCGGATTATACACAAATCATGCTAATAATTGCTCAAGAAACGAGAATTAGAAAGAATAATACTTA[G/T]CATCGACAATTCCATTGCATTCCATTATTTCAGTTTTACAAAGTACCCTATCCAGACAAACTCAGGAAGATCGAAGTCGCAACCCCGAGTGAGTAGACGCCAATCACGGCCCCAACTAAGTCTTTACCGGACCGAGTCGCAGCCCCGATCCCAGCAATCCCGGCGACGCCGATCGGAACTCGAAACATCACGGC…
Scaffold316853	7593	A	G	CAGAAAAGGAATTTAGAAAGAAAAGGAGACAAAACTCGAAAGCTGCCGATACAAAGTGAATATTACAAGTTGGTTTTAGCTGGCTAAATGGCTAGGGGAGCTGTTGAACATACTATGCCACACGAACGCTCTTGAAAGCACGATCTCTAGGTCTTGATGAGTCCAGTTATCTGTCGGAAGGTGTTGAAGAAACATAACCA[A/G]CTCTTGGAACTCCAGCTTCACAAGCTTATCTGACCACTGCATATCAAACAACAGTGGTCTGTAACTCATTGACCTCTACTTCATTTATGATATAATAAAAACTGAAAGCAATTTCGGTTGACATGCAATAAACGAAAGGCATTAAGTTTTCATATGGAATCTACATAGCCAAAGAATACAGATATGGCCCTTTG…
Scaffold316853	7681	T	C	TGGCTAGGGGAGCTGTTGAACATACTATGCCACACGAACGCTCTTGAAAGCACGATCTCTAGGTCTTGATGAGTCCAGTTATCTGTCGGAAGGTGTTGAAGAAACATAACCAACTCTTGGAACTCCAGCTTCACAAGCTTATCTGACCACTGCATATCAAACAACAGTGGTCTGTAACTCATTGACCTCTACTTCATTTA[T/C]GATATAATAAAAACTGAAAGCAATTTCGGTTGACATGCAATAAACGAAAGGCATTAAGTTTTCATATGGAATCTACATAGCCAAAGAATACAGATATGGCCCTTTGGATTCTCTGCAGTCAAATTGACTCGACCACATGGTGTGTGCAGAAACACCCTTGAGAAATGGCAAATATGGACAAGGAAAAATTTAGC…
Scaffold316759	143828	C	G	ACATTCCTCAACAATGCTTCCAGGTCCAAGGAAATTCTTCAGGTTTCTCTCTCTCTCTCTCTCTCTCTCTCTGTTGCTAATAATATTCTAATAACTACTGGATTTGGAATTTGAATATTGGGTTTTTAGGAAAAATGAATTGGGTTTTTAGGAATTAAGCATGTTTGATTTGGATAATGTTTTTTACCTTCCGTTCATTG[C/G]TTTTCTTATATTTTTCTGACCATCCAAACAGAGCATCATGACGAGTAGTTTTTTGGATAATTTCTTATGTTTCTTATTGTAATGGTGGCTTGGACACTTTGAACAGTTGTTTGAGATGTGGAAGAAGATCGAGAAATCGCGGATTAATGAGTTCAACTACAGCAAGATAATAGGATTGTTAAGTGAAGAGGGCC…
Scaffold316759	143858	A	C	GAAATTCTTCAGGTTTCTCTCTCTCTCTCTCTCTCTCTCTCTGTTGCTAATAATATTCTAATAACTACTGGATTTGGAATTTGAATATTGGGTTTTTAGGAAAAATGAATTGGGTTTTTAGGAATTAAGCATGTTTGATTTGGATAATGTTTTTTACCTTCCGTTCATTGCTTTTCTTATATTTTTCTGACCATCCAAAC[A/C]GAGCATCATGACGAGTAGTTTTTTGGATAATTTCTTATGTTTCTTATTGTAATGGTGGCTTGGACACTTTGAACAGTTGTTTGAGATGTGGAAGAAGATCGAGAAATCGCGGATTAATGAGTTCAACTACAGCAAGATAATAGGATTGTTAAGTGAAGAGGGCCTCATGGAAGAGGCAGCGCCATGCTTTCAAG…
Scaffold315549	147252	C	T	AATGGAGTTGAATCATAACTCTATGGATCTAACTAACTAGTTTGTGAACTACTTCCAAGAACTTATGAGCTTGAGGCTTCACTGCAAATTTGGTGAGATGTAGAAGTGGCACACATATCTCTTTCACTTTGCTTAGCTCCTAATCCCATTTTCCAATTTCATCAAATTAACATCTATGGAAATTATGACTTTCTTTATTG[C/T]AAGGCTGTAAATTCTATACTCCTTCTCACATGTATCGTAACCAATAAGGATCCTTTTCTTCTTATTTCCTCCAGCTTGTGTTGCTTTGAATGTGTGAATAGCACATTGAACCAAACACTTTGAGCTTCTTGGTTTTCTCCTACTAAAGACCTTAAATGGTGACATTCTCCAAGGCTCTTGTAGGACATCTACTC…
Scaffold316974	23676	C	T	GTATCCTAAAGATTTCACGGATCCAGATAGATCGGCACTTGAAGATCAACTTGACATTTATACTCATTTTATGCGTTCTAATAATGATTTTCTCAATTGTGAGGGGTTGATGATCTTGCTACGAAAATGGTGGAGAAAGGGTTGCATCAAATATTTGTGTCATATCTCAGTCCGTATAGTAAAATATTGTCCACTTTGGG[C/T]CATACCCTCACGAAATTGTTCTTGGGCTTCCACCCAAAACGCGTCTCTTTATAGGGAGGTAGACATGTACATATAAGACACATCACCTCCCCTTCCCCGGGCGATGTGAGATCTTACAATCCACCCCTTTAAGGGCCCAACGTGCTCGTCAGCACACTTTCGGCCGAGGAGTGGCTCTGATACCAAATTGTCAT…
Scaffold316974	23679	T	C	TCCTAAAGATTTCACGGATCCAGATAGATCGGCACTTGAAGATCAACTTGACATTTATACTCATTTTATGCGTTCTAATAATGATTTTCTCAATTGTGAGGGGTTGATGATCTTGCTACGAAAATGGTGGAGAAAGGGTTGCATCAAATATTTGTGTCATATCTCAGTCCGTATAGTAAAATATTGTCCACTTTGGGCCA[T/C]ACCCTCACGAAATTGTTCTTGGGCTTCCACCCAAAACGCGTCTCTTTATAGGGAGGTAGACATGTACATATAAGACACATCACCTCCCCTTCCCCGGGCGATGTGAGATCTTACAATCCACCCCTTTAAGGGCCCAACGTGCTCGTCAGCACACTTTCGGCCGAGGAGTGGCTCTGATACCAAATTGTCATATT…
Scaffold316974	23719	G	A	GATCAACTTGACATTTATACTCATTTTATGCGTTCTAATAATGATTTTCTCAATTGTGAGGGGTTGATGATCTTGCTACGAAAATGGTGGAGAAAGGGTTGCATCAAATATTTGTGTCATATCTCAGTCCGTATAGTAAAATATTGTCCACTTTGGGCCATACCCTCACGAAATTGTTCTTGGGCTTCCACCCAAAACGC[G/A]TCTCTTTATAGGGAGGTAGACATGTACATATAAGACACATCACCTCCCCTTCCCCGGGCGATGTGAGATCTTACAATCCACCCCTTTAAGGGCCCAACGTGCTCGTCAGCACACTTTCGGCCGAGGAGTGGCTCTGATACCAAATTGTCATATTGCAGTCCGCATAGTAAGATATTGTCCGCTTTGGGCCACTC…
Scaffold316974	23842	G	A	TCAGTCCGTATAGTAAAATATTGTCCACTTTGGGCCATACCCTCACGAAATTGTTCTTGGGCTTCCACCCAAAACGCGTCTCTTTATAGGGAGGTAGACATGTACATATAAGACACATCACCTCCCCTTCCCCGGGCGATGTGAGATCTTACAATCCACCCCTTTAAGGGCCCAACGTGCTCGTCAGCACACTTTCGGCC[G/A]AGGAGTGGCTCTGATACCAAATTGTCATATTGCAGTCCGCATAGTAAGATATTGTCCGCTTTGGGCCACTCATTCACGGATTTGTTCTTGGGCTTTCACCCAAAACGTGTCTCATTATATGGAGGTGGGCATGTACATATAAGGCACATCACCTCCCCTCCCTCAGGCGATGTGGGATCTTACAATCTGCAATG…
Scaffold316974	23844	G	T	AGTCCGTATAGTAAAATATTGTCCACTTTGGGCCATACCCTCACGAAATTGTTCTTGGGCTTCCACCCAAAACGCGTCTCTTTATAGGGAGGTAGACATGTACATATAAGACACATCACCTCCCCTTCCCCGGGCGATGTGAGATCTTACAATCCACCCCTTTAAGGGCCCAACGTGCTCGTCAGCACACTTTCGGCCGA[G/T]GAGTGGCTCTGATACCAAATTGTCATATTGCAGTCCGCATAGTAAGATATTGTCCGCTTTGGGCCACTCATTCACGGATTTGTTCTTGGGCTTTCACCCAAAACGTGTCTCATTATATGGAGGTGGGCATGTACATATAAGGCACATCACCTCCCCTCCCTCAGGCGATGTGGGATCTTACAATCTGCAATGTT…
Scaffold316974	23874	G	A	GGCCATACCCTCACGAAATTGTTCTTGGGCTTCCACCCAAAACGCGTCTCTTTATAGGGAGGTAGACATGTACATATAAGACACATCACCTCCCCTTCCCCGGGCGATGTGAGATCTTACAATCCACCCCTTTAAGGGCCCAACGTGCTCGTCAGCACACTTTCGGCCGAGGAGTGGCTCTGATACCAAATTGTCATATT[G/A]CAGTCCGCATAGTAAGATATTGTCCGCTTTGGGCCACTCATTCACGGATTTGTTCTTGGGCTTTCACCCAAAACGTGTCTCATTATATGGAGGTGGGCATGTACATATAAGGCACATCACCTCCCCTCCCTCAGGCGATGTGGGATCTTACAATCTGCAATGTTGTTTTGCGTATGATTTTTGAATGAAATGTA…
Scaffold316974	23900	G	A	GGGCTTCCACCCAAAACGCGTCTCTTTATAGGGAGGTAGACATGTACATATAAGACACATCACCTCCCCTTCCCCGGGCGATGTGAGATCTTACAATCCACCCCTTTAAGGGCCCAACGTGCTCGTCAGCACACTTTCGGCCGAGGAGTGGCTCTGATACCAAATTGTCATATTGCAGTCCGCATAGTAAGATATTGTCC[G/A]CTTTGGGCCACTCATTCACGGATTTGTTCTTGGGCTTTCACCCAAAACGTGTCTCATTATATGGAGGTGGGCATGTACATATAAGGCACATCACCTCCCCTCCCTCAGGCGATGTGGGATCTTACAATCTGCAATGTTGTTTTGCGTATGATTTTTGAATGAAATGTATGATATTTAACTTTTCAATGTTATGT…
Scaffold316974	23950	T	C	TAAGACACATCACCTCCCCTTCCCCGGGCGATGTGAGATCTTACAATCCACCCCTTTAAGGGCCCAACGTGCTCGTCAGCACACTTTCGGCCGAGGAGTGGCTCTGATACCAAATTGTCATATTGCAGTCCGCATAGTAAGATATTGTCCGCTTTGGGCCACTCATTCACGGATTTGTTCTTGGGCTTTCACCCAAAACG[T/C]GTCTCATTATATGGAGGTGGGCATGTACATATAAGGCACATCACCTCCCCTCCCTCAGGCGATGTGGGATCTTACAATCTGCAATGTTGTTTTGCGTATGATTTTTGAATGAAATGTATGATATTTAACTTTTCAATGTTATGTTTATCTATAATTTTTTTGACCTTTTTAATGAGACCCACCGAGTTTAAAAT…
Scaffold316974	23971	G	A	CCCCGGGCGATGTGAGATCTTACAATCCACCCCTTTAAGGGCCCAACGTGCTCGTCAGCACACTTTCGGCCGAGGAGTGGCTCTGATACCAAATTGTCATATTGCAGTCCGCATAGTAAGATATTGTCCGCTTTGGGCCACTCATTCACGGATTTGTTCTTGGGCTTTCACCCAAAACGTGTCTCATTATATGGAGGTGG[G/A]CATGTACATATAAGGCACATCACCTCCCCTCCCTCAGGCGATGTGGGATCTTACAATCTGCAATGTTGTTTTGCGTATGATTTTTGAATGAAATGTATGATATTTAACTTTTCAATGTTATGTTTATCTATAATTTTTTTGACCTTTTTAATGAGACCCACCGAGTTTAAAATCGTAGATCCGCCATTGCTACC…
Scaffold316974	25904	A	C	GTCGCCACTTCTGTAATTAGCAACAGGTTTAGCTTCGTAGAACTGGTGCTTATATCCTGAATCAATTCTGAGCAGCTCTGCATGCTTCCCTGATTTTGCTAATTACTTGAGAAGCATGTCCTGTCCAATTGTTCCCGAAACATATGAAATTCTGGCTTGTGCATCGATGGTGTAAGACACTCCTTAATTATAATCAAATA[A/C]AAATTAATTAATTAAACAACATCATAGTTAATTCTTCGGACCAATGTCCTTGAGGCCTCTGCTCCTTTCCCATGGCATACATGACAATCACCACAAGATCCTTTCCATCATTAAACCCGTCCTTGATCTGGGTAAGTAGACTGTCATCAGTGAGAAGCCTCAGATCATCCTTGGTGTTTACATTGTCAGTCAAA…
Scaffold316751	2240	C	T	TTATTGGGTGCCAGTGAAAACCACAAACTCTAAATATTCATCTACTTCGGCTGTTTTCAGGTCATAGCTTCAAATATTAGCGGCATTACCTCACGTGAAAAGTGCATGTAAAATGTAACCAAAGCTTTTGATCTTAAAATAACCTAGAAAGATGGGGCATTTACTCTTTGAGGTGACCAAGAATTTAACGGTTAAAATCT[C/T]GACATAGATGTCAAATAATTAAGAAGATAATTAGTTTTCTTAAGTGTGTTTTAGAAGAAAACCATTTTGGAAGCAAAATATTCATATACATATATGTGTGTGTGTGTTTTTAATTAAAAACATGCAACTCCAACCTTAATTAGATTAAGAAGGACAACAACCAAATCATGGATCAGAATCTGATCTCCCCATGA…
Scaffold316751	2305	T	C	AGCTTCAAATATTAGCGGCATTACCTCACGTGAAAAGTGCATGTAAAATGTAACCAAAGCTTTTGATCTTAAAATAACCTAGAAAGATGGGGCATTTACTCTTTGAGGTGACCAAGAATTTAACGGTTAAAATCTCGACATAGATGTCAAATAATTAAGAAGATAATTAGTTTTCTTAAGTGTGTTTTAGAAGAAAACCA[T/C]TTTGGAAGCAAAATATTCATATACATATATGTGTGTGTGTGTTTTTAATTAAAAACATGCAACTCCAACCTTAATTAGATTAAGAAGGACAACAACCAAATCATGGATCAGAATCTGATCTCCCCATGAAAACATGAAAGCTGTGTTCAACCAAAATAAATGGAAAGATTACCTCTCTTAACTAATTAAAATTA…
Scaffold314014	1487	C	T	TAGCTACTTACGTCATCGTCTAGTATTGCAATGGAGTAAAATAAAATAAAATACAAGTCTAAATTTACGACAACACCACCCCCTTATATAGAGTTAAAACGTGAGATTCAAGAGTGTAGTTGGTGGAAAAAGATAAATTTTAGGGTTTTTGTCTTGTAGAAATACATCATATAAATAAATATTTATCTGTACAACATGTG[C/T]GTATGTACAATAATCATTGACAATTAACCTAAACATTGCAATTAACGTAAACTTTGTTTCTTCTTAAATTTTAGATGGTAAGCTCCTCCTATAAAATCATTTCAAAATCATAAAATCCGAATAACACACTTTATCTATACGCAAAAAAAATTGGCGGGGAAAATATAGTACGTGGAGGTATATATAGTATGTAC…
Scaffold314014	1589	T	A	GAGATTCAAGAGTGTAGTTGGTGGAAAAAGATAAATTTTAGGGTTTTTGTCTTGTAGAAATACATCATATAAATAAATATTTATCTGTACAACATGTGCGTATGTACAATAATCATTGACAATTAACCTAAACATTGCAATTAACGTAAACTTTGTTTCTTCTTAAATTTTAGATGGTAAGCTCCTCCTATAAAATCATT[T/A]CAAAATCATAAAATCCGAATAACACACTTTATCTATACGCAAAAAAAATTGGCGGGGAAAATATAGTACGTGGAGGTATATATAGTATGTACTTTCTCCTTTGCTTTCAAAGATCATCAAATTTTAATTAGTTTATATATATATAGATAATTGTTGTAAGTAAGTGGAAAAGTATTGTTGTCGTGGAGACAAAT…
Scaffold314014	13699	G	A	TGATGATGGCGACAAACTGTTGTATGAAGAGGTATGAGTTGGTTTTGTTAGAAATTTTTCTTAGCTTAGATTTGAACCCTAAGAGGCCTGAACAATAATTTTGTGATTTGCAGTTTATTTTAGGAATTGATTGATGAGTTTGGTTTGCATGCATAGACTGAAGTTACTGTTTTTGTTTATGCCGATGAGGGAAATCGACC[G/A]AAGTTCAAATTGTAACAATGTGATTATTTTGGTTGTGGTGAGAAATCAGAACCTTTTTTTAATCTTTCCCTTTTTGAAATTAAGAAATTGGGTTGCTTTTCTATACCCATTTTGTGATGATTCACTGAAAATTTGTTAATCATTTTAATGCATATGAGATCAGGTTTCTGATTTAGGATCCATTTCTGATCTTT…
Scaffold319479	1896	G	A	TCCTTGCACATTACTTGCATGATACATGGGAAATATGAAAATAATAACAATTCTTGTCCTTTGTTGTTAGGTGGCTTATGATGATTTTGTCGCTGCTGGTTCGCTTGCTGCAGCAAGGGAAAGAGGAGTTGTAAGTTTTCCGCTTGTTTTTAGATTTAATTCTCGTGTTAGCTAGTAGTAACATGTATAAATTCTTTCCA[G/A]CTTTGGTCAACATTCGGGTGCGAAGCAATTACCACACGATTATTTAACATTCTATTTTAGAATGTAACTCAGAGCTGTATCTAAGGAAGAGAGAGGTCTTAGATTGGTTTCATCTAATCAATGTTTACTTCAGTAAACTTACAAAGTTACAACGTTAGTTAGTCAAATCCTCTGACCATCCCTTGGAAGTTGAC…
Scaffold307161	900	T	C	CCTCGCAATCTGTTTAAGAGTGTTTTTAAAAAAAAAAGCTAAAAAACGCAATTTGACAATTTAAACTAACCGTGATTGTGTGTGACATAAAAAATTAAAAGTATTTTTGAGCCATAATTAAAAACGATTTTTGGACAAGGTGCACCTAATCTCATGTAGATGCAAAGAGACATTTGTCCCCGTTGTGCATGTTGTGCATG[T/C]GAAGAGACACTTGTCAAATACTTCTTGAAGAAATAGTTGAAACATAAACGCTTATCAACGGAAGTACTTCCTACATAAGCATTTCCAAACGAGAATTCTTTGGATACCTACCATCTCTCAGCCTCTTTGAGGCATTTTGAACCAAAGAAACTTGAAAGGGACGCATTCTCAAGATCCCTAATAATTCAACTCAA…
Scaffold307161	905	A	G	CAATCTGTTTAAGAGTGTTTTTAAAAAAAAAAGCTAAAAAACGCAATTTGACAATTTAAACTAACCGTGATTGTGTGTGACATAAAAAATTAAAAGTATTTTTGAGCCATAATTAAAAACGATTTTTGGACAAGGTGCACCTAATCTCATGTAGATGCAAAGAGACATTTGTCCCCGTTGTGCATGTTGTGCATGTGAAG[A/G]GACACTTGTCAAATACTTCTTGAAGAAATAGTTGAAACATAAACGCTTATCAACGGAAGTACTTCCTACATAAGCATTTCCAAACGAGAATTCTTTGGATACCTACCATCTCTCAGCCTCTTTGAGGCATTTTGAACCAAAGAAACTTGAAAGGGACGCATTCTCAAGATCCCTAATAATTCAACTCAAACTTT…
Scaffold307161	927	G	A	AAAAAAAAAAGCTAAAAAACGCAATTTGACAATTTAAACTAACCGTGATTGTGTGTGACATAAAAAATTAAAAGTATTTTTGAGCCATAATTAAAAACGATTTTTGGACAAGGTGCACCTAATCTCATGTAGATGCAAAGAGACATTTGTCCCCGTTGTGCATGTTGTGCATGTGAAGAGACACTTGTCAAATACTTCTT[G/A]AAGAAATAGTTGAAACATAAACGCTTATCAACGGAAGTACTTCCTACATAAGCATTTCCAAACGAGAATTCTTTGGATACCTACCATCTCTCAGCCTCTTTGAGGCATTTTGAACCAAAGAAACTTGAAAGGGACGCATTCTCAAGATCCCTAATAATTCAACTCAAACTTTTCAGCAATTTAATGGAAACATA…
Scaffold307161	936	G	C	AGCTAAAAAACGCAATTTGACAATTTAAACTAACCGTGATTGTGTGTGACATAAAAAATTAAAAGTATTTTTGAGCCATAATTAAAAACGATTTTTGGACAAGGTGCACCTAATCTCATGTAGATGCAAAGAGACATTTGTCCCCGTTGTGCATGTTGTGCATGTGAAGAGACACTTGTCAAATACTTCTTGAAGAAATA[G/C]TTGAAACATAAACGCTTATCAACGGAAGTACTTCCTACATAAGCATTTCCAAACGAGAATTCTTTGGATACCTACCATCTCTCAGCCTCTTTGAGGCATTTTGAACCAAAGAAACTTGAAAGGGACGCATTCTCAAGATCCCTAATAATTCAACTCAAACTTTTCAGCAATTTAATGGAAACATATATATTTGG…
Scaffold307161	943	C	G	AAACGCAATTTGACAATTTAAACTAACCGTGATTGTGTGTGACATAAAAAATTAAAAGTATTTTTGAGCCATAATTAAAAACGATTTTTGGACAAGGTGCACCTAATCTCATGTAGATGCAAAGAGACATTTGTCCCCGTTGTGCATGTTGTGCATGTGAAGAGACACTTGTCAAATACTTCTTGAAGAAATAGTTGAAA[C/G]ATAAACGCTTATCAACGGAAGTACTTCCTACATAAGCATTTCCAAACGAGAATTCTTTGGATACCTACCATCTCTCAGCCTCTTTGAGGCATTTTGAACCAAAGAAACTTGAAAGGGACGCATTCTCAAGATCCCTAATAATTCAACTCAAACTTTTCAGCAATTTAATGGAAACATATATATTTGGGTGTTGA…
Scaffold307161	945	T	G	ACGCAATTTGACAATTTAAACTAACCGTGATTGTGTGTGACATAAAAAATTAAAAGTATTTTTGAGCCATAATTAAAAACGATTTTTGGACAAGGTGCACCTAATCTCATGTAGATGCAAAGAGACATTTGTCCCCGTTGTGCATGTTGTGCATGTGAAGAGACACTTGTCAAATACTTCTTGAAGAAATAGTTGAAACA[T/G]AAACGCTTATCAACGGAAGTACTTCCTACATAAGCATTTCCAAACGAGAATTCTTTGGATACCTACCATCTCTCAGCCTCTTTGAGGCATTTTGAACCAAAGAAACTTGAAAGGGACGCATTCTCAAGATCCCTAATAATTCAACTCAAACTTTTCAGCAATTTAATGGAAACATATATATTTGGGTGTTGACT…
Scaffold307161	960	G	A	TTAAACTAACCGTGATTGTGTGTGACATAAAAAATTAAAAGTATTTTTGAGCCATAATTAAAAACGATTTTTGGACAAGGTGCACCTAATCTCATGTAGATGCAAAGAGACATTTGTCCCCGTTGTGCATGTTGTGCATGTGAAGAGACACTTGTCAAATACTTCTTGAAGAAATAGTTGAAACATAAACGCTTATCAAC[G/A]GAAGTACTTCCTACATAAGCATTTCCAAACGAGAATTCTTTGGATACCTACCATCTCTCAGCCTCTTTGAGGCATTTTGAACCAAAGAAACTTGAAAGGGACGCATTCTCAAGATCCCTAATAATTCAACTCAAACTTTTCAGCAATTTAATGGAAACATATATATTTGGGTGTTGACTGTTGTGCTGTCTTTG…
Scaffold307161	966	A	G	TAACCGTGATTGTGTGTGACATAAAAAATTAAAAGTATTTTTGAGCCATAATTAAAAACGATTTTTGGACAAGGTGCACCTAATCTCATGTAGATGCAAAGAGACATTTGTCCCCGTTGTGCATGTTGTGCATGTGAAGAGACACTTGTCAAATACTTCTTGAAGAAATAGTTGAAACATAAACGCTTATCAACGGAAGT[A/G]CTTCCTACATAAGCATTTCCAAACGAGAATTCTTTGGATACCTACCATCTCTCAGCCTCTTTGAGGCATTTTGAACCAAAGAAACTTGAAAGGGACGCATTCTCAAGATCCCTAATAATTCAACTCAAACTTTTCAGCAATTTAATGGAAACATATATATTTGGGTGTTGACTGTTGTGCTGTCTTTGTTGCTT…
Scaffold307161	995	A	T	TAAAAGTATTTTTGAGCCATAATTAAAAACGATTTTTGGACAAGGTGCACCTAATCTCATGTAGATGCAAAGAGACATTTGTCCCCGTTGTGCATGTTGTGCATGTGAAGAGACACTTGTCAAATACTTCTTGAAGAAATAGTTGAAACATAAACGCTTATCAACGGAAGTACTTCCTACATAAGCATTTCCAAACGAGA[A/T]TTCTTTGGATACCTACCATCTCTCAGCCTCTTTGAGGCATTTTGAACCAAAGAAACTTGAAAGGGACGCATTCTCAAGATCCCTAATAATTCAACTCAAACTTTTCAGCAATTTAATGGAAACATATATATTTGGGTGTTGACTGTTGTGCTGTCTTTGTTGCTTACTGTCACAGCCCGTCCCGGAATTGTTAA…
Scaffold307161	1059	G	T	ATGCAAAGAGACATTTGTCCCCGTTGTGCATGTTGTGCATGTGAAGAGACACTTGTCAAATACTTCTTGAAGAAATAGTTGAAACATAAACGCTTATCAACGGAAGTACTTCCTACATAAGCATTTCCAAACGAGAATTCTTTGGATACCTACCATCTCTCAGCCTCTTTGAGGCATTTTGAACCAAAGAAACTTGAAAG[G/T]GACGCATTCTCAAGATCCCTAATAATTCAACTCAAACTTTTCAGCAATTTAATGGAAACATATATATTTGGGTGTTGACTGTTGTGCTGTCTTTGTTGCTTACTGTCACAGCCCGTCCCGGAATTGTTAATTCCGAGGACATGAAATTACGGAAATGTCCCTAATACGTGACTAAGGTATAATTTTCACGTTCG…
Scaffold317111	7033	T	C	ACACGTGTTGTGTTGTGATTAGCTTCTGATATTGACACGTGTCGCGCTATGTGAATGAAATTTTGTGAAAAACATGTTCATTTGAGCAACATCTATGGCATGCAATTAACATTTAAAGGCGGAATCATGCTTGTATGCACTCAAAAACAAACATTACCCATGAAATTCAAAGCCTAATAGAAAGGTGAACCAAGACTCAA[T/C]TCAAGAACAAAGTGAGTTGAGAGATTTTATACCTTTGTTGATTCCTCTTTGCATAAGCAAAGGCTAATCACCCAAGGAGAGGGCCTTCATTCCTTGCTTCTTAGATCCATGGATTTCTTGGATGAGGATGGTTGAAAGGATTCTCCAAGTTCCCAAAGTTGAGAACGTCTAATTTTTCCACACCAAGGATGGAC…
Scaffold311679	2382	A	C	AGATTTTCTGACTACACACCCTATACTAGTTATATGTGAGAAGATTGATGTAAATATGAAAACGAATGCTCACATATGTTATAACAAGGAAAGCTTTTTCTGAGTTTAATAAGCATGTATATGATCTCATGAAAGGAATGCTACTACTTAGACGCGAGAACCAGTGACACCATATGCTCATACCAATCCCAAACTCCACA[A/C]ATTGAAACACATAACACTCAAGATTAAAGTCAAGGGTTGTAACGGGGCTAGGGGAGTTGGCTAACAACGAAAGGATAGGGAAAACAAACGTTCTTTAAGCAATAGTAAGCAAAACAATGAAATCGTACTCAGAATTCCCATTAGCATGCAGAAATTAACTTTTAGACACAAAGAGAAGATTCAACAACAATTAG…
Scaffold311679	2506	C	T	TCTCATGAAAGGAATGCTACTACTTAGACGCGAGAACCAGTGACACCATATGCTCATACCAATCCCAAACTCCACAAATTGAAACACATAACACTCAAGATTAAAGTCAAGGGTTGTAACGGGGCTAGGGGAGTTGGCTAACAACGAAAGGATAGGGAAAACAAACGTTCTTTAAGCAATAGTAAGCAAAACAATGAAAT[C/T]GTACTCAGAATTCCCATTAGCATGCAGAAATTAACTTTTAGACACAAAGAGAAGATTCAACAACAATTAGGGCCGAATTCACTGTTTTGGACCCTTCCTTCAACACACCACACTTAAGACTCTTTTCACACTTTCTCAACATTTTCTTTTTTCTTCCTCTTTTTTTCTCGTGCTTCAAAATAGACTTTGGCACA…
Scaffold309603	2065	A	T	TGGGTACAACTTCACCTCATCTGCAAATTTGGGAAAGAATGATTTGAACACCGTCAAAGACAACGAGCGTGAGCTCACTAAAACTCAGAAGAAGTTGGAGGAGCATGGTTACGGGGTCAACAACAACAAAGTTGGACTTGGCTTCACACCAAATGCATCGGTGAAGATCTCTAGTAAGGTAAAAAATGCTAGCGCTCAAC[A/T]CATCAGCGTGAGCATTATACAAGATAAAGAGGAGCCTCAACCTGCCCCCTAGATGTCAATATTCGATAGAATGAATCGTTCAAGGCCCAAAGTTTCGGCACCTAAACTCATTGGCGGTTAAAACAGAACTTCCGTCTTCAAAAGGCTTAACATGTCAGCATCTCAAAACTTTGTTTTCAAAAGGTTGTCGAAAC…
Scaffold309603	2066	C	T	GGGTACAACTTCACCTCATCTGCAAATTTGGGAAAGAATGATTTGAACACCGTCAAAGACAACGAGCGTGAGCTCACTAAAACTCAGAAGAAGTTGGAGGAGCATGGTTACGGGGTCAACAACAACAAAGTTGGACTTGGCTTCACACCAAATGCATCGGTGAAGATCTCTAGTAAGGTAAAAAATGCTAGCGCTCAACA[C/T]ATCAGCGTGAGCATTATACAAGATAAAGAGGAGCCTCAACCTGCCCCCTAGATGTCAATATTCGATAGAATGAATCGTTCAAGGCCCAAAGTTTCGGCACCTAAACTCATTGGCGGTTAAAACAGAACTTCCGTCTTCAAAAGGCTTAACATGTCAGCATCTCAAAACTTTGTTTTCAAAAGGTTGTCGAAACC…
Scaffold309603	2076	A	G	TCACCTCATCTGCAAATTTGGGAAAGAATGATTTGAACACCGTCAAAGACAACGAGCGTGAGCTCACTAAAACTCAGAAGAAGTTGGAGGAGCATGGTTACGGGGTCAACAACAACAAAGTTGGACTTGGCTTCACACCAAATGCATCGGTGAAGATCTCTAGTAAGGTAAAAAATGCTAGCGCTCAACACATCAGCGTG[A/G]GCATTATACAAGATAAAGAGGAGCCTCAACCTGCCCCCTAGATGTCAATATTCGATAGAATGAATCGTTCAAGGCCCAAAGTTTCGGCACCTAAACTCATTGGCGGTTAAAACAGAACTTCCGTCTTCAAAAGGCTTAACATGTCAGCATCTCAAAACTTTGTTTTCAAAAGGTTGTCGAAACCTAAGAAGCAA…
Scaffold309603	2102	T	C	AATGATTTGAACACCGTCAAAGACAACGAGCGTGAGCTCACTAAAACTCAGAAGAAGTTGGAGGAGCATGGTTACGGGGTCAACAACAACAAAGTTGGACTTGGCTTCACACCAAATGCATCGGTGAAGATCTCTAGTAAGGTAAAAAATGCTAGCGCTCAACACATCAGCGTGAGCATTATACAAGATAAAGAGGAGCC[T/C]CAACCTGCCCCCTAGATGTCAATATTCGATAGAATGAATCGTTCAAGGCCCAAAGTTTCGGCACCTAAACTCATTGGCGGTTAAAACAGAACTTCCGTCTTCAAAAGGCTTAACATGTCAGCATCTCAAAACTTTGTTTTCAAAAGGTTGTCGAAACCTAAGAAGCAAAGCAATACGACTAGCTTTCCTCCACG…
Scaffold309603	2103	C	T	ATGATTTGAACACCGTCAAAGACAACGAGCGTGAGCTCACTAAAACTCAGAAGAAGTTGGAGGAGCATGGTTACGGGGTCAACAACAACAAAGTTGGACTTGGCTTCACACCAAATGCATCGGTGAAGATCTCTAGTAAGGTAAAAAATGCTAGCGCTCAACACATCAGCGTGAGCATTATACAAGATAAAGAGGAGCCT[C/T]AACCTGCCCCCTAGATGTCAATATTCGATAGAATGAATCGTTCAAGGCCCAAAGTTTCGGCACCTAAACTCATTGGCGGTTAAAACAGAACTTCCGTCTTCAAAAGGCTTAACATGTCAGCATCTCAAAACTTTGTTTTCAAAAGGTTGTCGAAACCTAAGAAGCAAAGCAATACGACTAGCTTTCCTCCACGA…
Scaffold309603	2114	C	T	ACCGTCAAAGACAACGAGCGTGAGCTCACTAAAACTCAGAAGAAGTTGGAGGAGCATGGTTACGGGGTCAACAACAACAAAGTTGGACTTGGCTTCACACCAAATGCATCGGTGAAGATCTCTAGTAAGGTAAAAAATGCTAGCGCTCAACACATCAGCGTGAGCATTATACAAGATAAAGAGGAGCCTCAACCTGCCCC[C/T]TAGATGTCAATATTCGATAGAATGAATCGTTCAAGGCCCAAAGTTTCGGCACCTAAACTCATTGGCGGTTAAAACAGAACTTCCGTCTTCAAAAGGCTTAACATGTCAGCATCTCAAAACTTTGTTTTCAAAAGGTTGTCGAAACCTAAGAAGCAAAGCAATACGACTAGCTTTCCTCCACGACAGTCAGTTAT…
Scaffold309603	2119	T	C	CAAAGACAACGAGCGTGAGCTCACTAAAACTCAGAAGAAGTTGGAGGAGCATGGTTACGGGGTCAACAACAACAAAGTTGGACTTGGCTTCACACCAAATGCATCGGTGAAGATCTCTAGTAAGGTAAAAAATGCTAGCGCTCAACACATCAGCGTGAGCATTATACAAGATAAAGAGGAGCCTCAACCTGCCCCCTAGA[T/C]GTCAATATTCGATAGAATGAATCGTTCAAGGCCCAAAGTTTCGGCACCTAAACTCATTGGCGGTTAAAACAGAACTTCCGTCTTCAAAAGGCTTAACATGTCAGCATCTCAAAACTTTGTTTTCAAAAGGTTGTCGAAACCTAAGAAGCAAAGCAATACGACTAGCTTTCCTCCACGACAGTCAGTTATGGAAA…
Scaffold309603	2124	A	G	ACAACGAGCGTGAGCTCACTAAAACTCAGAAGAAGTTGGAGGAGCATGGTTACGGGGTCAACAACAACAAAGTTGGACTTGGCTTCACACCAAATGCATCGGTGAAGATCTCTAGTAAGGTAAAAAATGCTAGCGCTCAACACATCAGCGTGAGCATTATACAAGATAAAGAGGAGCCTCAACCTGCCCCCTAGATGTCA[A/G]TATTCGATAGAATGAATCGTTCAAGGCCCAAAGTTTCGGCACCTAAACTCATTGGCGGTTAAAACAGAACTTCCGTCTTCAAAAGGCTTAACATGTCAGCATCTCAAAACTTTGTTTTCAAAAGGTTGTCGAAACCTAAGAAGCAAAGCAATACGACTAGCTTTCCTCCACGACAGTCAGTTATGGAAAAACTT…
Scaffold309603	2145	T	C	AAACTCAGAAGAAGTTGGAGGAGCATGGTTACGGGGTCAACAACAACAAAGTTGGACTTGGCTTCACACCAAATGCATCGGTGAAGATCTCTAGTAAGGTAAAAAATGCTAGCGCTCAACACATCAGCGTGAGCATTATACAAGATAAAGAGGAGCCTCAACCTGCCCCCTAGATGTCAATATTCGATAGAATGAATCGT[T/C]CAAGGCCCAAAGTTTCGGCACCTAAACTCATTGGCGGTTAAAACAGAACTTCCGTCTTCAAAAGGCTTAACATGTCAGCATCTCAAAACTTTGTTTTCAAAAGGTTGTCGAAACCTAAGAAGCAAAGCAATACGACTAGCTTTCCTCCACGACAGTCAGTTATGGAAAAACTTGAAGAAGCCAAAGAGCCTTCT…
Scaffold305291	1655	G	C	CGCCTAAGCCGATCAAAGACAGAATATATGGAGTGCAAGTTCAGTGCAAATAGAGGCCAAAATGAGTTAGAGGTGAAGATTGGAGATCAGGAAATACCAAAGAGCGACAATTTTCGCTACCTAGGATCTATCTTGCAAAAGAACAGAGAATTAGGTAGAGATCTCAACCATAGAATACAAGCTGGATGGATGAAGTGGAA[G/C]AGTGCATCCGGCGTGTTGTGTGACCGTCGTAGGCCACTAAAGCTCAAGGGAAAATTTTATAGGACGACAATAAGGTCAGCGATGCTGTATGGCACATAATGTTGGGCGGTGAAGCATCAACACGTACACAAAATGGGTTTGGACATGTGCAAAGAAGGTCTCCTGACGCTCCGGTTCGAAGATGTGACTACAGG…
Scaffold305291	1689	C	T	GCAAGTTCAGTGCAAATAGAGGCCAAAATGAGTTAGAGGTGAAGATTGGAGATCAGGAAATACCAAAGAGCGACAATTTTCGCTACCTAGGATCTATCTTGCAAAAGAACAGAGAATTAGGTAGAGATCTCAACCATAGAATACAAGCTGGATGGATGAAGTGGAAGAGTGCATCCGGCGTGTTGTGTGACCGTCGTAGG[C/T]CACTAAAGCTCAAGGGAAAATTTTATAGGACGACAATAAGGTCAGCGATGCTGTATGGCACATAATGTTGGGCGGTGAAGCATCAACACGTACACAAAATGGGTTTGGACATGTGCAAAGAAGGTCTCCTGACGCTCCGGTTCGAAGATGTGACTACAGGATAGAGGTTCAGGGCCGAAGGAGTAGAGGAAGAC…
Scaffold305291	1715	T	A	AATGAGTTAGAGGTGAAGATTGGAGATCAGGAAATACCAAAGAGCGACAATTTTCGCTACCTAGGATCTATCTTGCAAAAGAACAGAGAATTAGGTAGAGATCTCAACCATAGAATACAAGCTGGATGGATGAAGTGGAAGAGTGCATCCGGCGTGTTGTGTGACCGTCGTAGGCCACTAAAGCTCAAGGGAAAATTTTA[T/A]AGGACGACAATAAGGTCAGCGATGCTGTATGGCACATAATGTTGGGCGGTGAAGCATCAACACGTACACAAAATGGGTTTGGACATGTGCAAAGAAGGTCTCCTGACGCTCCGGTTCGAAGATGTGACTACAGGATAGAGGTTCAGGGCCGAAGGAGTAGAGGAAGACCTAGGAAAACTTTGAAAGAGACCCTA…
Scaffold318204	20113	T	G	TCAGGGCAATCAAAATTGTTACACAGTGAGAACCAGAAAAGGTCAAAGAAGTAGAGGTAACGACATGTGGTGTACCGGAAGAAGAGCCACTCGAGAAGGGCGTAGCGCTCCATGCCGGCGAAGAGGAGGGACTGAGCAGCCGCAGTGGCTCTAGGATAATTCAGAAGCGCCAGCTTCCTCTGTATCTCTTCCATTTGTCT[T/G]GCTGCCATTTTCGAACTCGAACACTAAATCAAACACTTGGACTGAGATCCGAAATCGTCACAAAAACTGAAAAATGTTTTGGTGAATTTTGAGGTTTTAGTTGGGGCGTTTGAATCAATCAACAATTTGAGATGTTGGCTTTTGATTTGATAAATTACTTTTGAATTTTGTTTAGAGTAAATTGTAGCAATGGT…
Scaffold315553	16180	T	A	ACACATATACATCATTGTATATATATTGGACATAAAGTATAAAGATCTGCTGACAGTATCAAGCTTAAATTTAACAAAAGAAGTAATTACGAATTGAAATCAAACGATATTATAGTTGTTAAAAAAATTTCTAACTAAATTTTACAAATAGCATCATAAATGTTAAAAAAAAAAACCATTGAAAAAACTCATTACTCAAA[T/A]TTGTAATTCTATAAAAACACATCACTGAAAACTTCAATTTCATCAAAACATGTCAACTTATATCACATCCAAAACCCATTAATAATCCCTTCTTGTGTATAGCTCATCCTCAGAATTCGCAGCTAAAAACGGAATGTAAGTTCAGAGTATGATGAAAAAGAAGAAATGAAAGAGTTGTGTCAATGGAAAAAAAT…
Scaffold315553	26041	G	A	TATTGTGAGAGAATGATCTCCTTTTATAGAAGAGAGTTTCTAGCTTTGTTTTGACATTGACACGTGTCGTGTTGTGTTGGCTTCTGATGTTAACATGTGTCGCGCTATGATTGGCTTCTAATGTCGACACGTGTCGCGCTGTGATTGAACTCCTGGTTTGAGGGAAACTCTTCTGGGTTCTTGACGGTATAACGTTGACC[G/A]GTGCTCAGTAGTTTCGGGATTGGTCAAGTATGGTACAAACAGTGCTCCCCTAAGTTCCCGAGTGAGGGAAGCTCTTCGGTTAGGGACTTGCAAGATCCAAGCCACTGAGTAATCATGAAACTTCTAAGTACTGAAGTGTGGTATTGTTTTCACTTGCTTTATTTATCTCATAGGTAGATGTGGCATCTTCTCTG…
Scaffold315553	157189	T	C	TTTGCCCCTATTGTAGGTGAATGATGCCTTTCCATGCTCTCTAGGGAATCTCTAATTTTGGCTAGGTTTTCCTTCCTCTTTCTCTTGATATAACTATGGCCTTCCTTATTGATATAATGCAAATTAGCAATGTTGCACTCGTGAAGATTGCACTACACCTCCTTCCCAAAGTGTTGTTTTTCTAGGTCAACTTCCACATG[T/C]GTTACTTCTGGTAATGCATCTCATGGCTTTCATGCGTCGTTTTTCTGCGTGAGGTAGGAAGAGAAAGTTAGCATCTCTGTTCATTAAATGCATGATTTGCCAGGCTTTCACGTGAACTTAAGACTTAGGGTTTAGCTCCTTCCTAACTAGATTGGTTGGCTTGCTAGGGAAATAAGGAACAAGATTGGTTGACT…
Scaffold315553	157216	C	A	CTTTCCATGCTCTCTAGGGAATCTCTAATTTTGGCTAGGTTTTCCTTCCTCTTTCTCTTGATATAACTATGGCCTTCCTTATTGATATAATGCAAATTAGCAATGTTGCACTCGTGAAGATTGCACTACACCTCCTTCCCAAAGTGTTGTTTTTCTAGGTCAACTTCCACATGTGTTACTTCTGGTAATGCATCTCATGG[C/A]TTTCATGCGTCGTTTTTCTGCGTGAGGTAGGAAGAGAAAGTTAGCATCTCTGTTCATTAAATGCATGATTTGCCAGGCTTTCACGTGAACTTAAGACTTAGGGTTTAGCTCCTTCCTAACTAGATTGGTTGGCTTGCTAGGGAAATAAGGAACAAGATTGGTTGACTTCAAAGATTATAGGCTTAGATCTTTGG…
Scaffold315553	157231	T	C	AGGGAATCTCTAATTTTGGCTAGGTTTTCCTTCCTCTTTCTCTTGATATAACTATGGCCTTCCTTATTGATATAATGCAAATTAGCAATGTTGCACTCGTGAAGATTGCACTACACCTCCTTCCCAAAGTGTTGTTTTTCTAGGTCAACTTCCACATGTGTTACTTCTGGTAATGCATCTCATGGCTTTCATGCGTCGTT[T/C]TTCTGCGTGAGGTAGGAAGAGAAAGTTAGCATCTCTGTTCATTAAATGCATGATTTGCCAGGCTTTCACGTGAACTTAAGACTTAGGGTTTAGCTCCTTCCTAACTAGATTGGTTGGCTTGCTAGGGAAATAAGGAACAAGATTGGTTGACTTCAAAGATTATAGGCTTAGATCTTTGGGCTCTCAAGCAGCTT…
Scaffold315553	157268	G	A	TTCTCTTGATATAACTATGGCCTTCCTTATTGATATAATGCAAATTAGCAATGTTGCACTCGTGAAGATTGCACTACACCTCCTTCCCAAAGTGTTGTTTTTCTAGGTCAACTTCCACATGTGTTACTTCTGGTAATGCATCTCATGGCTTTCATGCGTCGTTTTTCTGCGTGAGGTAGGAAGAGAAAGTTAGCATCTCT[G/A]TTCATTAAATGCATGATTTGCCAGGCTTTCACGTGAACTTAAGACTTAGGGTTTAGCTCCTTCCTAACTAGATTGGTTGGCTTGCTAGGGAAATAAGGAACAAGATTGGTTGACTTCAAAGATTATAGGCTTAGATCTTTGGGCTCTCAAGCAGCTTAAAGTCTTCCATAATCTTGACTTCACGTAGGCGCGAT…
Scaffold315553	157289	C	T	CTTCCTTATTGATATAATGCAAATTAGCAATGTTGCACTCGTGAAGATTGCACTACACCTCCTTCCCAAAGTGTTGTTTTTCTAGGTCAACTTCCACATGTGTTACTTCTGGTAATGCATCTCATGGCTTTCATGCGTCGTTTTTCTGCGTGAGGTAGGAAGAGAAAGTTAGCATCTCTGTTCATTAAATGCATGATTTG[C/T]CAGGCTTTCACGTGAACTTAAGACTTAGGGTTTAGCTCCTTCCTAACTAGATTGGTTGGCTTGCTAGGGAAATAAGGAACAAGATTGGTTGACTTCAAAGATTATAGGCTTAGATCTTTGGGCTCTCAAGCAGCTTAAAGTCTTCCATAATCTTGACTTCACGTAGGCGCGATAAACTTCTGTAATCATCTACA…
Scaffold315553	163634	C	T	TCACAGCTCAACTACTTGCAGNNGTTGGTATTGATGCTAATGATAATATGTTTCCAATAGCCTATGCTGCAGTTGAAATTGAAAACAAAGAAACATGGTCATGGTTTTTACAGTTACTTATTGATGATCTTGGACCAGTCGAAGAACANNGATGGGCATTTATTTTAGATCAACAAAAGGTCACACTAAAACTAGTTCAC[C/T]AAGACTGTTCTATGAATAAAGTTGTTTGCCAATTGATATGCTATATTGAAAAATACTATACANNTGAGAAGAGTAGACATGTAATAAAATATAATTACATATTTAACTGAAAAAAAGCGATGCTTTATGTGTTTTATTTATTGCATCTAGTTTGACAGAATGCTCATAGAACTTGTAGGGTTTGGATGTAGCTT…
Scaffold315553	163643	T	A	AACTACTTGCAGNNGTTGGTATTGATGCTAATGATAATATGTTTCCAATAGCCTATGCTGCAGTTGAAATTGAAAACAAAGAAACATGGTCATGGTTTTTACAGTTACTTATTGATGATCTTGGACCAGTCGAAGAACANNGATGGGCATTTATTTTAGATCAACAAAAGGTCACACTAAAACTAGTTCACCAAGACTGT[T/A]CTATGAATAAAGTTGTTTGCCAATTGATATGCTATATTGAAAAATACTATACANNTGAGAAGAGTAGACATGTAATAAAATATAATTACATATTTAACTGAAAAAAAGCGATGCTTTATGTGTTTTATTTATTGCATCTAGTTTGACAGAATGCTCATAGAACTTGTAGGGTTTGGATGTAGCTTTTAAGGAAG…
Scaffold315553	163658	G	A	TTGGTATTGATGCTAATGATAATATGTTTCCAATAGCCTATGCTGCAGTTGAAATTGAAAACAAAGAAACATGGTCATGGTTTTTACAGTTACTTATTGATGATCTTGGACCAGTCGAAGAACANNGATGGGCATTTATTTTAGATCAACAAAAGGTCACACTAAAACTAGTTCACCAAGACTGTTCTATGAATAAAGTT[G/A]TTTGCCAATTGATATGCTATATTGAAAAATACTATACANNTGAGAAGAGTAGACATGTAATAAAATATAATTACATATTTAACTGAAAAAAAGCGATGCTTTATGTGTTTTATTTATTGCATCTAGTTTGACAGAATGCTCATAGAACTTGTAGGGTTTGGATGTAGCTTTTAAGGAAGTGGTCCCAAGGGCAG…
Scaffold315553	163662	G	A	TATTGATGCTAATGATAATATGTTTCCAATAGCCTATGCTGCAGTTGAAATTGAAAACAAAGAAACATGGTCATGGTTTTTACAGTTACTTATTGATGATCTTGGACCAGTCGAAGAACANNGATGGGCATTTATTTTAGATCAACAAAAGGTCACACTAAAACTAGTTCACCAAGACTGTTCTATGAATAAAGTTGTTT[G/A]CCAATTGATATGCTATATTGAAAAATACTATACANNTGAGAAGAGTAGACATGTAATAAAATATAATTACATATTTAACTGAAAAAAAGCGATGCTTTATGTGTTTTATTTATTGCATCTAGTTTGACAGAATGCTCATAGAACTTGTAGGGTTTGGATGTAGCTTTTAAGGAAGTGGTCCCAAGGGCAGATCA…
Scaffold314975	301	C	A	AGGCCGGCCCATTGGAGGAGATTAGCTAGCAATCTTTCCTCCTCCAAGGTCACTTATCTCTTCTTCAAGTCCATCATTGGTGTGGAAAAATTAGAGGTTCTCAACTTTGGGAACTTGGAGAATCCTTTCAACCATCCTCATCCAAGAAATCCATGGATCTAAGAAGCAAGGAATGAAGGCCCTCTCCTTGGGTGATTAGC[C/A]TTTACTTATGCAAAGAGGAATCAACAAAGGTATAAAATCTCTCAACTCACTTTGTTCTTGAGTTGAGTCTTGGTTCACCTTTCTACTAGGCTTTGAATTTCATGGGTAATGTTTTGTTTTGAGTGCATACAAGCATGATTTCGCCTTTAATTGTTAATTGCATGCCATAGATGTTGCTCAAATGAACATGTTTT…
Scaffold314975	382	T	A	GTGGAAAAATTAGAGGTTCTCAACTTTGGGAACTTGGAGAATCCTTTCAACCATCCTCATCCAAGAAATCCATGGATCTAAGAAGCAAGGAATGAAGGCCCTCTCCTTGGGTGATTAGCCTTTACTTATGCAAAGAGGAATCAACAAAGGTATAAAATCTCTCAACTCACTTTGTTCTTGAGTTGAGTCTTGGTTCACCT[T/A]TCTACTAGGCTTTGAATTTCATGGGTAATGTTTTGTTTTGAGTGCATACAAGCATGATTTCGCCTTTAATTGTTAATTGCATGCCATAGATGTTGCTCAAATGAACATGTTTTTCACAAAATTTCCTTCAGGATATACCCGATCCACAAAACAGTTATCCCCTCTAGGCATAGAAAATTCTAAATTATATCCTA…
Scaffold314975	383	T	A	TGGAAAAATTAGAGGTTCTCAACTTTGGGAACTTGGAGAATCCTTTCAACCATCCTCATCCAAGAAATCCATGGATCTAAGAAGCAAGGAATGAAGGCCCTCTCCTTGGGTGATTAGCCTTTACTTATGCAAAGAGGAATCAACAAAGGTATAAAATCTCTCAACTCACTTTGTTCTTGAGTTGAGTCTTGGTTCACCTT[T/A]CTACTAGGCTTTGAATTTCATGGGTAATGTTTTGTTTTGAGTGCATACAAGCATGATTTCGCCTTTAATTGTTAATTGCATGCCATAGATGTTGCTCAAATGAACATGTTTTTCACAAAATTTCCTTCAGGATATACCCGATCCACAAAACAGTTATCCCCTCTAGGCATAGAAAATTCTAAATTATATCCTAG…
Scaffold313525	36315	G	A	TTTAAAGTGGAATTTTTCCTCTGGCCTGATTGTTACGAGAGTGATACTATTGTTAATTTTTTTGTCTTTCCTAGCAGAACATTATAGATCTCGGGACTTTTTGGGATTCAATGAGAAAGTTAGTTGAAATGCCACTATCGAGAGTGATATTATTGTTGGTGTGTTTGAATATAAACCAGATTAATGCTTTAAATTGTTAT[G/A]ACATAAACATACGAATCACTCGTACAAATATATGTAAACCAATTTAACACTTTCGATTGCTATTCATTCTTATCAAAACAAACAACAACTAAACCATAAACAAGAATGTTCTGCATATGCTTATACATGTTCCGCACGTAACACAATTTATAATTGTGTTACCTCCGTAGTTGGTAATACTTTGTAAACCATAC…
Scaffold313525	36336	C	T	TGGCCTGATTGTTACGAGAGTGATACTATTGTTAATTTTTTTGTCTTTCCTAGCAGAACATTATAGATCTCGGGACTTTTTGGGATTCAATGAGAAAGTTAGTTGAAATGCCACTATCGAGAGTGATATTATTGTTGGTGTGTTTGAATATAAACCAGATTAATGCTTTAAATTGTTATGACATAAACATACGAATCACT[C/T]GTACAAATATATGTAAACCAATTTAACACTTTCGATTGCTATTCATTCTTATCAAAACAAACAACAACTAAACCATAAACAAGAATGTTCTGCATATGCTTATACATGTTCCGCACGTAACACAATTTATAATTGTGTTACCTCCGTAGTTGGTAATACTTTGTAAACCATACGACATGTTCATTTTGCAGCAA…
Scaffold313525	36347	A	C	TTACGAGAGTGATACTATTGTTAATTTTTTTGTCTTTCCTAGCAGAACATTATAGATCTCGGGACTTTTTGGGATTCAATGAGAAAGTTAGTTGAAATGCCACTATCGAGAGTGATATTATTGTTGGTGTGTTTGAATATAAACCAGATTAATGCTTTAAATTGTTATGACATAAACATACGAATCACTCGTACAAATAT[A/C]TGTAAACCAATTTAACACTTTCGATTGCTATTCATTCTTATCAAAACAAACAACAACTAAACCATAAACAAGAATGTTCTGCATATGCTTATACATGTTCCGCACGTAACACAATTTATAATTGTGTTACCTCCGTAGTTGGTAATACTTTGTAAACCATACGACATGTTCATTTTGCAGCAAGCCCATTAGAC…
Scaffold314972	7553	A	G	GTAAATCCATGACGTCCCCCATTGATTATGTGCTGTGTATTGGACATTTTCTTGGCAAGGTAACTTTCTTGTTCTGCAAGTCATGTATTTGCTCGTCTCTGAACTCGTTATTTGAGTCATATTCTGAAAGCTTTCTTTCTGATACGAGGAAAACTCAGAATGTGAGGTTAATCCTTCATTGCATGCTATACTATCATGTT[A/G]AAGACTCGAAACCCTCGTTTTTCGTTGATTTATGATATTTTTCTGGTATGGGAAAGAGTGTTTATATGCTCTAACTTCCAACTGCGGAAAATGGAGAACATTTGATTCAAGTGTTTGTTCATTTTCATTTCAGGATGAAGATGTGTACACCTTTTTCGAGCCAGATCTTCCGTTTGAGCCGATTGGTCTTCCAA…
Scaffold314972	7619	A	G	TCTTGTTCTGCAAGTCATGTATTTGCTCGTCTCTGAACTCGTTATTTGAGTCATATTCTGAAAGCTTTCTTTCTGATACGAGGAAAACTCAGAATGTGAGGTTAATCCTTCATTGCATGCTATACTATCATGTTAAAGACTCGAAACCCTCGTTTTTCGTTGATTTATGATATTTTTCTGGTATGGGAAAGAGTGTTTAT[A/G]TGCTCTAACTTCCAACTGCGGAAAATGGAGAACATTTGATTCAAGTGTTTGTTCATTTTCATTTCAGGATGAAGATGTGTACACCTTTTTCGAGCCAGATCTTCCGTTTGAGCCGATTGGTCTTCCAAGAACCAAGATATCCGATGGACTAAAACCAAACGAGAGAAGATCTTCTTTGAAGGCTCCGGCAATCA…
Scaffold314972	7632	C	A	GTCATGTATTTGCTCGTCTCTGAACTCGTTATTTGAGTCATATTCTGAAAGCTTTCTTTCTGATACGAGGAAAACTCAGAATGTGAGGTTAATCCTTCATTGCATGCTATACTATCATGTTAAAGACTCGAAACCCTCGTTTTTCGTTGATTTATGATATTTTTCTGGTATGGGAAAGAGTGTTTATATGCTCTAACTTC[C/A]AACTGCGGAAAATGGAGAACATTTGATTCAAGTGTTTGTTCATTTTCATTTCAGGATGAAGATGTGTACACCTTTTTCGAGCCAGATCTTCCGTTTGAGCCGATTGGTCTTCCAAGAACCAAGATATCCGATGGACTAAAACCAAACGAGAGAAGATCTTCTTTGAAGGCTCCGGCAATCAAAGGCGGGTCAAA…
Scaffold314756	3050	A	C	GGGGTGAGGATCGAAGATCAGGAAATACCAAAGAGCGACCGTTTTCGCTATCTAGGATCTATCTTGCAAAAGAACGGAGAATTAGATGGAGATCTCAACCATAGAATACAAGCTGGATGGATGAAGTGGAAGAGTGCATCCGGCGTGTTGTGTGACCGTTGTAGGCCACTAAAGCTCAAGGGAAAATTTTATAGGACGGC[A/C]ATAGGGCCGGCGATGCTGTATGGTACAGAATGTTGGGCGGTGAAGCATCAACACGTACACAAAATGGGTTTGGACATGTGCAAAGAAGGCCTACTAACGCTCCGGTTCGAAGATGTGACTACGGGATAGAGGTTCAGGGCCGAAGGGGTAGAGGAAGACCTAGGAAAACTTTGGAAGACCCTAAGAAAAGACTT…
Scaffold314756	3055	G	A	GAGGATCGAAGATCAGGAAATACCAAAGAGCGACCGTTTTCGCTATCTAGGATCTATCTTGCAAAAGAACGGAGAATTAGATGGAGATCTCAACCATAGAATACAAGCTGGATGGATGAAGTGGAAGAGTGCATCCGGCGTGTTGTGTGACCGTTGTAGGCCACTAAAGCTCAAGGGAAAATTTTATAGGACGGCAATAG[G/A]GCCGGCGATGCTGTATGGTACAGAATGTTGGGCGGTGAAGCATCAACACGTACACAAAATGGGTTTGGACATGTGCAAAGAAGGCCTACTAACGCTCCGGTTCGAAGATGTGACTACGGGATAGAGGTTCAGGGCCGAAGGGGTAGAGGAAGACCTAGGAAAACTTTGGAAGACCCTAAGAAAAGACTTAGAGT…
Scaffold314756	3094	A	C	TCGCTATCTAGGATCTATCTTGCAAAAGAACGGAGAATTAGATGGAGATCTCAACCATAGAATACAAGCTGGATGGATGAAGTGGAAGAGTGCATCCGGCGTGTTGTGTGACCGTTGTAGGCCACTAAAGCTCAAGGGAAAATTTTATAGGACGGCAATAGGGCCGGCGATGCTGTATGGTACAGAATGTTGGGCGGTGA[A/C]GCATCAACACGTACACAAAATGGGTTTGGACATGTGCAAAGAAGGCCTACTAACGCTCCGGTTCGAAGATGTGACTACGGGATAGAGGTTCAGGGCCGAAGGGGTAGAGGAAGACCTAGGAAAACTTTGGAAGACCCTAAGAAAAGACTTAGAGTACTTGGATCTAACGGAGGACATGACACAAAACTGAGCGC…
Scaffold314209	16203	G	A	TATTTATTTGTAATTATGAAGTTTACGTAAATATAGATATTAAAGATCTATGTTTACGTAAACTTCATAATTACAATCCACTATTTTGTCGGGAAATTTTTTGGCGAAGCCAGTTTCGTTGCACAAAGGGCGCAAAAAAAGGCAGATAACCTTACCGCCATATTTCGAACCTATATGTTATGAGCGACGAAGGTTTCATC[G/A]CGCAATGGTTGTTTAGTTTTTAGGTCAGAGCATTTAGTGCATGTGAATCATTGGAATCAAAATAGTATTTACTGCAGATGTTTGCGTGACAAACGCTCCATCGCGCAAAGTGCCTAACCTTCCTATAAAAATGCGCTTTTGCTCTCCTTCTTCTTCCGAATGCGTTTTGGAAATGCTTTACAATTTTACAGATT…
Scaffold308747	3377	C	T	TGCCCCTTCTTTTATCCCATAATTACATTTAAGTCCCCTGAGTATTTGTACGAGATCTAAATACGAGGCCCTAAATATGGTATAAACAGTAGTCCCCCAAGTCTTCAGTCAAGAGAGTCTTTTGGCTGGAGACTTGAAATTCAGTCCATGTGTGGGCCGAAGTAACTAGATGTCGTCTAGAACTGATGCTCGATATGAGG[C/T]GGTGCCCAATCTGAAATGATGTTCAACTAGAAGTAGCACATGTTGTGAGGCCGCTTTGCTTGTAGCTTGTGTTGCCTTGGTTGGCTCGGCTTGTGGTGTTGAAGGTGAAGGAGTCCCTTTTATAGGATAAGGGCTCACTCCTCAATACATAAGTGATGGGCTAGAGTCCCCCAAGTATTTTTCATGAGTGCTCT…
Scaffold308747	3399	T	C	TTACATTTAAGTCCCCTGAGTATTTGTACGAGATCTAAATACGAGGCCCTAAATATGGTATAAACAGTAGTCCCCCAAGTCTTCAGTCAAGAGAGTCTTTTGGCTGGAGACTTGAAATTCAGTCCATGTGTGGGCCGAAGTAACTAGATGTCGTCTAGAACTGATGCTCGATATGAGGCGGTGCCCAATCTGAAATGATG[T/C]TCAACTAGAAGTAGCACATGTTGTGAGGCCGCTTTGCTTGTAGCTTGTGTTGCCTTGGTTGGCTCGGCTTGTGGTGTTGAAGGTGAAGGAGTCCCTTTTATAGGATAAGGGCTCACTCCTCAATACATAAGTGATGGGCTAGAGTCCCCCAAGTATTTTTCATGAGTGCTCTCTAAAAGTGAAGGAGTCCCTTT…
Scaffold317952	2247	C	T	TATAAACCCAAAATACATGCAATACTTTATAAAAAAACCGTCAATGTAAACTTTTCGGCATTATCCAGTCTCTTGGACTTTAAGGGATAAGTAGGATGGTGAGCTCTTAATCGGCCAGGAGGTTTAGCAGCAATGTGTGTAGACAAACATGTGACCAGTTTGTCGATTCATCAACCAAAACCATAAGTATTTATATGGTC[C/T]GCATTTTGATTGGATTAGTCCACATATATATTCCCTTGAATCCACTGTGAAAAGAGAGTCGTTTTGTATCTTTGCAAGGAATGATATAGAAAATCAATTTCCCTAATGAGCAGGCTTGGCAAAGTGTGCTTGTTAGCATAAGATCCTTACTTCGGGTAAGGAGATGTGCCGTAGCATCATTGTTCGACCTAAGT…
Scaffold317950	8730	G	A	AGACAGGAAACAGTGCAAGCAGCAGAACTTCCTCCTATACTTTCAACACAAGCAGAAGAAGCAACAACATATATGACAACTTGCATGCATCTCTTTCTCCAATAATTCGGCCTCACCAAAAACGATTCCCAACCACCGAAGGTCATCCTAATGCTTTGAAGAACATCAATCCCGATATTCTTAAGAACATCAACAACTTC[G/A]CGCTCTTGTAGGCCTCGATAAAAGATATCATCAACCATACTGAAGGCAGTGCACTGTCTCAGTTCCGCAGATCTCATTCAACATTGGACTTCCGAAACATTGATTTGGACAAGATGTGATAACTAGTACAGTGTGGATCGGACTGGACCAAGATTGAATAGACAAACGGATTTATCAGGCCAATTAAGCTGTTA…
Scaffold319647	20932	T	G	TGGGGAGAGGAGGACTAGAGGGAAGGCACAGTGGGACTGCCGCCGATCTCAAGCCAAAGCAAGAGGCGGAGACTAAGGTTATTCAAAGTTTTAGGTTTTCAAGGAGAGGGATATAATGTTGGTTGGATAACCATATTTAATTTATCCTTTTCGAATCCTTACAAGTACGAAATTGTAATCTCTCAACATGAGTTGAATTC[T/G]GTTTGAAGCCTTCGGGTACAAAGAGGCTTACATGTAACAGAGGCAGGGGCGGATCCACAGTGGGGTCGTCGGGGTCGCACGACCCCTTGGAAACCATGGAAACAACCTTGAAGCTCCCATACGCGACCTCTTGGAGCTGGGGTCGTCAGGGTCGTCGGGGTCGGAGTCGCACGCCAAGTGTTCGACAAAAATCC…
Scaffold318992	3417	T	C	TACACAGTAAACTATTACAAATATAACTAGAACATACATAAATTAAAAGGTAAAACCAAAAAGCAAACTTCTTATTTATTGGATCTCAAATTTCCCAGGCATAGCTTGATGTCCAGCTGCATTGGTCCCCATGACCATTAATTTCAGCGTCCCAACCTTTGATTTATGTGGACATGTCTTCCGTGACGACCAATTCTATC[T/C]TCAAGCTGAGGGAATATCTTAACAAGGATTTTATACATTGTTTTGTAATACCATTTACTCCACCTCTTGCACAATACAAGTGACCCGACCGCAACTCCAAAGCCACATACAAATCCAATTTCGACAGTGATAAGATCCCAATCAATCTCATGTCTAAAACTCAGAACACTCCCAGTCAATGTTGGTGGTGCTGA…
Scaffold318992	5120	G	A	TCTCAAGAAATTCTGGAAAAGAACCATGAAGATGTATGTTACCGGAAAGGTCAATAGCTTGTAAAGTAGGTACCTGAAAGATCTCTTTGGGAAATGTTCCATTCAGAATGCAATTACGAAGACTCAAAGAAGTCAACTTGGGAAAGAATCCTGGAATTGGACCGTAGATGTCATTACTATCCAATTGAATCACCGAGAGG[G/A]ACTGAAGTTTTGCGAGGGACTGACAAAAAGGACCTGAGAGTTGGTTTCCACACATGCTCAACACCCTCAGATTTGGGAGTGAAGATGATATTGCTTGGCACCGCTGACTCCCCTGTGCTGATATATTTATCCCATCAAGATATAGCTCTGTAATCTCTGTGAGGTTCTGAAAGAGCATGCTCAAATTTGGGCTC…
Scaffold318994	6728	G	T	AAAATCACTATCAAATAACCTACACAACCAATGAGTAAAAGCCAAACTCCAGGGAGTCAGAAAAAGAGAGTAGAATTATGGAATCACAAACATCCAAGGCCAAGAGTTCGACATTAACAGAAGTTTCTCGTACTAAAAAGAATTTCCACTTTATTATTAAGATTCCCAGAAAATACAAATAGATCTATTTATATCCCCTC[G/T]TAACAAAAATTCTTATATCAATTTCTCTTTCCTTATATTTACATTTACAGCAACAAAGCACTGACAACAATATGGAAGGTAGAATATTCAAAAATTTATGACCAAAAAGGCCAATACTATATATTCCAAAAATTTACTTTGAATATTCAAATGCATGCCAACAAGAAGTTACCTCAAGTATTGCATGAAACTCA…
Scaffold318994	6842	A	C	TAACAGAAGTTTCTCGTACTAAAAAGAATTTCCACTTTATTATTAAGATTCCCAGAAAATACAAATAGATCTATTTATATCCCCTCGTAACAAAAATTCTTATATCAATTTCTCTTTCCTTATATTTACATTTACAGCAACAAAGCACTGACAACAATATGGAAGGTAGAATATTCAAAAATTTATGACCAAAAAGGCCA[A/C]TACTATATATTCCAAAAATTTACTTTGAATATTCAAATGCATGCCAACAAGAAGTTACCTCAAGTATTGCATGAAACTCATCCTTAGCAATTACCAGCCTATCGGTGTCACTAGAATCAACAACATAGATTATGGCCTGAGTATTTGGAAAATAGCATCTCCAATACGGTCTGTGGCATGAAACAACATAGAGT…
Scaffold316460	16586	C	T	TCATTTTTTTATCCGTTTTTCACATATCTACATGTTTTTTTTAATAACTTGAAAATTACAAAAAAAAAAAAAAATCGTTTTCTGACAATTAAACACCGTTATAGGTACATTTTAGCATGCATTTCTCTATTTTAATCATTTAGGTCATCATACAATTCTAATAATTGAAATAATAGTTTACGAACGATATTTTTCTACTA[C/T]ACCCAAGCAAGTCTTTAATTATAATCCATATGATTACAAAGTAAAGCTTCTAAAAACAAACATTTTTCTACACTAATACCAGTACTTTCTGTTAACCGCAAGATAGATCATAAGCTTCAAGTCAGCTCTTTGATCTTTCTCCTTGTTGGCTTCTTGTGCTTCAAACTTTTTGTATACAAAAAGTTTAGCAAAAA…
Scaffold316463	18506	T	C	AGTATGCTGAAAGGACACAATCTTGCCTCCAAAGCCAAAAGATGCCCCAACTGGGCGCTTATACCATTTCGGAGCTCTCAGAGGTCCTGAAAAGAAAGGATAACAAATGAAATTTTGGAACACAGCAGATCTACCATTCTGTACAAATTAAAAACGTTCCCACCTAAAATCCAAAAGAAACATATAGCCAAACTTTATTG[T/C]GTGCTGTAAGAGATAATCTATGTACAAAAAGAAACAGAGAAAAAAAACAGCCAATGAAGTGCTGTTGTTAACAGTGTTCAGCAACCCAAAAAGAAAATACTAAAATTGTCAAGGCAATATTTAGGCATGTTCGGTATCCAACTTTTTAAACTCAACAATTTTTGAGTCCCAAGCTCGTAACTCTTGTTTGCTCA…
Scaffold314058	65576	G	A	GATGGTCGAAGTACTTGAAGGAATCTGTGGGTCACATCAAGCTAGAACTAAGATGAGATAATTGCTCAGAAGATATGGTTATTTTTGGCTCGAGATGGAGAAAGATTGCAAAGCTTATGCCCGAGGGTGTGAAGAATGTCAAAGACATGGACTTCTCCAACATGTGCTATCAATACCCTTGAATCCTGTGGTAAAGCCTT[G/A]GTCTATCAGGGATGGGCAATGGACTTCATCAGGCAAATTTACCCATTTTCTAGCAAGGGACGCACATTCATAATTGTGGCAACAAATTACTTTACCAAGTGGGTAGAAGCTTCAGCTGTAAGGACTATTACTTCAACTGATGTCAAGACGTTCATTGAAACTAAGATCTTACATAGATATAGGGTGCCCGAGAT…
Scaffold314058	65638	G	A	TGCTCAGAAGATATGGTTATTTTTGGCTCGAGATGGAGAAAGATTGCAAAGCTTATGCCCGAGGGTGTGAAGAATGTCAAAGACATGGACTTCTCCAACATGTGCTATCAATACCCTTGAATCCTGTGGTAAAGCCTTGGTCTATCAGGGATGGGCAATGGACTTCATCAGGCAAATTTACCCATTTTCTAGCAAGGGAC[G/A]CACATTCATAATTGTGGCAACAAATTACTTTACCAAGTGGGTAGAAGCTTCAGCTGTAAGGACTATTACTTCAACTGATGTCAAGACGTTCATTGAAACTAAGATCTTACATAGATATAGGGTGCCCGAGATGATTGTTACAGATCGTGGGACATCTTTTATTTTAAAAGAAGTAGAGGAATTTGCAAGTAAAT…
Scaffold305666	8821	A	G	AGCTGATGTCGTCGGTTGCTGTTGGCTGAGACAGTTCAGGTGCAGGAGAATGATTGGAAGATCTAGGAGTGGCAGTAGCAGTACGAGGTATAACACTAAGGCCAGGCACAGATGAATTAGATGACACTCCAACAAGCAGGTTATCCCGTGTAATAGACACTGGATTCATTGGTATTTGAAGAACAGACTGTGAAGTAGAA[A/G]CAGATGACTTTTGGACAAGAGAGGAATAATGGAAATCACACTCATCAAATATAACATGTCGTGAAATATAAATTCTCTTAGAGCTAACTTCAAAACAGATGTACCCCTTGTATTTAGATGCATAACCCAGAAAGATACATAATTTGGTTTTAGGTTGCAGCTTGTTACTAGTATAAGGCTTTAAGAATGGGAAA…
Scaffold314569	2061	G	A	TATCATATTTGTAAAAAGATAATTCAATTTCGAAATTGTTTAGTCATTCATACGTGTTAGACCATCGATGGTTTTGGTAACAAATAAATTCTTCTTGATGAACCGTCCATTTGTTGATCCATAAGAATGACTAAAAGATCTTCAAATTGATTTTTTTCGGATATGATTTTTAGATGATGATAAAGAGAATTAATTGCTCT[G/A]ATTATGATGTTCTTAAGGTGAACATAATTTAATGGTAAGTGGTGGAATAAGTGGGTTAACCATAGAGGGAACACAAGCATTATCCTTATTATTAATATTTTGAAATGGAAGAAACTTGTCATGTTGTATTATTAACATGTCATATAATCTCAAAAACAAAATTCTCCAAATGCAGATGAGGAATTTCATCATGT…
Scaffold317170	5474	C	T	TAGGAAATATTGTGGGAGAATGATCTCATTTTATAGAAGAGAGTTTCTAGCTTTGTTGTGATATTGACACGTGTCGTGTTGTGATTAGCTTTTAATGTTGACACATGTCGCGCTATGATTGGCTTCTGATGTCGACACGTGTCGCGCTGTGATTGGCCTCCTGGTTGGAGGGAAACTCTTCTGGGTCCTTGACGGTAGAA[C/T]GTTGACCGGTACTCGGTAGTTTCAGGATTGGTCAAGTATGGTACAAACAGTGCTCCCCTAAGTTCTCGAGTGAGGGAAGCTCCTCGGTTAGGGACTTGCAAGATTCAAGTCGCTGATTAATCACGAAACTTCTAAGTACCGAAGTGTATATCATCTTCACTTGCCTTATCTGTCTCATAGGTAAATGTGGCATC…
Scaffold317170	5485	A	G	GTGGGAGAATGATCTCATTTTATAGAAGAGAGTTTCTAGCTTTGTTGTGATATTGACACGTGTCGTGTTGTGATTAGCTTTTAATGTTGACACATGTCGCGCTATGATTGGCTTCTGATGTCGACACGTGTCGCGCTGTGATTGGCCTCCTGGTTGGAGGGAAACTCTTCTGGGTCCTTGACGGTAGAACGTTGACCGGT[A/G]CTCGGTAGTTTCAGGATTGGTCAAGTATGGTACAAACAGTGCTCCCCTAAGTTCTCGAGTGAGGGAAGCTCCTCGGTTAGGGACTTGCAAGATTCAAGTCGCTGATTAATCACGAAACTTCTAAGTACCGAAGTGTATATCATCTTCACTTGCCTTATCTGTCTCATAGGTAAATGTGGCATCTTCTCTGGAAG…
Scaffold317170	5488	C	T	GGAGAATGATCTCATTTTATAGAAGAGAGTTTCTAGCTTTGTTGTGATATTGACACGTGTCGTGTTGTGATTAGCTTTTAATGTTGACACATGTCGCGCTATGATTGGCTTCTGATGTCGACACGTGTCGCGCTGTGATTGGCCTCCTGGTTGGAGGGAAACTCTTCTGGGTCCTTGACGGTAGAACGTTGACCGGTACT[C/T]GGTAGTTTCAGGATTGGTCAAGTATGGTACAAACAGTGCTCCCCTAAGTTCTCGAGTGAGGGAAGCTCCTCGGTTAGGGACTTGCAAGATTCAAGTCGCTGATTAATCACGAAACTTCTAAGTACCGAAGTGTATATCATCTTCACTTGCCTTATCTGTCTCATAGGTAAATGTGGCATCTTCTCTGGAAGTAC…
Scaffold314699	1013	C	A	ATTATTAATCAATTAATTAGTTGACTAATAACTAATTAATTAGTAATTAACAATTAATTAACTGATTAATAACTATTGAAATAATTATTAATTAGTCAACTAATTAGTAATTAATAATTAATAATTAAATATTTTTTGGTTTTTTATTTTTTACTTTTTTATTTAGCTTGTGTAGAAGTCTCAAGGCTTGACATGTGGGG[C/A]TTTCTCATGGGTTGAGTTTGAATTTCTTTACCCATGTTGAACTATATAAGAAGGATGAGTTTCCACTTCTTACATTGCTTTCATTTGCTCATTTTGTAGTGATTTTTTGAAGATATAGTGCTCTCTAGTTGAGAAGGATTCCGACAGTGCTTGACACCATCTTCAGGTTGGTAGCCTTCTTAATTAGATCAAAT…
Scaffold314698	18516	C	T	CGTGATTGTTGATAATTAAATTATTATTAAAGTATTGATTGACATACTTATTTTTTATTACTGACACATACATAATTTATGAATTTGTTCTAATAAATGATTTGCCTATCATTACTGTTTACTTTATCTTGAGTACATTAGCACTACCAATATATATAAGAGATGTTATTTGGACTATTACATGGATGCATCCTAATTGC[C/T]ACCACCAAGACACCAACCAACATTGAGATACAATAATTCAGGCCAAGGAAATGACATGTGTTGTGCCATTGCCCGGAGCTTGCTCTCCACTCCTATTTGAATGGTTGCGGTTAAGTCAAGTCAATGTTTTGTGTTAGTTTTTTAACAGCCACAAGAAAACAACAAGCAATCTGTAAGAGGAGAAGATGAAAATG…
Scaffold314698	21119	C	T	CTGGCTAGGATTCCATAGTGGGTTGGCCCACGGATGAGTGGGCGTGCTGAGAAAAAGTTCAGACGCAACAAGCTTCACTCGCCCAACGCTCTCTACATGTGATGCTCTGACACGGAAGGGCCCCATGTACGTGGGTCATGTCGGCCATCATAATGAGGCCCAATGACTCTTTAACAAATCGGACAGTCAGGGAATTTGGA[C/T]GATTGGTTGATTCAACGATCTAGATTCAAATTTATTTAATTTTTGGTTTTGTATTTATAAAATTATTGAATCCAACGGTTGAGATCTAATATGATCAAATATAACAGTTAAAAAAATCTATTGGGCCATGTTCATGGTGTCGGTTTATTAATTATCATTTATATTAACTTTATGTAATTTCATGGTGTCGATTT…
Scaffold319655	59320	A	G	GGAGGGTGTGATTACGATGAACTCACCCGTTCTAACTAAGTCACGTGGAATTCAAGAATGGAAGACATGCATTACTGAAGGTGTTAAGATCAAGCTAGCAAGCATGTCTGATGCTGATTGGACCAAGATAAAGATGAGTGATGTTTTCTGGCAAAGAAGTCTATAATTGCCTTTGCCAATGATGATGGTAGTTCTGAACA[A/G]AGGGAGCCTGGTCAAGAGAAGTCTGATCAAGAGGAACTTGGTCAAAAGACAAGTTCAATTAGGGAGATTCTGGTCATAAGTAGATCAATTAGAGGGAGCTTGGCTATGAGTAGTTCAATCAGTGGGAGCCTAGTCATGATAAGTTCAATCAATAGGAGCAATCCTATTATTGTATACCTTCCTCATGGTCTAGA…
Scaffold317412	117947	G	C	CAAACTCAAGGAAACGATATCTTAGTCGGTAAGTTGAGATGAGTAACCTTTCGAATTCAAAATATTATAGTCTTGATCATGGAGAGAAAGCTCTATTATTGGAGTTTACAAGCTCTCGGTTTTAAGAGAGTAACCAGACGTTGAATATTGCATGTGGCTAAGTACAAGACCCATTATATTTTTATGGGTAATGTTAGGAA[G/C]ATTAAAATTTTAAATCAAATAATGTGTCATCAATAAGAAATAAATATGTTAATCAACGTTTAAGTAATAATTCAATCGTTAACAATCACATTATTTGCTTTGCATATTTAGTATAAAATATTTGATGAGGAATGTGAAATGCACTTCAGAGATCTTTTGATAAAATTTCCAAGATTTCTCTCTCTCCATGTGCA…
Scaffold317412	117992	T	C	ACCTTTCGAATTCAAAATATTATAGTCTTGATCATGGAGAGAAAGCTCTATTATTGGAGTTTACAAGCTCTCGGTTTTAAGAGAGTAACCAGACGTTGAATATTGCATGTGGCTAAGTACAAGACCCATTATATTTTTATGGGTAATGTTAGGAAGATTAAAATTTTAAATCAAATAATGTGTCATCAATAAGAAATAAA[T/C]ATGTTAATCAACGTTTAAGTAATAATTCAATCGTTAACAATCACATTATTTGCTTTGCATATTTAGTATAAAATATTTGATGAGGAATGTGAAATGCACTTCAGAGATCTTTTGATAAAATTTCCAAGATTTCTCTCTCTCCATGTGCAAGACTAGAATATTCGAAGTTCGAAAGTGCTGCTATTTACAATTCT…
Scaffold317412	117994	T	C	CTTTCGAATTCAAAATATTATAGTCTTGATCATGGAGAGAAAGCTCTATTATTGGAGTTTACAAGCTCTCGGTTTTAAGAGAGTAACCAGACGTTGAATATTGCATGTGGCTAAGTACAAGACCCATTATATTTTTATGGGTAATGTTAGGAAGATTAAAATTTTAAATCAAATAATGTGTCATCAATAAGAAATAAATA[T/C]GTTAATCAACGTTTAAGTAATAATTCAATCGTTAACAATCACATTATTTGCTTTGCATATTTAGTATAAAATATTTGATGAGGAATGTGAAATGCACTTCAGAGATCTTTTGATAAAATTTCCAAGATTTCTCTCTCTCCATGTGCAAGACTAGAATATTCGAAGTTCGAAAGTGCTGCTATTTACAATTCTTT…
Scaffold317412	118019	T	C	TTGATCATGGAGAGAAAGCTCTATTATTGGAGTTTACAAGCTCTCGGTTTTAAGAGAGTAACCAGACGTTGAATATTGCATGTGGCTAAGTACAAGACCCATTATATTTTTATGGGTAATGTTAGGAAGATTAAAATTTTAAATCAAATAATGTGTCATCAATAAGAAATAAATATGTTAATCAACGTTTAAGTAATAAT[T/C]CAATCGTTAACAATCACATTATTTGCTTTGCATATTTAGTATAAAATATTTGATGAGGAATGTGAAATGCACTTCAGAGATCTTTTGATAAAATTTCCAAGATTTCTCTCTCTCCATGTGCAAGACTAGAATATTCGAAGTTCGAAAGTGCTGCTATTTACAATTCTTTTTTTAATATTATGTAGCATATAATG…
Scaffold317412	118028	A	G	GAGAGAAAGCTCTATTATTGGAGTTTACAAGCTCTCGGTTTTAAGAGAGTAACCAGACGTTGAATATTGCATGTGGCTAAGTACAAGACCCATTATATTTTTATGGGTAATGTTAGGAAGATTAAAATTTTAAATCAAATAATGTGTCATCAATAAGAAATAAATATGTTAATCAACGTTTAAGTAATAATTCAATCGTT[A/G]ACAATCACATTATTTGCTTTGCATATTTAGTATAAAATATTTGATGAGGAATGTGAAATGCACTTCAGAGATCTTTTGATAAAATTTCCAAGATTTCTCTCTCTCCATGTGCAAGACTAGAATATTCGAAGTTCGAAAGTGCTGCTATTTACAATTCTTTTTTTAATATTATGTAGCATATAATGATACAAAAT…
Scaffold317412	130830	C	T	CGGGAAACCTAATGCGTGAAGAAGATTTTCCCGCTATATCTTTGCGCGACAAAGGCTTCGTCATGCAAAGCTTGTTATATCTTTGCGCGACAAAGGCTTCATCACGCAAACCTTGGGAAATCAAGGAACACTTGCGCGACAAAGGCTTCATCACGCAAGTTACATTCAGTTTTCAGTCTGAGCATTCAGTGCATGTGAAT[C/T]AACAAAATCTGAAAGTATTTAGTGAGGTCTTTGCATGACAAAGCCTTCATCGCGCAAATGCCCTATCCTTCCTATAAATATGCACAAATTTTATAGATGACCCTAAGGTTGGGAGGGGATGGAAAGTAGTTTAGAAGATTAAGCACAGAGGGGTGTATGATATTGGGGACTGAGATCCTACTGTCGATGATGAT…
Scaffold317412	130835	A	G	AACCTAATGCGTGAAGAAGATTTTCCCGCTATATCTTTGCGCGACAAAGGCTTCGTCATGCAAAGCTTGTTATATCTTTGCGCGACAAAGGCTTCATCACGCAAACCTTGGGAAATCAAGGAACACTTGCGCGACAAAGGCTTCATCACGCAAGTTACATTCAGTTTTCAGTCTGAGCATTCAGTGCATGTGAATCAACA[A/G]AATCTGAAAGTATTTAGTGAGGTCTTTGCATGACAAAGCCTTCATCGCGCAAATGCCCTATCCTTCCTATAAATATGCACAAATTTTATAGATGACCCTAAGGTTGGGAGGGGATGGAAAGTAGTTTAGAAGATTAAGCACAGAGGGGTGTATGATATTGGGGACTGAGATCCTACTGTCGATGATGATTATGG…
Scaffold317412	130839	C	A	TAATGCGTGAAGAAGATTTTCCCGCTATATCTTTGCGCGACAAAGGCTTCGTCATGCAAAGCTTGTTATATCTTTGCGCGACAAAGGCTTCATCACGCAAACCTTGGGAAATCAAGGAACACTTGCGCGACAAAGGCTTCATCACGCAAGTTACATTCAGTTTTCAGTCTGAGCATTCAGTGCATGTGAATCAACAAAAT[C/A]TGAAAGTATTTAGTGAGGTCTTTGCATGACAAAGCCTTCATCGCGCAAATGCCCTATCCTTCCTATAAATATGCACAAATTTTATAGATGACCCTAAGGTTGGGAGGGGATGGAAAGTAGTTTAGAAGATTAAGCACAGAGGGGTGTATGATATTGGGGACTGAGATCCTACTGTCGATGATGATTATGGTGAC…
Scaffold317412	130879	A	G	CAAAGGCTTCGTCATGCAAAGCTTGTTATATCTTTGCGCGACAAAGGCTTCATCACGCAAACCTTGGGAAATCAAGGAACACTTGCGCGACAAAGGCTTCATCACGCAAGTTACATTCAGTTTTCAGTCTGAGCATTCAGTGCATGTGAATCAACAAAATCTGAAAGTATTTAGTGAGGTCTTTGCATGACAAAGCCTTC[A/G]TCGCGCAAATGCCCTATCCTTCCTATAAATATGCACAAATTTTATAGATGACCCTAAGGTTGGGAGGGGATGGAAAGTAGTTTAGAAGATTAAGCACAGAGGGGTGTATGATATTGGGGACTGAGATCCTACTGTCGATGATGATTATGGTGACATTGCTTACCAACAATTGGAGACTTCAATGACACTTGGTG…
Scaffold317412	130962	T	C	TGCGCGACAAAGGCTTCATCACGCAAGTTACATTCAGTTTTCAGTCTGAGCATTCAGTGCATGTGAATCAACAAAATCTGAAAGTATTTAGTGAGGTCTTTGCATGACAAAGCCTTCATCGCGCAAATGCCCTATCCTTCCTATAAATATGCACAAATTTTATAGATGACCCTAAGGTTGGGAGGGGATGGAAAGTAGTT[T/C]AGAAGATTAAGCACAGAGGGGTGTATGATATTGGGGACTGAGATCCTACTGTCGATGATGATTATGGTGACATTGCTTACCAACAATTGGAGACTTCAATGACACTTGGTGCAGATACACTGCAGGATATGACTATTGTACAAGAACCGTATCAGGTAGTTGGAGGTCCTGAAATTGAAATATCGATCGATTCC…
Scaffold317412	130971	A	G	AAGGCTTCATCACGCAAGTTACATTCAGTTTTCAGTCTGAGCATTCAGTGCATGTGAATCAACAAAATCTGAAAGTATTTAGTGAGGTCTTTGCATGACAAAGCCTTCATCGCGCAAATGCCCTATCCTTCCTATAAATATGCACAAATTTTATAGATGACCCTAAGGTTGGGAGGGGATGGAAAGTAGTTTAGAAGATT[A/G]AGCACAGAGGGGTGTATGATATTGGGGACTGAGATCCTACTGTCGATGATGATTATGGTGACATTGCTTACCAACAATTGGAGACTTCAATGACACTTGGTGCAGATACACTGCAGGATATGACTATTGTACAAGAACCGTATCAGGTAGTTGGAGGTCCTGAAATTGAAATATCGATCGATTCCATTATGATT…
Scaffold312687	1331	T	C	TATATAGACTGACAATTCAATCTCAGGAATGCATGCAAATACAATCATCTTCTTGTCTAGGCCTTACCTCCGCCTTTGTTGATACAAAGGACTTCATGTCCTCTTCCATATCTTTTAATTGTTGCTCCTGTTGTGTTATGCTTCCCTGCCAGAGTCTTATGCAAGACTTCAAGCTGCTGAGTTAATTGGGACTGAAATTT[T/C]TGGACTAGTATCCGGTTTTCATCTTAAATTTTGTCCTTGCGCTGTACAACACCATCCATGGTCAGAAAATAAATAACCTAGAGTTTTGAGGGAGATCAAAGAAGAACAAAAAAAATAATAATACCAAACCAATTTTTGCAAATAAACTGGACACATCTGATGCAGCATTATCTAGCTCTGCTCTTAGCTCAATT…
Scaffold312687	1375	G	C	TCATCTTCTTGTCTAGGCCTTACCTCCGCCTTTGTTGATACAAAGGACTTCATGTCCTCTTCCATATCTTTTAATTGTTGCTCCTGTTGTGTTATGCTTCCCTGCCAGAGTCTTATGCAAGACTTCAAGCTGCTGAGTTAATTGGGACTGAAATTTTTGGACTAGTATCCGGTTTTCATCTTAAATTTTGTCCTTGCGCT[G/C]TACAACACCATCCATGGTCAGAAAATAAATAACCTAGAGTTTTGAGGGAGATCAAAGAAGAACAAAAAAAATAATAATACCAAACCAATTTTTGCAAATAAACTGGACACATCTGATGCAGCATTATCTAGCTCTGCTCTTAGCTCAATTGCACGCCCATCGAGTGATTTCTTTCAAAGTTAACAATGCAATAA…
Scaffold309884	36740	C	T	AAGACTTTTAATATCAGAGCTAATCTTTAAGCTAAACTAAAGATAACATAAAAATTTTGATCCATTCACCACTGTCACGATTCATGATCTAGGCATGTTGTGATAACGAATGGTTTGATTGACTTGATCTAGTTAGTGTACAATTTGGAAGGGACTTCACTTTATCTCCTCACTAGTTGTGTAAGAAGACATGAAAAACG[C/T]TGGCAGTGAGACCGAACGTGAGATGCGTTGCATAAATGAAGGACTATAAGTGAAACTTGGGACAAATTGAAAAACTCACTCTTCATATGAAAAGATAGTGCACAACATGTGGGTATAGATACAGAGACAGAGGATCTCCTTGACGCAGACCCCACCGGTTCCATTGCAAAGCACATCATAGCATGTTCTCACAC…
Scaffold309884	36747	T	G	TTAATATCAGAGCTAATCTTTAAGCTAAACTAAAGATAACATAAAAATTTTGATCCATTCACCACTGTCACGATTCATGATCTAGGCATGTTGTGATAACGAATGGTTTGATTGACTTGATCTAGTTAGTGTACAATTTGGAAGGGACTTCACTTTATCTCCTCACTAGTTGTGTAAGAAGACATGAAAAACGCTGGCAG[T/G]GAGACCGAACGTGAGATGCGTTGCATAAATGAAGGACTATAAGTGAAACTTGGGACAAATTGAAAAACTCACTCTTCATATGAAAAGATAGTGCACAACATGTGGGTATAGATACAGAGACAGAGGATCTCCTTGACGCAGACCCCACCGGTTCCATTGCAAAGCACATCATAGCATGTTCTCACACACCGTAT…
Scaffold313758	887	A	G	CCTCACTATCCTCCTCCTCAAACATCTTAACAATTTGCATCAATCGATGATACCTAGCTGGAGAGAAGTGAAACCCTAATGATGGCAGCCGTACAGCAACTCTTGTTGACGGGTAGGATGGGCGCTCTAATCTAATCTGGATAAAGTGACAAAATAAAACTAAAAACATCAGAAACAATCTTTTCACATTCAACAGAAAA[A/G]CATGCTTCCATTTTAAGCTAAAAAGGTCCCAGCGTATACCTGTTGAAGGTTTACATTGACCCCGCACTTATCAAACAAAGGCAACAAACTAACACCATTTGTACCACCATTTGAGTTGGCAGAACTAGAAGACTTCTTTGAAGGAGATTGGCTCCAACAGTAGTCACCATCAACAAGAAAAGCAGATACATCGC…
Scaffold313753	159170	A	G	AACGGCTACGTTTAAATTGGCCGTTGGTTAATCCAACGATCCAGGTTCAAATATTTTTTTTTAGTTTTATATTTATGTATTTATNNAATCCAACGACTTAGATTGAATATAATCAAATCTAACTGTAAAAAAAAAAAGATCTAACGGTCAAAATTTAAATCCAACCGCTAGAATAATTTTAAAAAATTATTTAACTTAAA[A/G]TTCAACCAAAAACTCTATAAATACCTATGTATTTGTTCAAACATCCACACAAAACTTACTTTTCTCCTACAATTCTTCCAATTTTTCTTTATACCATTTCTTCTCATTTCCAAAATTTTCAAGATGGCAAAAGAGCATGTTAGAGGTCGTAATTGGACCTTTGAAGAAGATATTGCTTTATGTTTGGCATGGAT…
Scaffold313753	159229	C	A	TTTAGTTTTATATTTATGTATTTATNNAATCCAACGACTTAGATTGAATATAATCAAATCTAACTGTAAAAAAAAAAAGATCTAACGGTCAAAATTTAAATCCAACCGCTAGAATAATTTTAAAAAATTATTTAACTTAAAATTCAACCAAAAACTCTATAAATACCTATGTATTTGTTCAAACATCCACACAAAACTTA[C/A]TTTTCTCCTACAATTCTTCCAATTTTTCTTTATACCATTTCTTCTCATTTCCAAAATTTTCAAGATGGCAAAAGAGCATGTTAGAGGTCGTAATTGGACCTTTGAAGAAGATATTGCTTTATGTTTGGCATGGATTTCTGTTAACAAAGATGGTGCCGTCGGCACCAATCAAAATAGAAAAGTTTTGTGGGGTA…
Scaffold313753	159239	A	T	TATTTATGTATTTATNNAATCCAACGACTTAGATTGAATATAATCAAATCTAACTGTAAAAAAAAAAAGATCTAACGGTCAAAATTTAAATCCAACCGCTAGAATAATTTTAAAAAATTATTTAACTTAAAATTCAACCAAAAACTCTATAAATACCTATGTATTTGTTCAAACATCCACACAAAACTTACTTTTCTCCT[A/T]CAATTCTTCCAATTTTTCTTTATACCATTTCTTCTCATTTCCAAAATTTTCAAGATGGCAAAAGAGCATGTTAGAGGTCGTAATTGGACCTTTGAAGAAGATATTGCTTTATGTTTGGCATGGATTTCTGTTAACAAAGATGGTGCCGTCGGCACCAATCAAAATAGAAAAGTTTTGTGGGGTAAAATCGTTGA…
Scaffold318856	4802	G	A	AAAGGTGAAGGGTGCGGAGGAGGTGGTGGTGTGGGGGACCGGAAGCCCCTTGAGGGAGTTTTTGCATGTCGATGATTTGGCGGATGGGGTGGTGTTCATGATGGAGAGTTACAGTGGGTTGGAGCATGTCAATGTGGGGAGTGGCAAGGAAGTGACTATCAAGGAGTTGGCTGAGCTTGTCAAGGAGGTTGTTGGGTTCG[G/A]GGGACGACTTGTCTGGGACTCTACTAAGCCGGATGGAACTCCGAGGAAGCTCATGGATAGCTCAAAGCTCGCAGGCTTGGGATGGACACCGAAGATCTCGCTGAAAGATGGGCTTGTTGATACTTATAGCTGGTACTTGGAGAATGTCAAGCAGTGATAGTGCAGGTGATTCCATTGCATTAGATTTCGTTTTT…
Scaffold316871	605	T	C	CTCAAAGGGCATTTTTTGTAAAAATCCTTTATTAAAACTTTAAAAACTCTTAAAATCAGGGACGAGCTATCACAATCTACCCACCTTATAGAATTTCGTCCTCGAAATTCACACAATAATTACAATTCATCAAAAACCATAAAATAATCTGGGATAGATCTCTCTCAGCCGATTCTCTGACTTCCAAGTAGCTTCTTCCG[T/C]TGAAAGATTCCTCTATAAACTTTCACCAAACTCATTGTCTTATTCCTTAGCACAATGTCTTTCCAATACAAGATAATCACTGGCTCCTCATCATACGTCAAATCCAGATTTGCTTCCAAAGGTTGAGAAGGTATCACATGTGAAGGATCTAAGATGTAATGTCGAAGTATCGAAACATGAAACACATCGTGCCC…
Scaffold316871	615	C	G	ATTTTTTGTAAAAATCCTTTATTAAAACTTTAAAAACTCTTAAAATCAGGGACGAGCTATCACAATCTACCCACCTTATAGAATTTCGTCCTCGAAATTCACACAATAATTACAATTCATCAAAAACCATAAAATAATCTGGGATAGATCTCTCTCAGCCGATTCTCTGACTTCCAAGTAGCTTCTTCCGTTGAAAGATT[C/G]CTCTATAAACTTTCACCAAACTCATTGTCTTATTCCTTAGCACAATGTCTTTCCAATACAAGATAATCACTGGCTCCTCATCATACGTCAAATCCAGATTTGCTTCCAAAGGTTGAGAAGGTATCACATGTGAAGGATCTAAGATGTAATGTCGAAGTATCGAAACATGAAACACATCGTGCCCTTTCGACAAC…
Scaffold316871	681	A	G	CTACCCACCTTATAGAATTTCGTCCTCGAAATTCACACAATAATTACAATTCATCAAAAACCATAAAATAATCTGGGATAGATCTCTCTCAGCCGATTCTCTGACTTCCAAGTAGCTTCTTCCGTTGAAAGATTCCTCTATAAACTTTCACCAAACTCATTGTCTTATTCCTTAGCACAATGTCTTTCCAATACAAGATA[A/G]TCACTGGCTCCTCATCATACGTCAAATCCAGATTTGCTTCCAAAGGTTGAGAAGGTATCACATGTGAAGGATCTAAGATGTAATGTCGAAGTATCGAAACATGAAACACATCGTGCCCTTTCGACAACTCTGGAGGCAACTCAAGCCTGTAAGTAACTTCACCGACTCTTTCGGTGATCACATATGGTCTGATG…
Scaffold316871	716	T	G	CACAATAATTACAATTCATCAAAAACCATAAAATAATCTGGGATAGATCTCTCTCAGCCGATTCTCTGACTTCCAAGTAGCTTCTTCCGTTGAAAGATTCCTCTATAAACTTTCACCAAACTCATTGTCTTATTCCTTAGCACAATGTCTTTCCAATACAAGATAATCACTGGCTCCTCATCATACGTCAAATCCAGATT[T/G]GCTTCCAAAGGTTGAGAAGGTATCACATGTGAAGGATCTAAGATGTAATGTCGAAGTATCGAAACATGAAACACATCGTGCCCTTTCGACAACTCTGGAGGCAACTCAAGCCTGTAAGTAACTTCACCGACTCTTTCGGTGATCACATATGGTCTGATGTATCTAGGACTTACTTGTTTTTCTTTCCAAACTGA…
Scaffold316871	717	G	A	ACAATAATTACAATTCATCAAAAACCATAAAATAATCTGGGATAGATCTCTCTCAGCCGATTCTCTGACTTCCAAGTAGCTTCTTCCGTTGAAAGATTCCTCTATAAACTTTCACCAAACTCATTGTCTTATTCCTTAGCACAATGTCTTTCCAATACAAGATAATCACTGGCTCCTCATCATACGTCAAATCCAGATTT[G/A]CTTCCAAAGGTTGAGAAGGTATCACATGTGAAGGATCTAAGATGTAATGTCGAAGTATCGAAACATGAAACACATCGTGCCCTTTCGACAACTCTGGAGGCAACTCAAGCCTGTAAGTAACTTCACCGACTCTTTCGGTGATCACATATGGTCTGATGTATCTAGGACTTACTTGTTTTTCTTTCCAAACTGAA…
Scaffold316871	730	G	A	TTCATCAAAAACCATAAAATAATCTGGGATAGATCTCTCTCAGCCGATTCTCTGACTTCCAAGTAGCTTCTTCCGTTGAAAGATTCCTCTATAAACTTTCACCAAACTCATTGTCTTATTCCTTAGCACAATGTCTTTCCAATACAAGATAATCACTGGCTCCTCATCATACGTCAAATCCAGATTTGCTTCCAAAGGTT[G/A]AGAAGGTATCACATGTGAAGGATCTAAGATGTAATGTCGAAGTATCGAAACATGAAACACATCGTGCCCTTTCGACAACTCTGGAGGCAACTCAAGCCTGTAAGTAACTTCACCGACTCTTTCGGTGATCACATATGGTCTGATGTATCTAGGACTTACTTGTTTTTCTTTCCAAACTGAACCATACTTTCCAA…
Scaffold316871	733	A	G	ATCAAAAACCATAAAATAATCTGGGATAGATCTCTCTCAGCCGATTCTCTGACTTCCAAGTAGCTTCTTCCGTTGAAAGATTCCTCTATAAACTTTCACCAAACTCATTGTCTTATTCCTTAGCACAATGTCTTTCCAATACAAGATAATCACTGGCTCCTCATCATACGTCAAATCCAGATTTGCTTCCAAAGGTTGAG[A/G]AGGTATCACATGTGAAGGATCTAAGATGTAATGTCGAAGTATCGAAACATGAAACACATCGTGCCCTTTCGACAACTCTGGAGGCAACTCAAGCCTGTAAGTAACTTCACCGACTCTTTCGGTGATCACATATGGTCTGATGTATCTAGGACTTACTTGTTTTTCTTTCCAAACTGAACCATACTTTCCAAGGT…
Scaffold304353	3457	G	A	TTATCGATCAGCTTGACAGGATTAGCAATGATAAATAACGATTTTTAAGAACAATTAAGTGGCATAATCATGGCAAATACTGAAATATAAGCCAGAGACAAAAACAAAATTAGAATCATCAACCTGAATCAGATAAAAAAATACACCTATAAGTTGGATTATAATGTTGGCATGCCCTTGACTGCCCCGTCGTTCCATTA[G/A]GTGGGAAAAGGTCGCAAGACAAGCGCGACAGTTGGACACCAGCCACTGCAAACAACCTAGGATTATACCTAAAATAACCAAACAGCTTCAGCCACAGCCTCCCCGACCCATAACAACTTGAGGAGGAGGGGGAGATGATTAGTTAGTTGGCCACGTCGGTTCCGACGTACGACCTCGCCATTACCACTGAGAAA…
Scaffold304353	3526	C	G	ATGGCAAATACTGAAATATAAGCCAGAGACAAAAACAAAATTAGAATCATCAACCTGAATCAGATAAAAAAATACACCTATAAGTTGGATTATAATGTTGGCATGCCCTTGACTGCCCCGTCGTTCCATTAGGTGGGAAAAGGTCGCAAGACAAGCGCGACAGTTGGACACCAGCCACTGCAAACAACCTAGGATTATAC[C/G]TAAAATAACCAAACAGCTTCAGCCACAGCCTCCCCGACCCATAACAACTTGAGGAGGAGGGGGAGATGATTAGTTAGTTGGCCACGTCGGTTCCGACGTACGACCTCGCCATTACCACTGAGAAATCAAGAGTGGTCTGGTTCATCTTACTTACATAGATGGGAGGCAACGGCTCCGTTCCCTGCTTGAGATTG…
Scaffold304353	3540	C	T	AATATAAGCCAGAGACAAAAACAAAATTAGAATCATCAACCTGAATCAGATAAAAAAATACACCTATAAGTTGGATTATAATGTTGGCATGCCCTTGACTGCCCCGTCGTTCCATTAGGTGGGAAAAGGTCGCAAGACAAGCGCGACAGTTGGACACCAGCCACTGCAAACAACCTAGGATTATACCTAAAATAACCAAA[C/T]AGCTTCAGCCACAGCCTCCCCGACCCATAACAACTTGAGGAGGAGGGGGAGATGATTAGTTAGTTGGCCACGTCGGTTCCGACGTACGACCTCGCCATTACCACTGAGAAATCAAGAGTGGTCTGGTTCATCTTACTTACATAGATGGGAGGCAACGGCTCCGTTCCCTGCTTGAGATTGCTGTCGCTTTCCTT…
Scaffold304353	3561	C	A	CAAAATTAGAATCATCAACCTGAATCAGATAAAAAAATACACCTATAAGTTGGATTATAATGTTGGCATGCCCTTGACTGCCCCGTCGTTCCATTAGGTGGGAAAAGGTCGCAAGACAAGCGCGACAGTTGGACACCAGCCACTGCAAACAACCTAGGATTATACCTAAAATAACCAAACAGCTTCAGCCACAGCCTCCC[C/A]GACCCATAACAACTTGAGGAGGAGGGGGAGATGATTAGTTAGTTGGCCACGTCGGTTCCGACGTACGACCTCGCCATTACCACTGAGAAATCAAGAGTGGTCTGGTTCATCTTACTTACATAGATGGGAGGCAACGGCTCCGTTCCCTGCTTGAGATTGCTGTCGCTTTCCTTGTCGTCGCCGTAGAAGATATC…
Scaffold304353	3591	G	T	AAAAAAATACACCTATAAGTTGGATTATAATGTTGGCATGCCCTTGACTGCCCCGTCGTTCCATTAGGTGGGAAAAGGTCGCAAGACAAGCGCGACAGTTGGACACCAGCCACTGCAAACAACCTAGGATTATACCTAAAATAACCAAACAGCTTCAGCCACAGCCTCCCCGACCCATAACAACTTGAGGAGGAGGGGGA[G/T]ATGATTAGTTAGTTGGCCACGTCGGTTCCGACGTACGACCTCGCCATTACCACTGAGAAATCAAGAGTGGTCTGGTTCATCTTACTTACATAGATGGGAGGCAACGGCTCCGTTCCCTGCTTGAGATTGCTGTCGCTTTCCTTGTCGTCGCCGTAGAAGATATCGGCCCGAAGGTTCTCGTAGCACAAGTCCAG…
Scaffold301252	2329	G	A	AGCTTGTAACAATTACAACATTCAAATCAAAGACTATGAACTACAAAACCCAAAATGATTCACCAACTACTAGACCTAGGCTCTGATACCACTTGAAGGAAATTTTGTGAAAAACAGGTTCATTTAAGCAACATCTATTAGCATGCAATTAACAATTAAATGCGGAATCATGCTTGTATGCACTTAAAAACAAAACATTA[G/A]CTATGAAATTCAAAGCCTAGTAGTTAGGTGAACCAAGACTCAACTCAAAATAAAGTGAGTTGAGAAATTTATACCTTTGTTGATTCCTCTTTGCATAAGCAAAGGATAATCACCCAAGAGATAGGGCCTTCATTCCTTGCTTCTTATCTCCATGGATTTGGATGTAAGAATTGGTTTCTCCAAGTTCTCAAAAT…
Scaffold301252	2380	T	C	AAAATGATTCACCAACTACTAGACCTAGGCTCTGATACCACTTGAAGGAAATTTTGTGAAAAACAGGTTCATTTAAGCAACATCTATTAGCATGCAATTAACAATTAAATGCGGAATCATGCTTGTATGCACTTAAAAACAAAACATTAGCTATGAAATTCAAAGCCTAGTAGTTAGGTGAACCAAGACTCAACTCAAAA[T/C]AAAGTGAGTTGAGAAATTTATACCTTTGTTGATTCCTCTTTGCATAAGCAAAGGATAATCACCCAAGAGATAGGGCCTTCATTCCTTGCTTCTTATCTCCATGGATTTGGATGTAAGAATTGGTTTCTCCAAGTTCTCAAAATTAAGAACCTCTAAGTCTCCATACCAAGGAAAGATTGATGAAGAAATGAGTG…
Scaffold301252	2410	T	A	TCTGATACCACTTGAAGGAAATTTTGTGAAAAACAGGTTCATTTAAGCAACATCTATTAGCATGCAATTAACAATTAAATGCGGAATCATGCTTGTATGCACTTAAAAACAAAACATTAGCTATGAAATTCAAAGCCTAGTAGTTAGGTGAACCAAGACTCAACTCAAAATAAAGTGAGTTGAGAAATTTATACCTTTGT[T/A]GATTCCTCTTTGCATAAGCAAAGGATAATCACCCAAGAGATAGGGCCTTCATTCCTTGCTTCTTATCTCCATGGATTTGGATGTAAGAATTGGTTTCTCCAAGTTCTCAAAATTAAGAACCTCTAAGTCTCCATACCAAGGAAAGATTGATGAAGAAATGAGTGACCTAGAGGAAGTAAGATTGCTAGCTAAAT…
Scaffold301252	2425	T	A	AGGAAATTTTGTGAAAAACAGGTTCATTTAAGCAACATCTATTAGCATGCAATTAACAATTAAATGCGGAATCATGCTTGTATGCACTTAAAAACAAAACATTAGCTATGAAATTCAAAGCCTAGTAGTTAGGTGAACCAAGACTCAACTCAAAATAAAGTGAGTTGAGAAATTTATACCTTTGTTGATTCCTCTTTGCA[T/A]AAGCAAAGGATAATCACCCAAGAGATAGGGCCTTCATTCCTTGCTTCTTATCTCCATGGATTTGGATGTAAGAATTGGTTTCTCCAAGTTCTCAAAATTAAGAACCTCTAAGTCTCCATACCAAGGAAAGATTGATGAAGAAATGAGTGACCTAGAGGAAGTAAGATTGCTAGCTAAATTCCTCTAGGGTGGCC…
Scaffold317615	9686	A	C	GACTCTCTACATCAGTCTATGATTAGATCTGATCTAACGGTTAGGGTAGTAGATACATATGTATATTATTATACAAACATACTTCCTTTTTTTAACATTCACATTTGTCGCTCTGCTTGTTTCCACTTCCTACTCCTGCCTGCATCGACGAACTCAGTGACCACAGATACCTCATCCAACGGCATCTGCAACCAAGAACA[A/C]AAAATATGACACCGAGTATTCTATTTATGCTTGTAAAGCATATATATAATTTTCTGTGTACACAATCATGAGTGAGAGAGACCTGCTGCGAGGTAAAATGTCGTTGTGCAGCATTGATCAAATGTTCCCTTGTTGGATTAGAATTCCCGCTTAACTACAATTTCAAATTGCAAGAGCTGGATTTAGTCGAAAGA…
Scaffold307100	280897	A	G	ATGTTCTATGCTTGGCATAAGGCCTATGTGCAAGGTAATAGTGGAGTTTGGTACCTAGCTACAGTGGTTGTAGTAACCACATGACTAGTACTGAATTACTACTTATCAATATTGATACAAGTACAAAATGCAAGGTGAAAATGGGCATGTGAGACCTAGTTGATTCAATTGGCAAAGGAACTTTGGTAGTGAAGACTAAG[A/G]GAGGAACATGGTTCATACAAGAAGTTATGATTGTGCCTGGTCTAGATGAGAACCTTCTTAGTGTGGGTCAAATGGTTGAACATGGTTATCGGCTTGTATTTGGGGACTTTATGGCTCGTATCTTTGGTGATAGAGAACTACAAGATCATGTTGCTACTGTGCAAATGAAGGGGAATAAATGCTTCCCTCTGACG…
Scaffold307100	280948	A	G	TACCTAGCTACAGTGGTTGTAGTAACCACATGACTAGTACTGAATTACTACTTATCAATATTGATACAAGTACAAAATGCAAGGTGAAAATGGGCATGTGAGACCTAGTTGATTCAATTGGCAAAGGAACTTTGGTAGTGAAGACTAAGAGAGGAACATGGTTCATACAAGAAGTTATGATTGTGCCTGGTCTAGATGAG[A/G]ACCTTCTTAGTGTGGGTCAAATGGTTGAACATGGTTATCGGCTTGTATTTGGGGACTTTATGGCTCGTATCTTTGGTGATAGAGAACTACAAGATCATGTTGCTACTGTGCAAATGAAGGGGAATAAATGCTTCCCTCTGACGTTTGAATCTGTGGATCACATTATGGCACATAGAGCATCTACTAAAGATAGC…
Scaffold307100	349307	C	T	TGAATATTTTTTNNTTTGGATTATTGTGGACTAATCTTATCATGTATATATCGATGCATGCTTATTGTATATGTATATTTGTGATTTCATGATGCATGCTTCCGCTATTATATTTTGGTTGAAATCACAAATAGGGAGGAAGATGAACTTCGAGTTCTCCAGAAGAAATAGTGGTCTTGATTATCTCGTTTTAATCAAGA[C/T]ATGTTGTTGTGATATATATCCAGACATTATCAAAATTTGGTTGATCTTGCTCGATGGATATTGAACTAGTTAGGATCAAATTGAATGCAAAAATATTGTGCTTGCTATTCTGATTTTGATCATTGTTGAAACTAGTGATTTTGGGTTTATGTGAGATAAGTTTTTCCGAATGGATTGTGACTATCTTTTGATAC…
Scaffold307100	349330	G	A	TTGTGGACTAATCTTATCATGTATATATCGATGCATGCTTATTGTATATGTATATTTGTGATTTCATGATGCATGCTTCCGCTATTATATTTTGGTTGAAATCACAAATAGGGAGGAAGATGAACTTCGAGTTCTCCAGAAGAAATAGTGGTCTTGATTATCTCGTTTTAATCAAGACATGTTGTTGTGATATATATCCA[G/A]ACATTATCAAAATTTGGTTGATCTTGCTCGATGGATATTGAACTAGTTAGGATCAAATTGAATGCAAAAATATTGTGCTTGCTATTCTGATTTTGATCATTGTTGAAACTAGTGATTTTGGGTTTATGTGAGATAAGTTTTTCCGAATGGATTGTGACTATCTTTTGATACATAGACTGTTTGCATAATGGTTT…
Scaffold307100	389480	A	G	AAGTTTGTCACGTGCTTTGGCAGTTACAGCTTTTTCAAAGTTTGGTTTGGATTGGATTGGGTTGGATTCCAATCCAGTATTGGTCTGGGTGGCGTCTGCGAGGAGAAGAGACTATTTTCGGGACACATGTAAAATATGCAGTTTGAAGGTTTGTGCATGCCTAACAAGTAGCAGCATTAATGCACTAAAGTACATGGACC[A/G]TTTCATTTTTCCTCAAGTGGGAAATATGCTTTTGGGAGAATTACATTTNNTGCCTATTTAAGTTTGGTTCAGGTAATAAACTCTTTCATTTTTACTTTATATTTTGAGCTTTGTAAAGTCATACATCAATTTACAAATTCATTGCAATATCATAGATCCGTTAATTTGATCATTAATTGATGATATGTCAACTG…
Scaffold307100	389552	G	C	TCCAGTATTGGTCTGGGTGGCGTCTGCGAGGAGAAGAGACTATTTTCGGGACACATGTAAAATATGCAGTTTGAAGGTTTGTGCATGCCTAACAAGTAGCAGCATTAATGCACTAAAGTACATGGACCATTTCATTTTTCCTCAAGTGGGAAATATGCTTTTGGGAGAATTACATTTNNTGCCTATTTAAGTTTGGTTCA[G/C]GTAATAAACTCTTTCATTTTTACTTTATATTTTGAGCTTTGTAAAGTCATACATCAATTTACAAATTCATTGCAATATCATAGATCCGTTAATTTGATCATTAATTGATGATATGTCAACTGTGAGTCCCACATTTTTTCTGATATAATGTTAAATTTGTGCCACATGGATGAACATCCAATTAACATTGGGTA…
Scaffold307100	391329	G	A	TCGAAAAATGAAAAATTGTCATTTTTTGAATTAGGCCCATGTTTCTTATATCCAAGTTGAGCACAACAATGACATTCCATTCTATTCGATCTCAGTTATTGATACAGCATTTAATGATCTAATTCACCTATTTTCTCTATTGCCATTTTGTCTCCATTAGCCTCACACTCACATGCACTTGCATGCAGTTTGCAGGTCAT[G/A]TCTCAGCCTTAGTTTCTCTAGCCCTAGTAGCTTAGTTTGAACTAAGGCAGCATCAGTGAAGTAATTACCTGTAGCTCTCAGATGCTCTAATAGGGTCACCATCAGCAATGGCAATGACAAGATTAGCATAACCAAGTCTCAACTCATCCGGTAGATCTTTCACTTGGCCATAATCCAGCAAGGCAACCTAACTT…
Scaffold307100	391409	A	T	TCTATTCGATCTCAGTTATTGATACAGCATTTAATGATCTAATTCACCTATTTTCTCTATTGCCATTTTGTCTCCATTAGCCTCACACTCACATGCACTTGCATGCAGTTTGCAGGTCATGTCTCAGCCTTAGTTTCTCTAGCCCTAGTAGCTTAGTTTGAACTAAGGCAGCATCAGTGAAGTAATTACCTGTAGCTCTC[A/T]GATGCTCTAATAGGGTCACCATCAGCAATGGCAATGACAAGATTAGCATAACCAAGTCTCAACTCATCCGGTAGATCTTTCACTTGGCCATAATCCAGCAAGGCAACCTAACTTGAAAGAATTATGCAAATTCTAAGTCAGCTTACGAATTTACTAGTCAAATTAAAGGAAATGTTATCTATAACGTACGTAAG…
Scaffold302681	139927	T	C	ATGTTTGCAGCAGGTATATGCGATCTCGTCACCTTTTCTAAATCAGTAAAAACATCAAGTATGCTTTAAGCAACGCTCTATAGATCTAAATATGATGCATCAATTTCAAATTGTGTAGTGCAGGTATCCAAATAAGACATAGTAGGGTAATCCACGACAATTCATGGCGTTGTTCAGGAATGTTAACATTTTTATCTCCC[T/C]TATTGGCAAGAAGACTATCTTATCAAAGTGACAATTCGCAAAATGTGCACTAAAGAGATCGCATGTCAACTCTAAGTAGCGAATAACTGATGGTAAATGATAACCGACATAGATTCTTATTCTTCTCTTACGACCCATTTTGGTACAAAGTGTCGAAAATTTTGGTACATAAACTGCACACCCAAACACATGTA…
Scaffold302681	139931	T	C	TTGCAGCAGGTATATGCGATCTCGTCACCTTTTCTAAATCAGTAAAAACATCAAGTATGCTTTAAGCAACGCTCTATAGATCTAAATATGATGCATCAATTTCAAATTGTGTAGTGCAGGTATCCAAATAAGACATAGTAGGGTAATCCACGACAATTCATGGCGTTGTTCAGGAATGTTAACATTTTTATCTCCCTTAT[T/C]GGCAAGAAGACTATCTTATCAAAGTGACAATTCGCAAAATGTGCACTAAAGAGATCGCATGTCAACTCTAAGTAGCGAATAACTGATGGTAAATGATAACCGACATAGATTCTTATTCTTCTCTTACGACCCATTTTGGTACAAAGTGTCGAAAATTTTGGTACATAAACTGCACACCCAAACACATGTAGTGC…
Scaffold302681	139932	G	A	TGCAGCAGGTATATGCGATCTCGTCACCTTTTCTAAATCAGTAAAAACATCAAGTATGCTTTAAGCAACGCTCTATAGATCTAAATATGATGCATCAATTTCAAATTGTGTAGTGCAGGTATCCAAATAAGACATAGTAGGGTAATCCACGACAATTCATGGCGTTGTTCAGGAATGTTAACATTTTTATCTCCCTTATT[G/A]GCAAGAAGACTATCTTATCAAAGTGACAATTCGCAAAATGTGCACTAAAGAGATCGCATGTCAACTCTAAGTAGCGAATAACTGATGGTAAATGATAACCGACATAGATTCTTATTCTTCTCTTACGACCCATTTTGGTACAAAGTGTCGAAAATTTTGGTACATAAACTGCACACCCAAACACATGTAGTGCA…
Scaffold302681	139936	A	G	GCAGGTATATGCGATCTCGTCACCTTTTCTAAATCAGTAAAAACATCAAGTATGCTTTAAGCAACGCTCTATAGATCTAAATATGATGCATCAATTTCAAATTGTGTAGTGCAGGTATCCAAATAAGACATAGTAGGGTAATCCACGACAATTCATGGCGTTGTTCAGGAATGTTAACATTTTTATCTCCCTTATTGGCA[A/G]GAAGACTATCTTATCAAAGTGACAATTCGCAAAATGTGCACTAAAGAGATCGCATGTCAACTCTAAGTAGCGAATAACTGATGGTAAATGATAACCGACATAGATTCTTATTCTTCTCTTACGACCCATTTTGGTACAAAGTGTCGAAAATTTTGGTACATAAACTGCACACCCAAACACATGTAGTGCAAGAC…
Scaffold302681	260309	C	A	TACCCATTTGGGGTCATCACATAGACAGGGTTCGCCGGAAAAGTGGTCTAAAAGTGGNNAAATGGTCACGGGTCCAAGAATTCCAGAAAATTGGAATTTTTCCTAACTTTCCTAGCTAGTTTCTAGTTCGATACTAGAAACAGTAGTCCCCCAAGTCTTCAATCAAGATAGTCTTTTGGCTGGAGACTTGAAATTCAGTC[C/A]ATGTGTGGGCCGAAGTAACTAGATGTCGTCTAGAGCTGAATACTCGATATGAGGTGGCGCTCAATGTGAAATGAGGCTCAACTAGATGTAGCACATGTTGCGAGGCTGCTNNGCTTGTGGCTTATGTTGCCTTGGTTGGCTCGGCTTGTGGCGTTTAAAGGTGACGGAGTCCCTTTTATAGAATAAGGGATCGC…
Scaffold302681	260343	A	G	CCGGAAAAGTGGTCTAAAAGTGGNNAAATGGTCACGGGTCCAAGAATTCCAGAAAATTGGAATTTTTCCTAACTTTCCTAGCTAGTTTCTAGTTCGATACTAGAAACAGTAGTCCCCCAAGTCTTCAATCAAGATAGTCTTTTGGCTGGAGACTTGAAATTCAGTCCATGTGTGGGCCGAAGTAACTAGATGTCGTCTAG[A/G]GCTGAATACTCGATATGAGGTGGCGCTCAATGTGAAATGAGGCTCAACTAGATGTAGCACATGTTGCGAGGCTGCTNNGCTTGTGGCTTATGTTGCCTTGGTTGGCTCGGCTTGTGGCGTTTAAAGGTGACGGAGTCCCTTTTATAGAATAAGGGATCGCTCCTGAATACATAAATATGGGCTAAATTTGATGC…
Scaffold302681	260344	G	A	CGGAAAAGTGGTCTAAAAGTGGNNAAATGGTCACGGGTCCAAGAATTCCAGAAAATTGGAATTTTTCCTAACTTTCCTAGCTAGTTTCTAGTTCGATACTAGAAACAGTAGTCCCCCAAGTCTTCAATCAAGATAGTCTTTTGGCTGGAGACTTGAAATTCAGTCCATGTGTGGGCCGAAGTAACTAGATGTCGTCTAGA[G/A]CTGAATACTCGATATGAGGTGGCGCTCAATGTGAAATGAGGCTCAACTAGATGTAGCACATGTTGCGAGGCTGCTNNGCTTGTGGCTTATGTTGCCTTGGTTGGCTCGGCTTGTGGCGTTTAAAGGTGACGGAGTCCCTTTTATAGAATAAGGGATCGCTCCTGAATACATAAATATGGGCTAAATTTGATGCT…
Scaffold302681	260368	G	C	AAATGGTCACGGGTCCAAGAATTCCAGAAAATTGGAATTTTTCCTAACTTTCCTAGCTAGTTTCTAGTTCGATACTAGAAACAGTAGTCCCCCAAGTCTTCAATCAAGATAGTCTTTTGGCTGGAGACTTGAAATTCAGTCCATGTGTGGGCCGAAGTAACTAGATGTCGTCTAGAGCTGAATACTCGATATGAGGTGGC[G/C]CTCAATGTGAAATGAGGCTCAACTAGATGTAGCACATGTTGCGAGGCTGCTNNGCTTGTGGCTTATGTTGCCTTGGTTGGCTCGGCTTGTGGCGTTTAAAGGTGACGGAGTCCCTTTTATAGAATAAGGGATCGCTCCTGAATACATAAATATGGGCTAAATTTGATGCTCGCGGTGAGGCGGTTGCTCAGTAG…
Scaffold302681	260375	G	A	CACGGGTCCAAGAATTCCAGAAAATTGGAATTTTTCCTAACTTTCCTAGCTAGTTTCTAGTTCGATACTAGAAACAGTAGTCCCCCAAGTCTTCAATCAAGATAGTCTTTTGGCTGGAGACTTGAAATTCAGTCCATGTGTGGGCCGAAGTAACTAGATGTCGTCTAGAGCTGAATACTCGATATGAGGTGGCGCTCAAT[G/A]TGAAATGAGGCTCAACTAGATGTAGCACATGTTGCGAGGCTGCTNNGCTTGTGGCTTATGTTGCCTTGGTTGGCTCGGCTTGTGGCGTTTAAAGGTGACGGAGTCCCTTTTATAGAATAAGGGATCGCTCCTGAATACATAAATATGGGCTAAATTTGATGCTCGCGGTGAGGCGGTTGCTCAGTAGGCAGCGA…
Scaffold302680	133455	G	A	CACAATGTCTCTCCCTTTCTCTCAAAGAGGCCGGCCCCCTTGGAGGAGATTAGATAGCAATCTCTCATCCTCCAAGGTCACTCATCTCTTCTTCAAGTCCTTCCTTGGTGTGGAAAAATTAGAGGTTCTCAATTTTGGGAACTTGCAGAATCCTTTCAACCATCCTCTCCTTGGGTGAATAGCCTTTGTTTATGCAAAGA[G/A]GAATCAACAAAGGTATAAAATCTCTCAACTCACTTTGTTCTTGAGTTGAGTCTTGGTTCACCTTTCTACTAGGCTTTGAATTTCATGGGTAATGTTTTGTTTTTGAGTGCATACAAGCATGATTCCGCCTTTAAATGTTAATTGCATGCAATAGATGTTGCTCAAATGAACATGTTTTTCACAAAATTTCCTTC…
Scaffold302680	133467	G	C	CCCTTTCTCTCAAAGAGGCCGGCCCCCTTGGAGGAGATTAGATAGCAATCTCTCATCCTCCAAGGTCACTCATCTCTTCTTCAAGTCCTTCCTTGGTGTGGAAAAATTAGAGGTTCTCAATTTTGGGAACTTGCAGAATCCTTTCAACCATCCTCTCCTTGGGTGAATAGCCTTTGTTTATGCAAAGAGGAATCAACAAA[G/C]GTATAAAATCTCTCAACTCACTTTGTTCTTGAGTTGAGTCTTGGTTCACCTTTCTACTAGGCTTTGAATTTCATGGGTAATGTTTTGTTTTTGAGTGCATACAAGCATGATTCCGCCTTTAAATGTTAATTGCATGCAATAGATGTTGCTCAAATGAACATGTTTTTCACAAAATTTCCTTCAAGTGGTATCAA…
Scaffold302680	133473	A	C	CTCTCAAAGAGGCCGGCCCCCTTGGAGGAGATTAGATAGCAATCTCTCATCCTCCAAGGTCACTCATCTCTTCTTCAAGTCCTTCCTTGGTGTGGAAAAATTAGAGGTTCTCAATTTTGGGAACTTGCAGAATCCTTTCAACCATCCTCTCCTTGGGTGAATAGCCTTTGTTTATGCAAAGAGGAATCAACAAAGGTATA[A/C]AATCTCTCAACTCACTTTGTTCTTGAGTTGAGTCTTGGTTCACCTTTCTACTAGGCTTTGAATTTCATGGGTAATGTTTTGTTTTTGAGTGCATACAAGCATGATTCCGCCTTTAAATGTTAATTGCATGCAATAGATGTTGCTCAAATGAACATGTTTTTCACAAAATTTCCTTCAAGTGGTATCAAGAGCCT…
Scaffold319064	23040	T	G	CCAGGGCTCTTCACACTCTGCCATCTCCGGTTCAGATCTCATGACTGTCATGAAACGCATGGCTGAGTTGGAAGAGAGAATGACTGTTTTGAACATGAAACCTGCAGCCAAGCCAGCTCAGAAGGAGGAAATGCTGAATGCTGCTCTAGGTCGGGTTGATGCCTTGGAGCAAGAGCTTATGGCAACAAAGCAGGTAGCGT[T/G]TCAACATGTTCCTCTATGTAGATTTCTGGAATACAGAGCTACAAAACCTAGCTGAAAAATTAAATCTGAAACAGTATCCAACCATAGGAAAGTAAAAGCTGTAATTTACATCAATCACTAGCAGGGTACTATTAATGTTATAGGTGTATGATCCTCATTTGAATTGGCTTCTCGTTTAGGCTCTCGAGGAGTCG…
Scaffold319066	8271	A	G	CTGAATGGGGCAGCTCCTAATCAACGAGCTGTTACGTTGCCTATCAATGGTCAAGCTGCAGTCTCTGCTCCTATTCTTCCAGCAGCAGTTGCAGTCAATGAACCCGTTGGAAACCCCAGCGAATGTCTACTACTGAAGAATATGTTCGATCCAGCCACTGAGGTCGGTGTTCTTTGCAATAATTGTTCACTCTCCTCCCT[A/G]AATAAATTTGTAATCTAAAATTCAGTATCATGTTGCAGAGGGAGCCAGATTTTGATGTAGACATTAAAGAGGATGTCGAAGAAGAATGTTCAAAATATGGCCGGGTGAAGCATATTTATGTGGACAAGTAAGTGCTTAAATATGAATACTAAGCATGCAATTATTATATGAATGTCTTGTTTGTGTAATATTAT…
Scaffold319066	8342	G	A	TATTCTTCCAGCAGCAGTTGCAGTCAATGAACCCGTTGGAAACCCCAGCGAATGTCTACTACTGAAGAATATGTTCGATCCAGCCACTGAGGTCGGTGTTCTTTGCAATAATTGTTCACTCTCCTCCCTAAATAAATTTGTAATCTAAAATTCAGTATCATGTTGCAGAGGGAGCCAGATTTTGATGTAGACATTAAAGA[G/A]GATGTCGAAGAAGAATGTTCAAAATATGGCCGGGTGAAGCATATTTATGTGGACAAGTAAGTGCTTAAATATGAATACTAAGCATGCAATTATTATATGAATGTCTTGTTTGTGTAATATTATTGCAAGATGCTGTTAATATTTATGAAATACTTTGCAAACTTGGGGATGGGCCCAAGTTCCAACCAGTCTCA…
Scaffold310420	639	G	A	CGAAGATGAGATGGCTACTCAGAAGGTATGGTTATTTCTGGCCCGACATGGCAAAAGATTGTAAGTCCTATGCCCGCGGATGTGAAGAATGTCAGAGACATGGACCTCTCCAGCAAGTACCATCCGTACCTCTCAATCCAGTGGTCAAGCCTTGGCCGTTCCGAGGATGGGCAATGGACTTCATCGGGCAGATTTATCCG[G/A]CCTCTAGTAAGGGACATACTTTCATAATTGTGGCAACGGATTACTTCACCAAATGGGTGGAAGCATCGGCAGTAAAATCCATAACTTCAGCCGTGGTCAAGAATTTTATTGAGACCAAGATCCTGCACAGGTATGGGGTGCCTGAAACTATAGTAACTGATCGTGGGCCATCTTTTATTTCAAAGGAGGTTGAA…
Scaffold314885	159368	G	A	CACATTACCACCCTTTCATTGAGCTCGCCATAATCAACTTAAAGCCAGATCTTCCTATCACATTGGACAAGCCCTTGCCTCAAAGATCATTCTTCATGCTTTCAGATCTTGAAAGAAATGAACTGGTATTTCTTGAGGGCAAGGAATATGTGCCACACATTTGAACTGCATTCGAAAAATAAAACTCCATGAGAATCATT[G/A]TTTCCGAAATTTAGAAAATAAGAAAAGGTCAAACATATTTGTGATATAAGTACCTTAGGTTGTTTGTATTTCTCTTGAATAACATTCAAATTTCTTGCTCTTCTTCCCAAGCACATCTCATGTATGGCAAGAACACATTCTTTCAAATCAGCTGCTTTATATCCGGTATACTGTTGTAGTGCTGGACACTGGAA…
Scaffold314885	159373	C	T	TACCACCCTTTCATTGAGCTCGCCATAATCAACTTAAAGCCAGATCTTCCTATCACATTGGACAAGCCCTTGCCTCAAAGATCATTCTTCATGCTTTCAGATCTTGAAAGAAATGAACTGGTATTTCTTGAGGGCAAGGAATATGTGCCACACATTTGAACTGCATTCGAAAAATAAAACTCCATGAGAATCATTGTTTC[C/T]GAAATTTAGAAAATAAGAAAAGGTCAAACATATTTGTGATATAAGTACCTTAGGTTGTTTGTATTTCTCTTGAATAACATTCAAATTTCTTGCTCTTCTTCCCAAGCACATCTCATGTATGGCAAGAACACATTCTTTCAAATCAGCTGCTTTATATCCGGTATACTGTTGTAGTGCTGGACACTGGAATGAAT…
Scaffold314885	159476	C	T	TTGAAAGAAATGAACTGGTATTTCTTGAGGGCAAGGAATATGTGCCACACATTTGAACTGCATTCGAAAAATAAAACTCCATGAGAATCATTGTTTCCGAAATTTAGAAAATAAGAAAAGGTCAAACATATTTGTGATATAAGTACCTTAGGTTGTTTGTATTTCTCTTGAATAACATTCAAATTTCTTGCTCTTCTTCC[C/T]AAGCACATCTCATGTATGGCAAGAACACATTCTTTCAAATCAGCTGCTTTATATCCGGTATACTGTTGTAGTGCTGGACACTGGAATGAATGCATCTTAGTAATTGCTTCCATACATATAGAACTATGGAAGCCAGCATAAGTAATTCATCATATCCTTACCCAAGGATGTGTTTTTGTTCGAGTCATAAATCT…
Scaffold318776	18075	T	C	ACCCTAATCTATGCACTTGTAGTTAACAAACAGTGAATGGTAGCAAACTGTAATATCTATTTAACGTTGGTATCCAATGTACACATTAGTATTGAGATCTTTGTAACACCATGTATCATTATCAATGGGGAACTACCTTGTTTCAAGGCCAAATTGTTTTAATGCTTCCCGTATTCCACTACATTGTCCGAAAGGAAGAC[T/C]GGATTCATAACCCGACTATTTCTGCTTTCTGAATGGCGTAAAAATGGGGTCTGTAGGACAAAAAATGTGTACGGAAGTCATTTACCCAAGTCCACCAAGAGCATGTTTTGCTTTTCTTGTTTTTGAAGCCAAAGTCAAAAGAACACAGCTTTTTCTGGACCGGAAACATGTGTCACAATCAGGGGACTTGTAGT…
Scaffold313969	9630	A	G	ACAAATCATATTTCCAATGCACAAGTCAAATCATACTTAATAAAAATAGATCAATAGCCAGAAATAAAAATAACACTTCAATAGAATTCACATTTAATAACCATAGATCTATGGCATATATATATAATATTCACATTTCAATAGAAATTTCATTTATAACCCAAATCATATTCACATATGATATTAATATAAGAAATCAA[A/G]GCAATAACTATATCACATATATTCAAGTCACTCCCAGACCAAAGTGGTCCCACTAGACTTCACTTAATATTCCATGGTACTAGATTTAGTATTTAAAACGTTTCGAGACATGTTGACCAAAAGTCAACTCTCGATCAACGATAGGGTCTACAACCCTACGTAATTCGATTCGAAAGATCCGTTCATCAGATTTC…
Scaffold313969	9650	T	C	ACAAGTCAAATCATACTTAATAAAAATAGATCAATAGCCAGAAATAAAAATAACACTTCAATAGAATTCACATTTAATAACCATAGATCTATGGCATATATATATAATATTCACATTTCAATAGAAATTTCATTTATAACCCAAATCATATTCACATATGATATTAATATAAGAAATCAAAGCAATAACTATATCACATA[T/C]ATTCAAGTCACTCCCAGACCAAAGTGGTCCCACTAGACTTCACTTAATATTCCATGGTACTAGATTTAGTATTTAAAACGTTTCGAGACATGTTGACCAAAAGTCAACTCTCGATCAACGATAGGGTCTACAACCCTACGTAATTCGATTCGAAAGATCCGTTCATCAGATTTCTGATCCATAACTTCCCAAAG…
Scaffold313969	9681	C	G	CAATAGCCAGAAATAAAAATAACACTTCAATAGAATTCACATTTAATAACCATAGATCTATGGCATATATATATAATATTCACATTTCAATAGAAATTTCATTTATAACCCAAATCATATTCACATATGATATTAATATAAGAAATCAAAGCAATAACTATATCACATATATTCAAGTCACTCCCAGACCAAAGTGGTCC[C/G]ACTAGACTTCACTTAATATTCCATGGTACTAGATTTAGTATTTAAAACGTTTCGAGACATGTTGACCAAAAGTCAACTCTCGATCAACGATAGGGTCTACAACCCTACGTAATTCGATTCGAAAGATCCGTTCATCAGATTTCTGATCCATAACTTCCCAAAGTCCACATTATACTCATAGAACCACATACTAA…
Scaffold313969	9726	A	G	ATAACCATAGATCTATGGCATATATATATAATATTCACATTTCAATAGAAATTTCATTTATAACCCAAATCATATTCACATATGATATTAATATAAGAAATCAAAGCAATAACTATATCACATATATTCAAGTCACTCCCAGACCAAAGTGGTCCCACTAGACTTCACTTAATATTCCATGGTACTAGATTTAGTATTTA[A/G]AACGTTTCGAGACATGTTGACCAAAAGTCAACTCTCGATCAACGATAGGGTCTACAACCCTACGTAATTCGATTCGAAAGATCCGTTCATCAGATTTCTGATCCATAACTTCCCAAAGTCCACATTATACTCATAGAACCACATACTAAATTCTCATTGCGATCTGATGGTCGGATCTCCGCCAATTGCTAGAA…
Scaffold313969	9730	G	A	CCATAGATCTATGGCATATATATATAATATTCACATTTCAATAGAAATTTCATTTATAACCCAAATCATATTCACATATGATATTAATATAAGAAATCAAAGCAATAACTATATCACATATATTCAAGTCACTCCCAGACCAAAGTGGTCCCACTAGACTTCACTTAATATTCCATGGTACTAGATTTAGTATTTAAAAC[G/A]TTTCGAGACATGTTGACCAAAAGTCAACTCTCGATCAACGATAGGGTCTACAACCCTACGTAATTCGATTCGAAAGATCCGTTCATCAGATTTCTGATCCATAACTTCCCAAAGTCCACATTATACTCATAGAACCACATACTAAATTCTCATTGCGATCTGATGGTCGGATCTCCGCCAATTGCTAGAAATAG…
Scaffold313969	124613	T	A	TTTACCTTGGGAAGCCATAGAGAACAAGAATGGCAGTAACTTCACATTTTCGAGTCAATTTCTGAGGTTGGGTTCTCATTCCGATAAATTGATGCCCCGCAATTCTCGGCCTTTTGAGGATCTGATTAGTAACTCATGAAGATTCAAGAGAAACAAATGAGAAAATTCCTTTTAGGTCAGCTTCAGGAATCATTTCAATT[T/A]TAAGAAAGAACGAAAAGCGAACTAGTAGAATTGTCTAAATTCGTACGCTGGTGACAGTCTGCTCTTCCAAAAGGCATAAACCCCTCGTCTCGGGCATGTGATGGAGGCCCTGCAAAGAACCAGTTATGAACTAGTAGAACTCCCCAAACTGAAAAAAAAACCTCAAGAACAGAGCAGGGATTTCGACATTACAC…
Scaffold313963	14288	T	C	GATTCCCCGTACCCGCGAAAATATGACCGTGCACTCCATGTTCTTTTAACCAGCGAAGTGGAAGATCAAATGAAATGTCTGCAAATGCAGAAACAGCAAGATCTCCTCCAATAGAATCTCTTCCAGGGGATTCTGAATTCTCCTGATTAGAATTATCTCCAACATGCCTTCTTGGTTCAGTGGGGCCTAGTCCCCTTGTC[T/C]TGAATCCCCACACTGTCGTAGGGCCCCCCACAGAGCAAACTGGAGAGAAATCACCACCCAGGAAGAACCGCTCTGGAAGGGATGAGGGCTTGTTCAAGAATCCACACCCCCATGGAAAAATAACTCCAGCGGAGATCCCAAAATTAAGTGCAGCATGATAAAATCCTAATGGAACTGCATAACGAATATCAAAC…
Scaffold313963	14309	G	T	TATGACCGTGCACTCCATGTTCTTTTAACCAGCGAAGTGGAAGATCAAATGAAATGTCTGCAAATGCAGAAACAGCAAGATCTCCTCCAATAGAATCTCTTCCAGGGGATTCTGAATTCTCCTGATTAGAATTATCTCCAACATGCCTTCTTGGTTCAGTGGGGCCTAGTCCCCTTGTCTTGAATCCCCACACTGTCGTA[G/T]GGCCCCCCACAGAGCAAACTGGAGAGAAATCACCACCCAGGAAGAACCGCTCTGGAAGGGATGAGGGCTTGTTCAAGAATCCACACCCCCATGGAAAAATAACTCCAGCGGAGATCCCAAAATTAAGTGCAGCATGATAAAATCCTAATGGAACTGCATAACGAATATCAAACTCCTGCAGCATACAGTAAGAG…
Scaffold313963	14310	G	T	ATGACCGTGCACTCCATGTTCTTTTAACCAGCGAAGTGGAAGATCAAATGAAATGTCTGCAAATGCAGAAACAGCAAGATCTCCTCCAATAGAATCTCTTCCAGGGGATTCTGAATTCTCCTGATTAGAATTATCTCCAACATGCCTTCTTGGTTCAGTGGGGCCTAGTCCCCTTGTCTTGAATCCCCACACTGTCGTAG[G/T]GCCCCCCACAGAGCAAACTGGAGAGAAATCACCACCCAGGAAGAACCGCTCTGGAAGGGATGAGGGCTTGTTCAAGAATCCACACCCCCATGGAAAAATAACTCCAGCGGAGATCCCAAAATTAAGTGCAGCATGATAAAATCCTAATGGAACTGCATAACGAATATCAAACTCCTGCAGCATACAGTAAGAGA…
Scaffold313963	14375	G	C	CAGAAACAGCAAGATCTCCTCCAATAGAATCTCTTCCAGGGGATTCTGAATTCTCCTGATTAGAATTATCTCCAACATGCCTTCTTGGTTCAGTGGGGCCTAGTCCCCTTGTCTTGAATCCCCACACTGTCGTAGGGCCCCCCACAGAGCAAACTGGAGAGAAATCACCACCCAGGAAGAACCGCTCTGGAAGGGATGAG[G/C]GCTTGTTCAAGAATCCACACCCCCATGGAAAAATAACTCCAGCGGAGATCCCAAAATTAAGTGCAGCATGATAAAATCCTAATGGAACTGCATAACGAATATCAAACTCCTGCAGCATACAGTAAGAGAAGAAAATAAGTTTAATAGCAAATAGGTCTAGAGAATAAGTGGAAAGGGGGTAAAAATCAATGCTT…
Scaffold313963	14378	T	C	AAACAGCAAGATCTCCTCCAATAGAATCTCTTCCAGGGGATTCTGAATTCTCCTGATTAGAATTATCTCCAACATGCCTTCTTGGTTCAGTGGGGCCTAGTCCCCTTGTCTTGAATCCCCACACTGTCGTAGGGCCCCCCACAGAGCAAACTGGAGAGAAATCACCACCCAGGAAGAACCGCTCTGGAAGGGATGAGGGC[T/C]TGTTCAAGAATCCACACCCCCATGGAAAAATAACTCCAGCGGAGATCCCAAAATTAAGTGCAGCATGATAAAATCCTAATGGAACTGCATAACGAATATCAAACTCCTGCAGCATACAGTAAGAGAAGAAAATAAGTTTAATAGCAAATAGGTCTAGAGAATAAGTGGAAAGGGGGTAAAAATCAATGCTTAAT…
Scaffold318226	10039	A	T	CAATCTTCCCTCCTTATAGAATTTCATCCTCGAAATTCATACAACCAATCAAACCACTTAATACTCATAAAATAACCTCGGATACATCTCTCTCATTCGATCTTCTGTCTCCCAAGTAGCTTCTTCTACTGAGTGGTTCTTCCACAATACTTTCACCAAACTCACCGTCTTATTCTTTAGAACCTTGTCTTTCCAATCCA[A/T]GATAGTGACTGGTTCCTCATCATACGTCAAATCCGGATTAATTTCCAAATGTTGAGGAGGAATCACATGCAAAGGGTTTGAAACATAATGTCGAAGCATCGAGACATGAAATACATTATGAACCTTAGATAACTCCAGAAGCAACTCCAATCTGTAAGCAACTTCACCAATCCTCTTAGTGATCTCATATGGTC…
Scaffold318226	10046	G	C	CCCTCCTTATAGAATTTCATCCTCGAAATTCATACAACCAATCAAACCACTTAATACTCATAAAATAACCTCGGATACATCTCTCTCATTCGATCTTCTGTCTCCCAAGTAGCTTCTTCTACTGAGTGGTTCTTCCACAATACTTTCACCAAACTCACCGTCTTATTCTTTAGAACCTTGTCTTTCCAATCCAAGATAGT[G/C]ACTGGTTCCTCATCATACGTCAAATCCGGATTAATTTCCAAATGTTGAGGAGGAATCACATGCAAAGGGTTTGAAACATAATGTCGAAGCATCGAGACATGAAATACATTATGAACCTTAGATAACTCCAGAAGCAACTCCAATCTGTAAGCAACTTCACCAATCCTCTTAGTGATCTCATATGGTCCTATATA…
Scaffold318226	10073	C	T	ATTCATACAACCAATCAAACCACTTAATACTCATAAAATAACCTCGGATACATCTCTCTCATTCGATCTTCTGTCTCCCAAGTAGCTTCTTCTACTGAGTGGTTCTTCCACAATACTTTCACCAAACTCACCGTCTTATTCTTTAGAACCTTGTCTTTCCAATCCAAGATAGTGACTGGTTCCTCATCATACGTCAAATC[C/T]GGATTAATTTCCAAATGTTGAGGAGGAATCACATGCAAAGGGTTTGAAACATAATGTCGAAGCATCGAGACATGAAATACATTATGAACCTTAGATAACTCCAGAAGCAACTCCAATCTGTAAGCAACTTCACCAATCCTCTTAGTGATCTCATATGGTCCTATATATCTAGGACTTAGCTTGCCTCTCTTTCC…
Scaffold315572	10827	C	T	GCGACAGTGCCTTCCAATAGTCCTCACTTAAGAAAGTCGGGTAGCAGACCTGTTGTCTCTGATCTGGGTACATTTAAGTGTTTGAGTTATGACTTATCAGTTCTGATTGATACTGTGTAGATATATCTACCATGGGGGGCTTTTTTTCTCTTGTCACAGTTTTATAGTTATAGAAAAAATCTTTCAGGTACAAGTGAGCT[C/T]GAAAATGATGCACAGGAGGGCTTCTTGCGTCTGATAGAGGGAAACGATAGGAAGGGAGGAAACATGCCAAGCATACCAATGAGTACTGCTGCAATAATGCCATCTCCAGCTATGTTATGGAGATTTAAGGTTTCGTTACTATAATATTCTTTGTCTTCCTAATTTACTTTTCCAGTTATTTTCTGCTTAGTTTT…
Scaffold315572	10840	C	G	CCAATAGTCCTCACTTAAGAAAGTCGGGTAGCAGACCTGTTGTCTCTGATCTGGGTACATTTAAGTGTTTGAGTTATGACTTATCAGTTCTGATTGATACTGTGTAGATATATCTACCATGGGGGGCTTTTTTTCTCTTGTCACAGTTTTATAGTTATAGAAAAAATCTTTCAGGTACAAGTGAGCTCGAAAATGATGCA[C/G]AGGAGGGCTTCTTGCGTCTGATAGAGGGAAACGATAGGAAGGGAGGAAACATGCCAAGCATACCAATGAGTACTGCTGCAATAATGCCATCTCCAGCTATGTTATGGAGATTTAAGGTTTCGTTACTATAATATTCTTTGTCTTCCTAATTTACTTTTCCAGTTATTTTCTGCTTAGTTTTGCTTAATAATTGT…
Scaffold315572	10858	C	G	GAAAGTCGGGTAGCAGACCTGTTGTCTCTGATCTGGGTACATTTAAGTGTTTGAGTTATGACTTATCAGTTCTGATTGATACTGTGTAGATATATCTACCATGGGGGGCTTTTTTTCTCTTGTCACAGTTTTATAGTTATAGAAAAAATCTTTCAGGTACAAGTGAGCTCGAAAATGATGCACAGGAGGGCTTCTTGCGT[C/G]TGATAGAGGGAAACGATAGGAAGGGAGGAAACATGCCAAGCATACCAATGAGTACTGCTGCAATAATGCCATCTCCAGCTATGTTATGGAGATTTAAGGTTTCGTTACTATAATATTCTTTGTCTTCCTAATTTACTTTTCCAGTTATTTTCTGCTTAGTTTTGCTTAATAATTGTGAAATTCTCAACTTGGTA…
Scaffold314732	30179	C	G	GCGCAAATGCACGAAGGCAGCTGGAATAAGTCATCGCAATGATCGATTGTGAGCTCTGTTAGCCGAGGAAAGGTGGATTGATCAAGGCTATTACTGATCTTGCATAGGATTATATAGATTTTCCTCAGATTTTTCAGGGGGATGGNNGATAACCGAGGGACAAATACTTTTTCGAGCCAGAGGCTTCTCAAGTTGGGTAA[C/G]TTTGAGAAGACTGAAAAGCCATTTAGGATGNNATTTGACGTACTGTAATTCATGATTATCAATGCCCTCAACTTTGGCATGTTTTCAATNNAAGGAGGAATAAGGTAGTCGTNNTCCGATGAAAAATTCAAAATCAGCACTTCACATTTGGGAAACTCCATCTGGAACCAGTCCATCTCTTTCATTTCACCTGC…
Scaffold314223	20698	T	A	CACATTCAAAAAATAGATAAGAAAATGATGTCAGTTATCTGTTTGAACAATTTGGCTCTATGCTAATAAACAATTTACCTGTGGAGATTCCACAACTGAGGAGACAGACTTTGTCTAGAGGCGCCGAGGGATTGATCTTGGCAACGCAGCCAACATGAACAACAGTGTACTCACTGAAGGTGGATGTCCCAACAAAGTGG[T/A]AGATAGGCTTGCCTTTGATTGAAAATCTTGATTTGCCATCCCCGAGCATCACTCCCCTGTCAGTGTTTATCCTGAGGAGGTCACACATGTTGCTCTCTTCTGATTTGCAGTGAGCGCAGTCCTTGCATTCCCCCATGAATACCGGCAGGACATGGTCGCCAGCTTTCAGATCCGTCACGCCCTCACCAACACTC…
Scaffold314229	3921	G	A	AATCCGTGAATGAATACAACTCTAAAGTTTATAGAATCTGATCACTGCTTAAGTTCTGTAAAGTGGACTTAAAAGATGCAGATCTCTTGGAGAAAACCTATTCGACCTTCCATGCCACAAATATTGTCCTGCAACAACAATATAGGGCATATAAGTTCACCAAATTTTTGGATCTGCTTTGTTTTACTTCTTGCTGAAAA[G/A]CAGAACCAACTTTTGATGAGAAATCATCAAGCTCGACCCACTGGCTTGAACGTTCTGCCTGAAGCGCATGCGACTAATTCTAGCAGCCACAAACGACAAAAATATCATCGTGGTCGTGGTAATGGGAGGCAAGCCCACCCATGGGCCCAAGGTTAACAGATCTAAGGCCCACCAAGGGAGGAAATTTGACCTAG…
Scaffold314229	3923	A	G	TCCGTGAATGAATACAACTCTAAAGTTTATAGAATCTGATCACTGCTTAAGTTCTGTAAAGTGGACTTAAAAGATGCAGATCTCTTGGAGAAAACCTATTCGACCTTCCATGCCACAAATATTGTCCTGCAACAACAATATAGGGCATATAAGTTCACCAAATTTTTGGATCTGCTTTGTTTTACTTCTTGCTGAAAAGC[A/G]GAACCAACTTTTGATGAGAAATCATCAAGCTCGACCCACTGGCTTGAACGTTCTGCCTGAAGCGCATGCGACTAATTCTAGCAGCCACAAACGACAAAAATATCATCGTGGTCGTGGTAATGGGAGGCAAGCCCACCCATGGGCCCAAGGTTAACAGATCTAAGGCCCACCAAGGGAGGAAATTTGACCTAGAA…
Scaffold314229	3936	G	A	ACAACTCTAAAGTTTATAGAATCTGATCACTGCTTAAGTTCTGTAAAGTGGACTTAAAAGATGCAGATCTCTTGGAGAAAACCTATTCGACCTTCCATGCCACAAATATTGTCCTGCAACAACAATATAGGGCATATAAGTTCACCAAATTTTTGGATCTGCTTTGTTTTACTTCTTGCTGAAAAGCAGAACCAACTTTT[G/A]ATGAGAAATCATCAAGCTCGACCCACTGGCTTGAACGTTCTGCCTGAAGCGCATGCGACTAATTCTAGCAGCCACAAACGACAAAAATATCATCGTGGTCGTGGTAATGGGAGGCAAGCCCACCCATGGGCCCAAGGTTAACAGATCTAAGGCCCACCAAGGGAGGAAATTTGACCTAGAAGCGCCAAACTTCA…
Scaffold314229	3964	G	A	ACTGCTTAAGTTCTGTAAAGTGGACTTAAAAGATGCAGATCTCTTGGAGAAAACCTATTCGACCTTCCATGCCACAAATATTGTCCTGCAACAACAATATAGGGCATATAAGTTCACCAAATTTTTGGATCTGCTTTGTTTTACTTCTTGCTGAAAAGCAGAACCAACTTTTGATGAGAAATCATCAAGCTCGACCCACT[G/A]GCTTGAACGTTCTGCCTGAAGCGCATGCGACTAATTCTAGCAGCCACAAACGACAAAAATATCATCGTGGTCGTGGTAATGGGAGGCAAGCCCACCCATGGGCCCAAGGTTAACAGATCTAAGGCCCACCAAGGGAGGAAATTTGACCTAGAAGCGCCAAACTTCAAGAACAAGGGAAAAGCTATTGTTTCATA…
Scaffold314229	3986	C	T	GACTTAAAAGATGCAGATCTCTTGGAGAAAACCTATTCGACCTTCCATGCCACAAATATTGTCCTGCAACAACAATATAGGGCATATAAGTTCACCAAATTTTTGGATCTGCTTTGTTTTACTTCTTGCTGAAAAGCAGAACCAACTTTTGATGAGAAATCATCAAGCTCGACCCACTGGCTTGAACGTTCTGCCTGAAG[C/T]GCATGCGACTAATTCTAGCAGCCACAAACGACAAAAATATCATCGTGGTCGTGGTAATGGGAGGCAAGCCCACCCATGGGCCCAAGGTTAACAGATCTAAGGCCCACCAAGGGAGGAAATTTGACCTAGAAGCGCCAAACTTCAAGAACAAGGGAAAAGCTATTGTTTCATAGAAATGGACATATGTTACCATT…
Scaffold314229	138198	T	C	AATTCCCTTTCTAGCTGATCCCAACTATTGATAGACTCGGAGGCGAGGTCAGTGTACCAGTCAAAGGCATTGCCTTTCAGCGAGCGCATGAATTGCTTGACGAGCTAGTCTCCATCCATTCCAGCATTGTTGCAAGTTTCAATGAAATGAGCGACATGTTGCTTTGGGTTTCCCTTTCCATCGAACTGCATGAACTTTGG[T/C]GGTTGATAACCTCTCGACATCTTCAAAGCGTCAATCTTCTTGGAGTAGGGCTTTGAGTATAGTACAGAGTCATGAGAGCTTCCTTCGTACTGCGCCTTGATGGTGCTAACGATCATCTCCTGCAACTGCTGGATAGAGAAAGATCCCATGAATGCCATTGCTTGGTCTGGCTCTGGCTTCTCTTTGACTTTCTT…
Scaffold308763	53662	T	A	GAAGAGTTCAGGAGGAGCTGCCACCTCGAGAAAACCGAATGGATCATCACGTGCAAAGTAAGCTTGCACAAAGTTAAAGCTGCTCTGTAGATTAGATCTAGGAATTGAGTTTTGCGTGGTACTTTAAGAACCTTAATTATATTAGTAGATTGGACTTAGTGGAGAGTCCCTGGTTTTTTATTTTAAAGATGAGTTTTTTC[T/A]GGCCAAAAATTTCTTGCGTTCTTTGTTTCTTAAACTTGTTCACATATCTTATTCACTAGCATATGTTGCATGCATCCTATGAGTTGTTATTTGATATGTGACTAAATTTACACTGCATATTATGAGTAGTGAACTGAATTGTTGTTGACTAGGATAACTTGTAGTAAACTAAGTTTGATTCGTAGATTTGCGTT…
Scaffold308763	53673	T	A	GAGGAGCTGCCACCTCGAGAAAACCGAATGGATCATCACGTGCAAAGTAAGCTTGCACAAAGTTAAAGCTGCTCTGTAGATTAGATCTAGGAATTGAGTTTTGCGTGGTACTTTAAGAACCTTAATTATATTAGTAGATTGGACTTAGTGGAGAGTCCCTGGTTTTTTATTTTAAAGATGAGTTTTTTCTGGCCAAAAAT[T/A]TCTTGCGTTCTTTGTTTCTTAAACTTGTTCACATATCTTATTCACTAGCATATGTTGCATGCATCCTATGAGTTGTTATTTGATATGTGACTAAATTTACACTGCATATTATGAGTAGTGAACTGAATTGTTGTTGACTAGGATAACTTGTAGTAAACTAAGTTTGATTCGTAGATTTGCGTTTAGTTAACTGA…
Scaffold308763	65419	A	T	GTCCTGATAAGTTAAGCACTGGATCATGTATATCCATTGGTCTAGCCTGGTTAAGGAAATTGGTCTTGACACCCTTTTCCTTGAGGGGGGCTTGATATAGATAAAGGAAATATTGTGAAAAACATGTTCATTTGAGCAACATCTATAGCATGCAATTAACAATTAAAAGGCGGAATCATGCTTGCATGCACTCAAAAACA[A/T]AACATTAACCATGAAATTCAAAGCCTAGTAGATTGGTGAACCAAGACTCAACTCAAAACAAAGTGAGTTTAGAAATTTATACCTTTGTTGATTCCTCTTTGCATAAGCAAAGGATAATCACCCAAGAGATAGGGACTTCATTCCTTGCTTCTTAGATCCATGGATTTGGATGGAAGAATAGGTTTCTCCAAGTT…
Scaffold308763	65431	T	A	TAAGCACTGGATCATGTATATCCATTGGTCTAGCCTGGTTAAGGAAATTGGTCTTGACACCCTTTTCCTTGAGGGGGGCTTGATATAGATAAAGGAAATATTGTGAAAAACATGTTCATTTGAGCAACATCTATAGCATGCAATTAACAATTAAAAGGCGGAATCATGCTTGCATGCACTCAAAAACAAAACATTAACCA[T/A]GAAATTCAAAGCCTAGTAGATTGGTGAACCAAGACTCAACTCAAAACAAAGTGAGTTTAGAAATTTATACCTTTGTTGATTCCTCTTTGCATAAGCAAAGGATAATCACCCAAGAGATAGGGACTTCATTCCTTGCTTCTTAGATCCATGGATTTGGATGGAAGAATAGGTTTCTCCAAGTTCCCAAAATTGAG…
Scaffold308763	65462	A	T	AGCCTGGTTAAGGAAATTGGTCTTGACACCCTTTTCCTTGAGGGGGGCTTGATATAGATAAAGGAAATATTGTGAAAAACATGTTCATTTGAGCAACATCTATAGCATGCAATTAACAATTAAAAGGCGGAATCATGCTTGCATGCACTCAAAAACAAAACATTAACCATGAAATTCAAAGCCTAGTAGATTGGTGAACC[A/T]AGACTCAACTCAAAACAAAGTGAGTTTAGAAATTTATACCTTTGTTGATTCCTCTTTGCATAAGCAAAGGATAATCACCCAAGAGATAGGGACTTCATTCCTTGCTTCTTAGATCCATGGATTTGGATGGAAGAATAGGTTTCTCCAAGTTCCCAAAATTGAGAACCTCTAAGTCTCTTCACCAAGGTTAGATT…
Scaffold308763	65463	A	T	GCCTGGTTAAGGAAATTGGTCTTGACACCCTTTTCCTTGAGGGGGGCTTGATATAGATAAAGGAAATATTGTGAAAAACATGTTCATTTGAGCAACATCTATAGCATGCAATTAACAATTAAAAGGCGGAATCATGCTTGCATGCACTCAAAAACAAAACATTAACCATGAAATTCAAAGCCTAGTAGATTGGTGAACCA[A/T]GACTCAACTCAAAACAAAGTGAGTTTAGAAATTTATACCTTTGTTGATTCCTCTTTGCATAAGCAAAGGATAATCACCCAAGAGATAGGGACTTCATTCCTTGCTTCTTAGATCCATGGATTTGGATGGAAGAATAGGTTTCTCCAAGTTCCCAAAATTGAGAACCTCTAAGTCTCTTCACCAAGGTTAGATTG…
Scaffold318082	13028	C	T	TTGAGTTTGTCAATTTATGCCTCTATGATTTTACTGTGTTCTGTTTCGCAATTTCGTTTGCGCTAGATAACTAAACAGGCAGTTGGGTCTAGGTGAAGACGGTCACAGATCACAGAGTGGTCGATCGCAGGCATGTCTTCTGCTGACCATACGAACACATCTTTGTTAGCTCACAAGAAGCTGGAAATAGTTATTTTTCT[C/T]AGTCAGTCAGTTTTGAGCCTATTCAGGCTTTTCGTCCTAGTTTGTCGAGGTTAAGACTGATGTAGATGACATCTTCGTTTACCTTGGACTCTAGATAATGTCATCTTTGGGGTCAAGATCTAAGTCAAATTCTTTATAACTCGTCCATATGTGTGCTGGAACTTTGTTTTTCTTTTCTTATCATGTTCATACTT…
Scaffold318082	13038	G	A	CAATTTATGCCTCTATGATTTTACTGTGTTCTGTTTCGCAATTTCGTTTGCGCTAGATAACTAAACAGGCAGTTGGGTCTAGGTGAAGACGGTCACAGATCACAGAGTGGTCGATCGCAGGCATGTCTTCTGCTGACCATACGAACACATCTTTGTTAGCTCACAAGAAGCTGGAAATAGTTATTTTTCTCAGTCAGTCA[G/A]TTTTGAGCCTATTCAGGCTTTTCGTCCTAGTTTGTCGAGGTTAAGACTGATGTAGATGACATCTTCGTTTACCTTGGACTCTAGATAATGTCATCTTTGGGGTCAAGATCTAAGTCAAATTCTTTATAACTCGTCCATATGTGTGCTGGAACTTTGTTTTTCTTTTCTTATCATGTTCATACTTTCGACAGTGC…
Scaffold318086	128398	T	C	AAACAACTCTCATGAAAATTCGTTAGTCTTTACACAAACAATAGATCTCCACCGACCTTCTCTCTCCTAGGTCATAGGGGATTTTTGGGGACCAAATAATTAAATATCTATGCACTCTTGCCATATAGGAGATATCAAACTTATTTCCACTCTTTTCTTTATTTTTGAAATGTTTAGCGTCAAATTTTGTCGTAGATATA[T/C]GTCTTGCTTTCAGCACAACTCACGAGATTTGCATGTTAATTAAGAAAAAAGACGTTTTCTTATCATATGTATATATTAGATTACGGGACAGATGATGTATTAATTTGACAACCAACTCTTACGTGTCAACGATCAATTAATATATTTTCAAAATTAATGTAATTCTTTTAGCATTACTTTTTGTATTGTTATGC…
Scaffold301558	2171	G	A	CTTATTCCATTAGATATTGTGGATTTTGATGTGATCTTAGGGGCTGATTGGTTACACCATAATCGTGCCCATATTGATTGTTATGGTAAATCAGTTAGTTTTTATCGTCCTGGATTACCCGAGGTTACTTTTGTGGGCGAGAGAAGTGGGGTGAGACATGGAGTTATTTCTGCCATAAAGGCGAGGAAATTGTTATCGAA[G/A]GGTTGTCAGGGATATTTGGCGCATGTGGTGTTAAATGAGGTTGCCCCCACTAGTATAGAAGAAGTTGGTGTGGTCAGACATTATCCGGATGTATTCCCTGATGATTTGCCGGGGTTGCCGCCAGACAGAGAGGTGGAATTCTCTATTGATTTGCTTCCAGGTTGATGCGTAAAATAACTAAACACACAAATTAA…
Scaffold301558	2177	T	C	CCATTAGATATTGTGGATTTTGATGTGATCTTAGGGGCTGATTGGTTACACCATAATCGTGCCCATATTGATTGTTATGGTAAATCAGTTAGTTTTTATCGTCCTGGATTACCCGAGGTTACTTTTGTGGGCGAGAGAAGTGGGGTGAGACATGGAGTTATTTCTGCCATAAAGGCGAGGAAATTGTTATCGAAGGGTTG[T/C]CAGGGATATTTGGCGCATGTGGTGTTAAATGAGGTTGCCCCCACTAGTATAGAAGAAGTTGGTGTGGTCAGACATTATCCGGATGTATTCCCTGATGATTTGCCGGGGTTGCCGCCAGACAGAGAGGTGGAATTCTCTATTGATTTGCTTCCAGGTTGATGCGTAAAATAACTAAACACACAAATTAAACCCTC…
Scaffold306683	189	G	A	TTCAGGACTTCCCAGAGGGTAGGTTAAGCATGTAAGTGCCTATTGCTTTTGCAGAGATTTTAATGTCGTTCCCAACTCGCACAACCATCTCCCCATTGCGCAGTGACCTGCTCCCTGCTAGTCCCTGCATCGTATTACAGATATGTTGACTAGCACCTGAATCAAATATCCAGGAATTGGAGTTCACT[G/A]TAAAAGCACTCTCTATGACAGAAATAGTCTCTTCAAAAGTTCGTGTCATAAGGCTCGCAATGCGCACCCTGTATTTCTTCTTCCAACGTTCATCCTTTCCACAATGAAAGCATGTTCCTTAGGATTTCTTTGCCTTCTTCTTATGCAACCTTTTCCTTGTGATTGCATTCTCACTCCCACTGTCCCTTTTGAAACCTTTT
Scaffold306683	277	G	A	TCGCACAACCATCTCCCCATTGCGCAGTGACCTGCTCCCTGCTAGTCCCTGCATCGTATTACAGATATGTTGACTAGCACCTGAATCAAATATCCAGGAATTGGAGTTCACTGTAAAAGCACTCTCTATGACAGAAATAGTCTCTTCAAAAGTTCGTGTCATAAGGCTCGCAATGCGCACCCTGTATTTCTTCTTCCAAC[G/A]TTCATCCTTTCCACAATGAAAGCATGTTCCTTAGGATTTCTTTGCCTTCTTCTTATGCAACCTTTTCCTTGTGATTGCATTCTCACTCCCACTGTCCCTTTTGAAACCTTTTTCAAATTTACAGCACATGTCAATCATCTCGTTTAAAGCATGATCGAATCTATTCACTTTATAGTTTACAATAAACTTAGTGA…
Scaffold311869	3565	C	A	GGCCTCCGTCAATAAAGAGAGTGAGGAGTCATTTTATAGATTAAGCGCTCCTTACTTATTACATATTTGCCCCTCCATTTATTACATAATTACACTTGAGTTTCCCGAGTATTTATACGAGGTCTAAATACGGAGGCCCTAATTATGGTACAAACAGTAGTCCCCCAAGTCTTCAGTCAAAAGAGTCTTTTGGCTGGAGA[C/A]TTGAAATTCAGTCCATGTGTGGGCCGAAGTAACTAGATGTCGTCTTGAACTGATACTTGATATGAGGCGGTGCTCAAAGTGAAATGATGCTCAACTAGAAGTAGCACATGTTGCGAGGCTGCTCGGCTTGTGGCTTATGTTGCCTTGGTTGGCTCGGCTTGT
Scaffold311869	3611	T	A	GCTCCTTACTTATTACATATTTGCCCCTCCATTTATTACATAATTACACTTGAGTTTCCCGAGTATTTATACGAGGTCTAAATACGGAGGCCCTAATTATGGTACAAACAGTAGTCCCCCAAGTCTTCAGTCAAAAGAGTCTTTTGGCTGGAGACTTGAAATTCAGTCCATGTGTGGGCCGAAGTAACTAGATGTCGTCT[T/A]GAACTGATACTTGATATGAGGCGGTGCTCAAAGTGAAATGATGCTCAACTAGAAGTAGCACATGTTGCGAGGCTGCTCGGCTTGTGGCTTATGTTGCCTTGGTTGGCTCGGCTTGT
Scaffold311869	3630	A	C	TTTGCCCCTCCATTTATTACATAATTACACTTGAGTTTCCCGAGTATTTATACGAGGTCTAAATACGGAGGCCCTAATTATGGTACAAACAGTAGTCCCCCAAGTCTTCAGTCAAAAGAGTCTTTTGGCTGGAGACTTGAAATTCAGTCCATGTGTGGGCCGAAGTAACTAGATGTCGTCTTGAACTGATACTTGATATG[A/C]GGCGGTGCTCAAAGTGAAATGATGCTCAACTAGAAGTAGCACATGTTGCGAGGCTGCTCGGCTTGTGGCTTATGTTGCCTTGGTTGGCTCGGCTTGT
Scaffold311869	3635	G	A	CCCTCCATTTATTACATAATTACACTTGAGTTTCCCGAGTATTTATACGAGGTCTAAATACGGAGGCCCTAATTATGGTACAAACAGTAGTCCCCCAAGTCTTCAGTCAAAAGAGTCTTTTGGCTGGAGACTTGAAATTCAGTCCATGTGTGGGCCGAAGTAACTAGATGTCGTCTTGAACTGATACTTGATATGAGGCG[G/A]TGCTCAAAGTGAAATGATGCTCAACTAGAAGTAGCACATGTTGCGAGGCTGCTCGGCTTGTGGCTTATGTTGCCTTGGTTGGCTCGGCTTGT
Scaffold308169	1977	T	G	TTTGAACACATATGCAAACTAATAACACATTAAAGTAGGCATGCATTCAAAACCAATTCAAAAACCATGACTTTCAAAGCCTAGTGAATGGTGAACCACAAGACTCTTTTAACAATATTAAAGAGAAGGAAGGATTTAGAGATTCATTACCCTTGAAGCTCATCCTTGTTTACATAAGGGATTCACCCAAGTGGAGGGCC[T/G]TCAAGTCACCTCCTAGCTCCTTGGATCTTCCTTGTGTTTTTCTTCCTTTTGATGCTCCTTTGCTCCTTGAGGATGTGAGGAAAGGATCTCCAAGAACATCAAAGATTTGGTGTCTCTAAGTCTCCACACCAAGGATGAGGCGTGAAGATGAAATGGATGACTTAGAGAAGAAAAGATTGCTAGCTAATTCTTCC…
Scaffold316482	11211	T	C	AACTGAAAAAAAATGACACCTTTTAGAACTCAATAAACATAAAAATAATCTTGCAAGTGCCAAATAATGGATATAATCAATGCTCGTGGTCTGACAGCTCAATTCAAGAACTTATATAACATCATCATCATATGAATCAGTAAGATAACTTTCTAAAATGCGATAAATAACTTGGGGAAATTTAAACCTTATAGGACAAT[T/C]CAATTCTAGTAACTCAACTTAGCAACGTGGTTGGAACGTTCAGCACCCCCTACTCTCTAGTTATGTATAAATTCAAAACTGAGCATGTTTGAATTAAGGGTGCTAAGAAAATCCTAAACCTTTTATACACATCTTTGCTTAAATATCAGGGCTTGTAATGTTTGACATAAATAGCTCAGCCTAAAGCACATGTT…
Scaffold316481	127874	A	C	CTTGTTTAGTAATTAATTTTAATTTTCAATAAAAAAAATATAAACTGTTTTGAAAAAATAAAGCCTCGAACACAAACAAAATTGTTTTTTTAATTTTGAAACGCAAAACTAAAAAATTGAAATGATTATCATAATATTTTGTTTGGGTAGATAGTTACATTTATCTAAATTATTGTCCACTACGTAAAGTACATGCGAAC[A/C]ACTAGGGTTTCTATGTATATATGGTCCATGATAGCACGTACATTTCAACTAGAAAACAAACCGAAAGAAAACATAAAAATTGGAAAACATTATAATTACATAGCAATGTGGCTTTAGCTAGAAAGTAAAGTGGAACGGGACTGAACAGTTTGAGCAGAGATCATGGAGGGGAACAAAGATCTCCACAGTAAGAT…
Scaffold317636	8291	T	C	TTGGACGAAGTTGAAATAAACAAACAAGTATGAAAAACTAGACAGATTGTAAAACAAATTTGAGAAATAAGATGATGGATGGGATAGCTAGAGGCTTTTTCTCCACACATGACATGTATGCAAATAACTCGATTTCCAGTTACTACTTCATTGAATTATGAACGACAATGCTCCAAATTAATCGTGACATCACTAGTTAA[T/C]TCTTAGATTTTCCTTGTTTTATTGGATTGGATGACATCATTCGACAACCCAAAACATTCTTCTAAAGTTCCCTACATGACATCATAATAGAGATACAACCAAAGATCATTACGTTTAATGAAAATCATAAGCATTGACAAAGCACTTGCAACTATGATATCATGTCACTCATGCTAGGAATTGAACTTAACGCG…
Scaffold317636	8295	T	C	ACGAAGTTGAAATAAACAAACAAGTATGAAAAACTAGACAGATTGTAAAACAAATTTGAGAAATAAGATGATGGATGGGATAGCTAGAGGCTTTTTCTCCACACATGACATGTATGCAAATAACTCGATTTCCAGTTACTACTTCATTGAATTATGAACGACAATGCTCCAAATTAATCGTGACATCACTAGTTAATTCT[T/C]AGATTTTCCTTGTTTTATTGGATTGGATGACATCATTCGACAACCCAAAACATTCTTCTAAAGTTCCCTACATGACATCATAATAGAGATACAACCAAAGATCATTACGTTTAATGAAAATCATAAGCATTGACAAAGCACTTGCAACTATGATATCATGTCACTCATGCTAGGAATTGAACTTAACGCGATCG…
Scaffold317630	12496	C	A	AACCCTATCTTTTCCTCCTTCGACAACAATCTCCCTTTAAGCTAAATTTCAATTTACTTAACTCTAGTAAAATTATGAATTAGGGTACTAGAATTAAGGTTCTAATGTTTTGATTAATTACTTTCGATTTGATAATTGCTTTGAATTAGGGTTCTAGAACTAGGGTTCTAATCTGACCAAGAAGAATGGGTTCTAAAATT[C/A]ACATCTATAACGCACATGCAAACACAAAGTGAACTTTAAAACTCCAATTTAGAAAAGAAAAAAAATCTAAAAATCCTCGATTTCGAGTCATAAAACCCTAACTTTAGGAAACCTTCAATTCAAAAATTCCAAACAATAACATAGATATTATAAAGATACACAAAATAATTACCTTTGATGCTCGCTACTTTTAC…
Scaffold317010	3088	C	T	AGGAGTCGCCACTGAAGGTTGTACATAGAGACATTAAAGCTACAAATATATTGCTAGACCAAGACCTCAACGCAAAGATCTCTGACTTTGGTTTGGCCAAGCTTGACGAAGAGGAGAACACTCACATTAGCACCAGAGTTGCTGGAACCATGTAAGCGTGCTGCTACTATATTCTACCTGCTTATTTATTGAAATGTCCC[C/T]TAGAACTAATGTCATGTCTAACTCCTTGAAACTGAATTTGTTGTGTAGAGGATACATGGCTCCAGAATATGCACTATGGGGTTATTTAACATATAAAGCAGATGTTTACAGCTTTGGTGTCGTTGCATTGGAAATTGTTGCTGGAAAGAACAACATGAAATATCGACCAAATGAGAACTTCGTATGCCTTGTGG…
Scaffold317010	3089	T	A	GGAGTCGCCACTGAAGGTTGTACATAGAGACATTAAAGCTACAAATATATTGCTAGACCAAGACCTCAACGCAAAGATCTCTGACTTTGGTTTGGCCAAGCTTGACGAAGAGGAGAACACTCACATTAGCACCAGAGTTGCTGGAACCATGTAAGCGTGCTGCTACTATATTCTACCTGCTTATTTATTGAAATGTCCCC[T/A]AGAACTAATGTCATGTCTAACTCCTTGAAACTGAATTTGTTGTGTAGAGGATACATGGCTCCAGAATATGCACTATGGGGTTATTTAACATATAAAGCAGATGTTTACAGCTTTGGTGTCGTTGCATTGGAAATTGTTGCTGGAAAGAACAACATGAAATATCGACCAAATGAGAACTTCGTATGCCTTGTGGA…
Scaffold317010	3099	G	A	CTGAAGGTTGTACATAGAGACATTAAAGCTACAAATATATTGCTAGACCAAGACCTCAACGCAAAGATCTCTGACTTTGGTTTGGCCAAGCTTGACGAAGAGGAGAACACTCACATTAGCACCAGAGTTGCTGGAACCATGTAAGCGTGCTGCTACTATATTCTACCTGCTTATTTATTGAAATGTCCCCTAGAACTAAT[G/A]TCATGTCTAACTCCTTGAAACTGAATTTGTTGTGTAGAGGATACATGGCTCCAGAATATGCACTATGGGGTTATTTAACATATAAAGCAGATGTTTACAGCTTTGGTGTCGTTGCATTGGAAATTGTTGCTGGAAAGAACAACATGAAATATCGACCAAATGAGAACTTCGTATGCCTTGTGGATTGGGTAAGA…
Scaffold317010	3124	A	T	AAGCTACAAATATATTGCTAGACCAAGACCTCAACGCAAAGATCTCTGACTTTGGTTTGGCCAAGCTTGACGAAGAGGAGAACACTCACATTAGCACCAGAGTTGCTGGAACCATGTAAGCGTGCTGCTACTATATTCTACCTGCTTATTTATTGAAATGTCCCCTAGAACTAATGTCATGTCTAACTCCTTGAAACTGA[A/T]TTTGTTGTGTAGAGGATACATGGCTCCAGAATATGCACTATGGGGTTATTTAACATATAAAGCAGATGTTTACAGCTTTGGTGTCGTTGCATTGGAAATTGTTGCTGGAAAGAACAACATGAAATATCGACCAAATGAGAACTTCGTATGCCTTGTGGATTGGGTAAGATCGTCATTCTAAGAGCTTGAGTACA…
Scaffold317010	3160	C	T	CAAAGATCTCTGACTTTGGTTTGGCCAAGCTTGACGAAGAGGAGAACACTCACATTAGCACCAGAGTTGCTGGAACCATGTAAGCGTGCTGCTACTATATTCTACCTGCTTATTTATTGAAATGTCCCCTAGAACTAATGTCATGTCTAACTCCTTGAAACTGAATTTGTTGTGTAGAGGATACATGGCTCCAGAATATG[C/T]ACTATGGGGTTATTTAACATATAAAGCAGATGTTTACAGCTTTGGTGTCGTTGCATTGGAAATTGTTGCTGGAAAGAACAACATGAAATATCGACCAAATGAGAACTTCGTATGCCTTGTGGATTGGGTAAGATCGTCATTCTAAGAGCTTGAGTACATGTCAACGTTGGGTAGCTAATCTCGGCTAGTCTTTT…
Scaffold317010	3200	C	T	GGAGAACACTCACATTAGCACCAGAGTTGCTGGAACCATGTAAGCGTGCTGCTACTATATTCTACCTGCTTATTTATTGAAATGTCCCCTAGAACTAATGTCATGTCTAACTCCTTGAAACTGAATTTGTTGTGTAGAGGATACATGGCTCCAGAATATGCACTATGGGGTTATTTAACATATAAAGCAGATGTTTACAG[C/T]TTTGGTGTCGTTGCATTGGAAATTGTTGCTGGAAAGAACAACATGAAATATCGACCAAATGAGAACTTCGTATGCCTTGTGGATTGGGTAAGATCGTCATTCTAAGAGCTTGAGTACATGTCAACGTTGGGTAGCTAATCTCGGCTAGTCTTTTTTATCTGCTTATTTCAGGCTCTTGTTTTACAACAAAAGGG…
Scaffold317010	3207	G	A	ACTCACATTAGCACCAGAGTTGCTGGAACCATGTAAGCGTGCTGCTACTATATTCTACCTGCTTATTTATTGAAATGTCCCCTAGAACTAATGTCATGTCTAACTCCTTGAAACTGAATTTGTTGTGTAGAGGATACATGGCTCCAGAATATGCACTATGGGGTTATTTAACATATAAAGCAGATGTTTACAGCTTTGGT[G/A]TCGTTGCATTGGAAATTGTTGCTGGAAAGAACAACATGAAATATCGACCAAATGAGAACTTCGTATGCCTTGTGGATTGGGTAAGATCGTCATTCTAAGAGCTTGAGTACATGTCAACGTTGGGTAGCTAATCTCGGCTAGTCTTTTTTATCTGCTTATTTCAGGCTCTTGTTTTACAACAAAAGGGGAACTTA…
Scaffold317044	13125	G	A	TATCTTTTTTTGTGAAAATCTTAATGATGTTTGGCAATACACTTATATACACGTTTGTTGACTTGACGAACAAGAAACGCAAACAAGGCCACTAATAGCATATCCACCCCACCTGTTAGTTGTGGGTAAAGACAATGAAATTGCCTTTACTATTCACTCTAAACAGTAATTGCCTTTGCGCATGTCAACCTGTTTGAGAA[G/A]AGGAACGACAAGGGCAATTAGCAAGGTGTATTACTAGTTTACTTGCTTGTAACATTAACATTAACTCTTCAAATTGCTATTGCCAACTTAAAAGAGCATTCTTGGCCATGAAATTTTTGAAGAATTGATTGAGAAATCAGATAGGAGATCAATGGATGAATAATAACATATTTATTTTTATAGAGAAAGATAAT…
Scaffold317044	13132	G	T	TTTTGTGAAAATCTTAATGATGTTTGGCAATACACTTATATACACGTTTGTTGACTTGACGAACAAGAAACGCAAACAAGGCCACTAATAGCATATCCACCCCACCTGTTAGTTGTGGGTAAAGACAATGAAATTGCCTTTACTATTCACTCTAAACAGTAATTGCCTTTGCGCATGTCAACCTGTTTGAGAAGAGGAAC[G/T]ACAAGGGCAATTAGCAAGGTGTATTACTAGTTTACTTGCTTGTAACATTAACATTAACTCTTCAAATTGCTATTGCCAACTTAAAAGAGCATTCTTGGCCATGAAATTTTTGAAGAATTGATTGAGAAATCAGATAGGAGATCAATGGATGAATAATAACATATTTATTTTTATAGAGAAAGATAATTAATTGT…
Scaffold317044	13171	C	T	ATACACGTTTGTTGACTTGACGAACAAGAAACGCAAACAAGGCCACTAATAGCATATCCACCCCACCTGTTAGTTGTGGGTAAAGACAATGAAATTGCCTTTACTATTCACTCTAAACAGTAATTGCCTTTGCGCATGTCAACCTGTTTGAGAAGAGGAACGACAAGGGCAATTAGCAAGGTGTATTACTAGTTTACTTG[C/T]TTGTAACATTAACATTAACTCTTCAAATTGCTATTGCCAACTTAAAAGAGCATTCTTGGCCATGAAATTTTTGAAGAATTGATTGAGAAATCAGATAGGAGATCAATGGATGAATAATAACATATTTATTTTTATAGAGAAAGATAATTAATTGTATTGGTAATGAAGTTGTCATGCATGCTTTCAAAACATGA…
Scaffold317044	13234	T	A	CACCTGTTAGTTGTGGGTAAAGACAATGAAATTGCCTTTACTATTCACTCTAAACAGTAATTGCCTTTGCGCATGTCAACCTGTTTGAGAAGAGGAACGACAAGGGCAATTAGCAAGGTGTATTACTAGTTTACTTGCTTGTAACATTAACATTAACTCTTCAAATTGCTATTGCCAACTTAAAAGAGCATTCTTGGCCA[T/A]GAAATTTTTGAAGAATTGATTGAGAAATCAGATAGGAGATCAATGGATGAATAATAACATATTTATTTTTATAGAGAAAGATAATTAATTGTATTGGTAATGAAGTTGTCATGCATGCTTTCAAAACATGAAAACGCATCAAGGAATATTTTAATATGTTGTACAAAAAAAATCTTATGAATTATTTATAAGTA…
Scaffold304668	6152	A	T	TTATAATCTCATAAATATAGTTGAAGCAGTCAAATTTGGCGCAAAAGATCCTGAACTTCATAGTGAATAATTAAGCAACCTTGTCTTCAGGTTTGTTGAGAAAATTAGATAACCAAAATTAAACTCATTAAGTCTCAAATTTTAGTGCTCGCAAGTATACGAATCGGATAACTTTTTACAAGGAGAATGGATCTCCTTAA[A/T]ATAAAACCCACAACAAGGGTATTAAAGGCAAATTGAAATCCAATTAAACGGAAATAATAAAAACTAGAAATTAAGTTCTCTCCTGAATTCCATTGAATAGCATTCCCATCTCTATTTGATTCCAAAACTGCTCGGTTTCATCTTCTTGCTGTAATGCACATGTCTTCGAGCAGCTAGTTAACCTCTTGTTCCAC…
Scaffold304668	6285	C	T	CTCAAATTTTAGTGCTCGCAAGTATACGAATCGGATAACTTTTTACAAGGAGAATGGATCTCCTTAAAATAAAACCCACAACAAGGGTATTAAAGGCAAATTGAAATCCAATTAAACGGAAATAATAAAAACTAGAAATTAAGTTCTCTCCTGAATTCCATTGAATAGCATTCCCATCTCTATTTGATTCCAAAACTGCT[C/T]GGTTTCATCTTCTTGCTGTAATGCACATGTCTTCGAGCAGCTAGTTAACCTCTTGTTCCACTGAAATTACTGTAGACACCTCAAATCTCCATTTTTCACTTCTTTTTCACGTAACTTCCGTATTGAATGCCTATAAATTAAAACAATATAAATTAGTGCATTTAACCCATTCATATATACAAAATCCAAAGGAA…
Scaffold304663	2231	T	C	CCAAATCCCTGGATCTAAGAAGCAAGGAATGAAGACCCTCTCTTTGGGTGATTAGCCTTTGCTTATGCAAAGAGGAATCTACAAAGGTATAAATTTCTCAACTAACAAATGTTGTTTTAAGTTGAGTCTTGGTTCACCAATCTACTAGGCTTTGAATTTCATGGTTAATGTTTAGTTTTTAAGTGCATACAAGCATGATT[T/C]CGCCTTTTAATTGTTAATTGCATGCTATAGATGTTGCTTAAATGAACATGTTTTTCCCAAAAGTTCCTTCAAATTTGGGGGGAAATTTAGCCAATAGCCCAGGGTTGGAGGTGGCCTAATGGTAGAGTCTTTATAATAAAATCCCTAAATTTGAAGCTTTTATGGTTTTATGTGATAATTTGATTAGGTGCACA…
Scaffold304663	2232	C	T	CAAATCCCTGGATCTAAGAAGCAAGGAATGAAGACCCTCTCTTTGGGTGATTAGCCTTTGCTTATGCAAAGAGGAATCTACAAAGGTATAAATTTCTCAACTAACAAATGTTGTTTTAAGTTGAGTCTTGGTTCACCAATCTACTAGGCTTTGAATTTCATGGTTAATGTTTAGTTTTTAAGTGCATACAAGCATGATTT[C/T]GCCTTTTAATTGTTAATTGCATGCTATAGATGTTGCTTAAATGAACATGTTTTTCCCAAAAGTTCCTTCAAATTTGGGGGGAAATTTAGCCAATAGCCCAGGGTTGGAGGTGGCCTAATGGTAGAGTCTTTATAATAAAATCCCTAAATTTGAAGCTTTTATGGTTTTATGTGATAATTTGATTAGGTGCACAT…
Scaffold305646	1386	A	C	TGACGATCGCCCAACGAGCTTGAAGGATACCAAAACAACGCTCCACATCATTCCTGCACCCCTCTTGACAGGTTGCAAAGTGTTTTTCCTTTGCACTTCGCGGACGTGGCACTGTTTTGACAAATGTTTCCCACCGTGGGTAAATGCCGTCAGCTAGGTAGTATGCCCCTTCGTACCTACGTCCGTTGACGACGTACGTG[A/C]CTTTTGGTGCCTTTCCTTGCAGGACGTCGTTGAACACTGGGGATTGGGCAAGGACGTTGAGATCATTTTGAGCCCCCCGAACCCCGAAAAAGGCGTGCCATATCCATGTATCAAAAGATGCCACTGCCTCCAAAATGATAGATTTTGATTCCTTTTTTGTCCCCATATGCTCCTTGCCATGCACTTGGACAGTT…
Scaffold310944	2256	C	T	CACACAAGCCACACCACATCTCCAATGTCAGCAATAGCAACATTCAGGGCTGTGATCTACATGAAGGTGATTGGGGAACCGTCGGATCTGTGGTCTACTGGAATTATTTCCATGGTAAAACCCTAACTACCTTGCTTCAATTAATATCGACTGTATTCCTAAAATATACAAACAACATTTTATACTAAATTTATCTAAAT[C/T]ATGGAGAGGGGTTTTGAACTTAAGTGCAGTGGGAGAAATACACTGTTCTAGCAAACTTAACTAAGCTCAAACTTGTGATATTATATTGATTACGTGAGATTTTCATGCATGCAGATGGAAAAGCCAAAGTTGCTAAGGAGTTGATTGAAGCCATAGACGCTGAAAATAATCTGATCACTTTCAAAGTGATTGAA…
Scaffold310944	8452	T	C	GTACCGGAAGTGGGAGGGCAGGCAATCCTTGTCCATTTATAAACCACTTGATTGTTGGATTTCTTTCTTAGTGATTTAAATAAGGAATTTAATTATCAACCACCACATCATGTAATCTACAAAATATGATCTCTATAACATATTACTCTATAAATTATTGCAAACGTATGTAGTGCACGTCAATTTTAATTTGTCTTATC[T/C]AAACAAAGAAACAAGTATTGGATGACAATTTTAATATTAAATGGAATTGGATTATCCAGCAAATCTTTGAAAATTATGGAACAAACCACCATCAGGATATGATAATTAATTAGCTAAGGCATGCACGATAATGGATAGTCTCTGCAAGTGGTTTATTCTTCTTTGACATGCTGTTATCTGGCGAGTCGGATTAG…
Scaffold310944	8536	A	T	GAATTTAATTATCAACCACCACATCATGTAATCTACAAAATATGATCTCTATAACATATTACTCTATAAATTATTGCAAACGTATGTAGTGCACGTCAATTTTAATTTGTCTTATCTAAACAAAGAAACAAGTATTGGATGACAATTTTAATATTAAATGGAATTGGATTATCCAGCAAATCTTTGAAAATTATGGAACA[A/T]ACCACCATCAGGATATGATAATTAATTAGCTAAGGCATGCACGATAATGGATAGTCTCTGCAAGTGGTTTATTCTTCTTTGACATGCTGTTATCTGGCGAGTCGGATTAGCATTTTCCTTGGTTTAATACCTAAATTAGAACATAGCCTCTCCATAGATGTTATTATGTGAAATGTAATTAGTATTATAATTGT…
Scaffold310944	8552	T	A	CACCACATCATGTAATCTACAAAATATGATCTCTATAACATATTACTCTATAAATTATTGCAAACGTATGTAGTGCACGTCAATTTTAATTTGTCTTATCTAAACAAAGAAACAAGTATTGGATGACAATTTTAATATTAAATGGAATTGGATTATCCAGCAAATCTTTGAAAATTATGGAACAAACCACCATCAGGATA[T/A]GATAATTAATTAGCTAAGGCATGCACGATAATGGATAGTCTCTGCAAGTGGTTTATTCTTCTTTGACATGCTGTTATCTGGCGAGTCGGATTAGCATTTTCCTTGGTTTAATACCTAAATTAGAACATAGCCTCTCCATAGATGTTATTATGTGAAATGTAATTAGTATTATAATTGTTAACAGATGAACATGA…
Scaffold317580	124850	G	A	AAGTCACCTCCTAGCTCCTTAGATCTTCCTTGTGATTTTTTTCCTTTTGATACTCCTTTGCTCTTTTAAGGATGTGAGGAAAAGATCTCCAAGAACACCAAAGGTTTGGTGTCTCTAAGTTTCTACACCAAGGATGAGATGTGAAGATGAAATTGATGACTTAGAGGAAGAAAGATTCCTAACTATCCCTCCCCTAAGTG[G/A]CCAGCCTCTATGGAGAAAAAGAGAGAAAAACTTTCTCTTCTTTTCTTCAAGAAAACCCTTAGTGAGATAATGGCTATAAAGTTGCCTTTATACCACCTCACATGTGAGTGGCAAACTTGCAATTAAGCCAAGTTTGCATCCACTTACCCTAGGCCGGTTTTGACTTTGTTTTTGGGTTAATTTCCATTTAATTT…
Scaffold317580	124940	A	C	AAGAACACCAAAGGTTTGGTGTCTCTAAGTTTCTACACCAAGGATGAGATGTGAAGATGAAATTGATGACTTAGAGGAAGAAAGATTCCTAACTATCCCTCCCCTAAGTGGCCAGCCTCTATGGAGAAAAAGAGAGAAAAACTTTCTCTTCTTTTCTTCAAGAAAACCCTTAGTGAGATAATGGCTATAAAGTTGCCTTT[A/C]TACCACCTCACATGTGAGTGGCAAACTTGCAATTAAGCCAAGTTTGCATCCACTTACCCTAGGCCGGTTTTGACTTTGTTTTTGGGTTAATTTCCATTTAATTTTAGTTGTCACACAACCTAAACTCAATGGGGCTTGTGGACCAAAAACCCTTTTGGGCCCCGAAACCCAAAACCAACTTAAAAACCCAATAC…
Scaffold315630	117936	T	C	TTTGCTGGGTTGAATTTATCTGCCTACCACACAAACGCACCCACAAAACACTTGGGAAGTTTCATGCTACAAACAATTGTTGCAATGTGAAATTGCTGCTCCTTAAATATTTAGTGATCTTAAAAGGATTACACAGATTTTACGGTGCAACACCATGTTCCATCTGATGCTGAATAATGTTGCTAGTGGGCGAGTGAAGA[T/C]GAATAAAATCCTCTTAAATATGTTGAAGGATTCTTTTAAGTGATTGATTGTCCGGTTCACATTGCAATAGCAATCTTCTATTACGAGATATATCTACCTCTAACGGTTTGTTTTTACATGTGGATTACAGCAATTATATCACCAGCCCTTGTAAAGCAGCTGCGTGAAGAAACAGGAGCTGGCATGATGGATTG…
Scaffold315630	118043	T	C	TATTTAGTGATCTTAAAAGGATTACACAGATTTTACGGTGCAACACCATGTTCCATCTGATGCTGAATAATGTTGCTAGTGGGCGAGTGAAGATGAATAAAATCCTCTTAAATATGTTGAAGGATTCTTTTAAGTGATTGATTGTCCGGTTCACATTGCAATAGCAATCTTCTATTACGAGATATATCTACCTCTAACGG[T/C]TTGTTTTTACATGTGGATTACAGCAATTATATCACCAGCCCTTGTAAAGCAGCTGCGTGAAGAAACAGGAGCTGGCATGATGGATTGCAAAAATGCTTTGTCAGAGACTGGCGGGGACATTGTTAAAGCTACGGAGTTCCTTAGAAAGAAAGGTTTAGCTAGTGCAGAAAAGAAAGCCAGCAGAGCCACTGCTG…
Scaffold315632	3152	T	G	TTTAATCATAAACTGAACTGAATCATCAGACAATAAAATGCTTTCTGACTGTTGACCACTACAGTTAGGAAATACGGATTAAAATTGCAGACATGCAAGGGATTACGATCACATTGATTGTGACTCAATATGTATCCATGGGCACTAGCAGCTCTTTTACTTATAACGGCTGAAACATTATACTGGTCTCACATGTAAAT[T/G]AAAACAATATAACACCAAGATGATTCAGATGAGAAGAACCATCACCTGTGTATGCTGCACAGAGCTATCAGTAGCTCTAGCACTGTTAGCTTTTGGAGGTTCAATTATACGGAGAGGTACTGTGTTCTCCCCCAAAATCTCTCTAACAGGCCGTACAATAGGGGGACTTGACGAATTTAGATCTCCTGGTCGTT…
Scaffold315632	3158	A	G	CATAAACTGAACTGAATCATCAGACAATAAAATGCTTTCTGACTGTTGACCACTACAGTTAGGAAATACGGATTAAAATTGCAGACATGCAAGGGATTACGATCACATTGATTGTGACTCAATATGTATCCATGGGCACTAGCAGCTCTTTTACTTATAACGGCTGAAACATTATACTGGTCTCACATGTAAATTAAAAC[A/G]ATATAACACCAAGATGATTCAGATGAGAAGAACCATCACCTGTGTATGCTGCACAGAGCTATCAGTAGCTCTAGCACTGTTAGCTTTTGGAGGTTCAATTATACGGAGAGGTACTGTGTTCTCCCCCAAAATCTCTCTAACAGGCCGTACAATAGGGGGACTTGACGAATTTAGATCTCCTGGTCGTTCAGGTG…
Scaffold315632	3271	A	G	GTGACTCAATATGTATCCATGGGCACTAGCAGCTCTTTTACTTATAACGGCTGAAACATTATACTGGTCTCACATGTAAATTAAAACAATATAACACCAAGATGATTCAGATGAGAAGAACCATCACCTGTGTATGCTGCACAGAGCTATCAGTAGCTCTAGCACTGTTAGCTTTTGGAGGTTCAATTATACGGAGAGGT[A/G]CTGTGTTCTCCCCCAAAATCTCTCTAACAGGCCGTACAATAGGGGGACTTGACGAATTTAGATCTCCTGGTCGTTCAGGTGATCTTCCTTCCACTTTAGAATCTCCATCAGATATTCTACGATCATCATTTCGACTCCCATTTCCAAATCTATCTTCTCGACGCCAATCATTCACAATCTCAGGGCGACCAGGA…
Scaffold315632	9691	C	A	CTGTAATCTAACAGTTTTCTTTAATGCATGACTAATCTTGCAGGATAGTTGCGGGATATCCGTCGGCATTGGATAATTTTGTCATAAAATTACTAACTTTAAGTTTGAAACACAACTTGGACACATGGGATTTGGCTGTTAAGTGATTTAGCTACTACTATTGCATGCATGCATGTCTACAGTAACTAGGCTGAGATTGT[C/A]TTTAATTAAATCCTCGTGCTTTGATTAATTAAACCTAAATTATACATAAACAATTCTGTTATAGTCATTCATCTCATGCCATGTGAAAATTAGATGTTTTGCAATATTTATCGGTAATACGAATTGTTTGTATTATCCCTAAACAATTCTTTTAGCGTCAGATCTGCACTTCCATTTGCCAGGTATGGAATTCT…
Scaffold315632	9702	T	C	CAGTTTTCTTTAATGCATGACTAATCTTGCAGGATAGTTGCGGGATATCCGTCGGCATTGGATAATTTTGTCATAAAATTACTAACTTTAAGTTTGAAACACAACTTGGACACATGGGATTTGGCTGTTAAGTGATTTAGCTACTACTATTGCATGCATGCATGTCTACAGTAACTAGGCTGAGATTGTCTTTAATTAAA[T/C]CCTCGTGCTTTGATTAATTAAACCTAAATTATACATAAACAATTCTGTTATAGTCATTCATCTCATGCCATGTGAAAATTAGATGTTTTGCAATATTTATCGGTAATACGAATTGTTTGTATTATCCCTAAACAATTCTTTTAGCGTCAGATCTGCACTTCCATTTGCCAGGTATGGAATTCTCTTATTGCTTA…
Scaffold315632	9708	T	C	TCTTTAATGCATGACTAATCTTGCAGGATAGTTGCGGGATATCCGTCGGCATTGGATAATTTTGTCATAAAATTACTAACTTTAAGTTTGAAACACAACTTGGACACATGGGATTTGGCTGTTAAGTGATTTAGCTACTACTATTGCATGCATGCATGTCTACAGTAACTAGGCTGAGATTGTCTTTAATTAAATCCTCG[T/C]GCTTTGATTAATTAAACCTAAATTATACATAAACAATTCTGTTATAGTCATTCATCTCATGCCATGTGAAAATTAGATGTTTTGCAATATTTATCGGTAATACGAATTGTTTGTATTATCCCTAAACAATTCTTTTAGCGTCAGATCTGCACTTCCATTTGCCAGGTATGGAATTCTCTTATTGCTTAATTAAA…
Scaffold315632	9729	A	G	TGCAGGATAGTTGCGGGATATCCGTCGGCATTGGATAATTTTGTCATAAAATTACTAACTTTAAGTTTGAAACACAACTTGGACACATGGGATTTGGCTGTTAAGTGATTTAGCTACTACTATTGCATGCATGCATGTCTACAGTAACTAGGCTGAGATTGTCTTTAATTAAATCCTCGTGCTTTGATTAATTAAACCTA[A/G]ATTATACATAAACAATTCTGTTATAGTCATTCATCTCATGCCATGTGAAAATTAGATGTTTTGCAATATTTATCGGTAATACGAATTGTTTGTATTATCCCTAAACAATTCTTTTAGCGTCAGATCTGCACTTCCATTTGCCAGGTATGGAATTCTCTTATTGCTTAATTAAACTGTTTGCTAATTACTATATA…
Scaffold315632	9742	C	T	CGGGATATCCGTCGGCATTGGATAATTTTGTCATAAAATTACTAACTTTAAGTTTGAAACACAACTTGGACACATGGGATTTGGCTGTTAAGTGATTTAGCTACTACTATTGCATGCATGCATGTCTACAGTAACTAGGCTGAGATTGTCTTTAATTAAATCCTCGTGCTTTGATTAATTAAACCTAAATTATACATAAA[C/T]AATTCTGTTATAGTCATTCATCTCATGCCATGTGAAAATTAGATGTTTTGCAATATTTATCGGTAATACGAATTGTTTGTATTATCCCTAAACAATTCTTTTAGCGTCAGATCTGCACTTCCATTTGCCAGGTATGGAATTCTCTTATTGCTTAATTAAACTGTTTGCTAATTACTATATATCTTTCTGGTAAT…
Scaffold315632	9788	T	C	TTTAAGTTTGAAACACAACTTGGACACATGGGATTTGGCTGTTAAGTGATTTAGCTACTACTATTGCATGCATGCATGTCTACAGTAACTAGGCTGAGATTGTCTTTAATTAAATCCTCGTGCTTTGATTAATTAAACCTAAATTATACATAAACAATTCTGTTATAGTCATTCATCTCATGCCATGTGAAAATTAGATG[T/C]TTTGCAATATTTATCGGTAATACGAATTGTTTGTATTATCCCTAAACAATTCTTTTAGCGTCAGATCTGCACTTCCATTTGCCAGGTATGGAATTCTCTTATTGCTTAATTAAACTGTTTGCTAATTACTATATATCTTTCTGGTAATATTTAAACATGTGGAATGTATGTATATGTTGGATATCTCCAACTTG…
Scaffold315632	9812	G	T	CACATGGGATTTGGCTGTTAAGTGATTTAGCTACTACTATTGCATGCATGCATGTCTACAGTAACTAGGCTGAGATTGTCTTTAATTAAATCCTCGTGCTTTGATTAATTAAACCTAAATTATACATAAACAATTCTGTTATAGTCATTCATCTCATGCCATGTGAAAATTAGATGTTTTGCAATATTTATCGGTAATAC[G/T]AATTGTTTGTATTATCCCTAAACAATTCTTTTAGCGTCAGATCTGCACTTCCATTTGCCAGGTATGGAATTCTCTTATTGCTTAATTAAACTGTTTGCTAATTACTATATATCTTTCTGGTAATATTTAAACATGTGGAATGTATGTATATGTTGGATATCTCCAACTTGTTATTTTTTGTCTTTTGGAAGAAA…
Scaffold315633	8547	C	T	AATTCTACATTTTGTGATCAAATTATGCAGTTTTTTGTTTGTATTTTTGTTCAGTATAGTTGATTTGTTTGTGATCTAGCGTCTCTGGAAGTATGTGATTTCTGAAAAGCATATATCTTTTGTAGTTTTGTTGGATTTGGGTTTGACTTTAATGGCTAATTCTGCATTTTAATAGTTTTTAGTATCTGCTAAGCTGGATT[C/T]ATGATTTTGGACTGGAAACATGTAAATATAATTTCAATTTATTGAATTTTTAGTGGGCAATGAGGTAGAAGTAGTTGGGGAAAAAGAAAACTAGGGTTTCACTTTGAATGTTGATTGTGTATTTCGATTCTGTTAAATACAGCATGCTTTATATAAGGAAGTGCAAAAATTTACGCGTTGTTTGGATGATTTGT…
Scaffold315633	8556	G	C	TTTTGTGATCAAATTATGCAGTTTTTTGTTTGTATTTTTGTTCAGTATAGTTGATTTGTTTGTGATCTAGCGTCTCTGGAAGTATGTGATTTCTGAAAAGCATATATCTTTTGTAGTTTTGTTGGATTTGGGTTTGACTTTAATGGCTAATTCTGCATTTTAATAGTTTTTAGTATCTGCTAAGCTGGATTCATGATTTT[G/C]GACTGGAAACATGTAAATATAATTTCAATTTATTGAATTTTTAGTGGGCAATGAGGTAGAAGTAGTTGGGGAAAAAGAAAACTAGGGTTTCACTTTGAATGTTGATTGTGTATTTCGATTCTGTTAAATACAGCATGCTTTATATAAGGAAGTGCAAAAATTTACGCGTTGTTTGGATGATTTGTAGGCTATAG…
Scaffold315633	8558	A	G	TTGTGATCAAATTATGCAGTTTTTTGTTTGTATTTTTGTTCAGTATAGTTGATTTGTTTGTGATCTAGCGTCTCTGGAAGTATGTGATTTCTGAAAAGCATATATCTTTTGTAGTTTTGTTGGATTTGGGTTTGACTTTAATGGCTAATTCTGCATTTTAATAGTTTTTAGTATCTGCTAAGCTGGATTCATGATTTTGG[A/G]CTGGAAACATGTAAATATAATTTCAATTTATTGAATTTTTAGTGGGCAATGAGGTAGAAGTAGTTGGGGAAAAAGAAAACTAGGGTTTCACTTTGAATGTTGATTGTGTATTTCGATTCTGTTAAATACAGCATGCTTTATATAAGGAAGTGCAAAAATTTACGCGTTGTTTGGATGATTTGTAGGCTATAGAG…
Scaffold317581	8819	G	A	AGTTTTCCTTTTTAAATATTGTATTTGTGTACCACATGCTTAATCTAGCTTTAGAATAAACTCCAATTATGGGCTATTGCTACTGGAGGAAATGTTCATGAAGTGGCTTATTTCACATCAAAAGGTTTGTTCATGCATGTGCATTTCCTATCACTTTTTGTGTTGCATTATGTCTAGTTTGATTGTCTAGTCAGTTTTGC[G/A]CGCTGACTTCCAGCTGTTTAGGCACACTAATTAAGATAGTCCACATGGGCTAAATGACACCTTTCTAATGGTAGTTAGTTTCTTGCCATTGATTTGCCTAGATCTCTTTTGTAGCCGACAAATGTCCTTGGGATAAGTTAGCTGATGGAAAATCTGATTTTCTTGGGTATATTTACTTCTAGGGTTTTAGATTG…
Scaffold317581	8880	C	A	TCCAATTATGGGCTATTGCTACTGGAGGAAATGTTCATGAAGTGGCTTATTTCACATCAAAAGGTTTGTTCATGCATGTGCATTTCCTATCACTTTTTGTGTTGCATTATGTCTAGTTTGATTGTCTAGTCAGTTTTGCGCGCTGACTTCCAGCTGTTTAGGCACACTAATTAAGATAGTCCACATGGGCTAAATGACAC[C/A]TTTCTAATGGTAGTTAGTTTCTTGCCATTGATTTGCCTAGATCTCTTTTGTAGCCGACAAATGTCCTTGGGATAAGTTAGCTGATGGAAAATCTGATTTTCTTGGGTATATTTACTTCTAGGGTTTTAGATTGTTCTTAGGGGTTTTTGAACTTAGTTTTTAGAGAGAGATAGTTGTCTTCAAGGCTTTAAGCT…
Scaffold317581	8892	A	G	CTATTGCTACTGGAGGAAATGTTCATGAAGTGGCTTATTTCACATCAAAAGGTTTGTTCATGCATGTGCATTTCCTATCACTTTTTGTGTTGCATTATGTCTAGTTTGATTGTCTAGTCAGTTTTGCGCGCTGACTTCCAGCTGTTTAGGCACACTAATTAAGATAGTCCACATGGGCTAAATGACACCTTTCTAATGGT[A/G]GTTAGTTTCTTGCCATTGATTTGCCTAGATCTCTTTTGTAGCCGACAAATGTCCTTGGGATAAGTTAGCTGATGGAAAATCTGATTTTCTTGGGTATATTTACTTCTAGGGTTTTAGATTGTTCTTAGGGGTTTTTGAACTTAGTTTTTAGAGAGAGATAGTTGTCTTCAAGGCTTTAAGCTTGCATCTTCTTC…
Scaffold317581	8895	T	C	TTGCTACTGGAGGAAATGTTCATGAAGTGGCTTATTTCACATCAAAAGGTTTGTTCATGCATGTGCATTTCCTATCACTTTTTGTGTTGCATTATGTCTAGTTTGATTGTCTAGTCAGTTTTGCGCGCTGACTTCCAGCTGTTTAGGCACACTAATTAAGATAGTCCACATGGGCTAAATGACACCTTTCTAATGGTAGT[T/C]AGTTTCTTGCCATTGATTTGCCTAGATCTCTTTTGTAGCCGACAAATGTCCTTGGGATAAGTTAGCTGATGGAAAATCTGATTTTCTTGGGTATATTTACTTCTAGGGTTTTAGATTGTTCTTAGGGGTTTTTGAACTTAGTTTTTAGAGAGAGATAGTTGTCTTCAAGGCTTTAAGCTTGCATCTTCTTCAAT…
Scaffold311550	1649	T	C	TTCCAGAGAAATAGAGAAGGTCTCGAAACCTTGAGCCCATCATTCTCACCCTTCAGCTGCTCATCCTCCTCGAGCAGACCAACACGGACGTGCTACTGAAGGATTATTTTGTGAAAACATGTTCATTTAAGCAACATCATATAGCATGCAATTAACAATTAAAGGCGGAATCATGCTTGCATGCACTTAAAACAAAACAT[T/C]AACCATGAAATTCAAAGCCTAGTAGATTGGTGAACCAAAACTCAACTCAAAACAAAGTGAGTTGAAATTTATACCTTTGTAGATTCCTCTTTGCATAAGCAAAGGCTAATCACCCAAAGAGAGGGCCTTCATTCCTTGCATCTGAAATCTATGGATTTGGATGGATGAATAGGTTTCTCCAAGTTCCCAAAATT…
Scaffold311550	1695	C	A	CACCCTTCAGCTGCTCATCCTCCTCGAGCAGACCAACACGGACGTGCTACTGAAGGATTATTTTGTGAAAACATGTTCATTTAAGCAACATCATATAGCATGCAATTAACAATTAAAGGCGGAATCATGCTTGCATGCACTTAAAACAAAACATTAACCATGAAATTCAAAGCCTAGTAGATTGGTGAACCAAAACTCAA[C/A]TCAAAACAAAGTGAGTTGAAATTTATACCTTTGTAGATTCCTCTTTGCATAAGCAAAGGCTAATCACCCAAAGAGAGGGCCTTCATTCCTTGCATCTGAAATCTATGGATTTGGATGGATGAATAGGTTTCTCCAAGTTCCCAAAATTGAGAACCTCTAAGTCTCTTCACCAAGGAGAGATTGGAGAAGAAATG…
Scaffold316106	3415	C	T	GGATAATTGACTTCGTGGACGAAGCCTATGCCTTTGAGTTTTTCAACTTCTGCCTTCATTACCTCGTACCGTTCAGCGTCATAAGATCTTCGCTCCTGTCTCACTGGCTTGGTCTTGGGGTCAATACTTAAGCAATGACAAATGATATCGGGAAAGATGCCTAGCATGTCCTCGTATAACCAGGCGAATACCTCAGTGTT[C/T]TTTTGCAAAAAAGAGATCAATGCCAACCGAATGGGTGGTGACAAGGTGGTGCCAATCTTCACCATGCGATCCGGATAATTTTTTGAGATAGAGACCTTCTCCAACTCTTCAGCGGGTTGTGTTTGCTGGGTGAAATAGTCATCTCGAGAATCGTCAGGTTAACCGTTGCCACCGTGAAGATCCAAGTTGGCTTC…
Scaffold316106	3417	T	C	ATAATTGACTTCGTGGACGAAGCCTATGCCTTTGAGTTTTTCAACTTCTGCCTTCATTACCTCGTACCGTTCAGCGTCATAAGATCTTCGCTCCTGTCTCACTGGCTTGGTCTTGGGGTCAATACTTAAGCAATGACAAATGATATCGGGAAAGATGCCTAGCATGTCCTCGTATAACCAGGCGAATACCTCAGTGTTCT[T/C]TTGCAAAAAAGAGATCAATGCCAACCGAATGGGTGGTGACAAGGTGGTGCCAATCTTCACCATGCGATCCGGATAATTTTTTGAGATAGAGACCTTCTCCAACTCTTCAGCGGGTTGTGTTTGCTGGGTGAAATAGTCATCTCGAGAATCGTCAGGTTAACCGTTGCCACCGTGAAGATCCAAGTTGGCTTCGT…
Scaffold316106	3431	A	G	GGACGAAGCCTATGCCTTTGAGTTTTTCAACTTCTGCCTTCATTACCTCGTACCGTTCAGCGTCATAAGATCTTCGCTCCTGTCTCACTGGCTTGGTCTTGGGGTCAATACTTAAGCAATGACAAATGATATCGGGAAAGATGCCTAGCATGTCCTCGTATAACCAGGCGAATACCTCAGTGTTCTTTTGCAAAAAAGAG[A/G]TCAATGCCAACCGAATGGGTGGTGACAAGGTGGTGCCAATCTTCACCATGCGATCCGGATAATTTTTTGAGATAGAGACCTTCTCCAACTCTTCAGCGGGTTGTGTTTGCTGGGTGAAATAGTCATCTCGAGAATCGTCAGGTTAACCGTTGCCACCGTGAAGATCCAAGTTGGCTTCGTCTGGGCTGGTCTTT…
Scaffold316106	3478	C	T	TCGTACCGTTCAGCGTCATAAGATCTTCGCTCCTGTCTCACTGGCTTGGTCTTGGGGTCAATACTTAAGCAATGACAAATGATATCGGGAAAGATGCCTAGCATGTCCTCGTATAACCAGGCGAATACCTCAGTGTTCTTTTGCAAAAAAGAGATCAATGCCAACCGAATGGGTGGTGACAAGGTGGTGCCAATCTTCAC[C/T]ATGCGATCCGGATAATTTTTTGAGATAGAGACCTTCTCCAACTCTTCAGCGGGTTGTGTTTGCTGGGTGAAATAGTCATCTCGAGAATCGTCAGGTTAACCGTTGCCACCGTGAAGATCCAAGTTGGCTTCGTCTGGGCTGGTCTTTATGACTTGGTCATGTATAGAAAGGGTTTCCTTGGACACAAGCAGGTG…
Scaffold313775	20380	C	T	GAACCTAGCAATTGGTTGCTGAGGAGCCTAAGCTATTGCAACTTGCAAGCAGCTGTTTGGTCCTTCGACTTGTGCTGGCCAAGCATCTCGGCCACAGTTCTGCATCGGCATTGGTTTCCTGGCCGGATCACGTCACCATACACGGCCATCTCGATTATGTCCAGCTCCTTATCTGCAAGTTAAAGAGATGCATGTGTGAC[C/T]GGTTCTAGTTACTACTACAGGAACAAGAATGTGAAACGTTTGTGCATACATTCATTTCATATTCGGTATTCGATAAATGAAAGCATAAGATTCACAGAAAAATGAACAAATGTTATAAATCATGTCAAATCTAGGTTTATGAATATATTTCAAGAACGAGATCTGATGCAATTATGGCAGGAACAAGCAACGGG…
Scaffold313775	149775	G	A	CTGCCAACAACTCCGAGTGGGGACAGAGATAGCTCGTTTGATTAGCTGCAAAGCATCACATAATTGATGTGCTTTTGCTTCCAGCTCGAGCTTCATCAATGGCGTCGTTGATGGTAAATTTTTAATCTTTGAGCTTGGTTTGGACAAGGGTTTGCCTTGTTATGATCAAATATTAGTTCTTCACATGCTGATTTGTCCTT[G/A]AAATCTGAACTCTCCAAGGAAAAGCTGCTTTTTTTGGTTTTGTTTGTGATAATTCTTAATAGGGTTGTGTATATTTGTCTTGAATTTTGTCGGTGAAATGCCCTTCTTCTTCATATGTGTGTGTGTGTGTGTATGTGTGTATATATATCAGTGTCTTGATGTAATAGCTTGAATTTGAGATCTGAATTTGGTAA…
Scaffold313775	149892	G	A	ATTTTTAATCTTTGAGCTTGGTTTGGACAAGGGTTTGCCTTGTTATGATCAAATATTAGTTCTTCACATGCTGATTTGTCCTTGAAATCTGAACTCTCCAAGGAAAAGCTGCTTTTTTTGGTTTTGTTTGTGATAATTCTTAATAGGGTTGTGTATATTTGTCTTGAATTTTGTCGGTGAAATGCCCTTCTTCTTCATAT[G/A]TGTGTGTGTGTGTGTATGTGTGTATATATATCAGTGTCTTGATGTAATAGCTTGAATTTGAGATCTGAATTTGGTAATCGCTTCCTTTCTCTTCACCTAATGCAACTTTCAAATGTTGGTGCGTTTCTTTTACAGCAGTTAACAACAATTAATTCGAATAAAAGTTCATTTATGGCAATGCAACCATTTTCAAG…
Scaffold313775	149908	A	G	CTTGGTTTGGACAAGGGTTTGCCTTGTTATGATCAAATATTAGTTCTTCACATGCTGATTTGTCCTTGAAATCTGAACTCTCCAAGGAAAAGCTGCTTTTTTTGGTTTTGTTTGTGATAATTCTTAATAGGGTTGTGTATATTTGTCTTGAATTTTGTCGGTGAAATGCCCTTCTTCTTCATATGTGTGTGTGTGTGTGT[A/G]TGTGTGTATATATATCAGTGTCTTGATGTAATAGCTTGAATTTGAGATCTGAATTTGGTAATCGCTTCCTTTCTCTTCACCTAATGCAACTTTCAAATGTTGGTGCGTTTCTTTTACAGCAGTTAACAACAATTAATTCGAATAAAAGTTCATTTATGGCAATGCAACCATTTTCAAGCATATATTTACCATCC…
Scaffold313775	150250	T	C	ATAAAAGTTCATTTATGGCAATGCAACCATTTTCAAGCATATATTTACCATCCACTAGTTTGAATTGGCTTTGGTGGTGTTCTGATTCACAAATATATATGTATATACACAAGAAATTGGAACTACCAGTGAACTAACTGTCACTGGATCTTCCTCAGAACCCGAAATCTCTTTTTACAAGAAAACAGGAATGTATAAAC[T/C]ACCTTTACTTTCTCGTCCGAAAGATGATGCCTTTCTTTCTCTTTTGCAGTTTTCAATGATAATTTTTTGCTTACAATGATATTTTTCTATCAGAAGTTTTTGCTTCTGGAATTTTAAAGATATATAGCAGCGGAGAATCATGTATTTTAGGAACATGTCAAGCGGTGGCGCGACACGCTCTCTGCTTCTCAAAG…
Scaffold313775	150255	T	C	AGTTCATTTATGGCAATGCAACCATTTTCAAGCATATATTTACCATCCACTAGTTTGAATTGGCTTTGGTGGTGTTCTGATTCACAAATATATATGTATATACACAAGAAATTGGAACTACCAGTGAACTAACTGTCACTGGATCTTCCTCAGAACCCGAAATCTCTTTTTACAAGAAAACAGGAATGTATAAACTACCT[T/C]TACTTTCTCGTCCGAAAGATGATGCCTTTCTTTCTCTTTTGCAGTTTTCAATGATAATTTTTTGCTTACAATGATATTTTTCTATCAGAAGTTTTTGCTTCTGGAATTTTAAAGATATATAGCAGCGGAGAATCATGTATTTTAGGAACATGTCAAGCGGTGGCGCGACACGCTCTCTGCTTCTCAAAGGTTTA…
Scaffold313775	150366	A	T	TTGGAACTACCAGTGAACTAACTGTCACTGGATCTTCCTCAGAACCCGAAATCTCTTTTTACAAGAAAACAGGAATGTATAAACTACCTTTACTTTCTCGTCCGAAAGATGATGCCTTTCTTTCTCTTTTGCAGTTTTCAATGATAATTTTTTGCTTACAATGATATTTTTCTATCAGAAGTTTTTGCTTCTGGAATTTT[A/T]AAGATATATAGCAGCGGAGAATCATGTATTTTAGGAACATGTCAAGCGGTGGCGCGACACGCTCTCTGCTTCTCAAAGGTTTATCTTTCTCCTGTTGCAGTTAATTTAAATTGGCTGAGCTGGTGGCGAGATTGCTGCAACTGAATTTCCAATGGCATTCCGTCTCTCCTTGGTCCTCTTTCTGGTTTCTCTCC…
Scaffold313775	166794	C	T	GTAAGCTTCAAGTGAAATTGATACATTACCTTGTGCATCTTTATCGGTTAAAGATACCACCCCTGGATGGAGAAAAAGTACTTCCAGAGAAGATGTCACATCTACGTATGAGACAGATAAGGCAAGTGAAAATGATACCACACTTCGGTACTTAGAAGTTTCATGATTACTCAATGGCTTGGATCTTGCAAGTCCCCAAC[C/T]GAGGAGCTTCCCTCACTCGGGAACTTAGGGGAGCACTGTTTGTACCATACTTGACCAATCCCGAAACTACTGAGCACCGGTCAACGTTATACCGTCAAGGACCCAGAAGAGTTTCCCTCCAACCAAGAGGCCAATCACAGCGCGACACGTGTCGACATCAGAAGACAATCATAGCGCGACACGTGTCAACATCA…
Scaffold313775	166813	G	T	GATACATTACCTTGTGCATCTTTATCGGTTAAAGATACCACCCCTGGATGGAGAAAAAGTACTTCCAGAGAAGATGTCACATCTACGTATGAGACAGATAAGGCAAGTGAAAATGATACCACACTTCGGTACTTAGAAGTTTCATGATTACTCAATGGCTTGGATCTTGCAAGTCCCCAACCGAGGAGCTTCCCTCACTC[G/T]GGAACTTAGGGGAGCACTGTTTGTACCATACTTGACCAATCCCGAAACTACTGAGCACCGGTCAACGTTATACCGTCAAGGACCCAGAAGAGTTTCCCTCCAACCAAGAGGCCAATCACAGCGCGACACGTGTCGACATCAGAAGACAATCATAGCGCGACACGTGTCAACATCAGAAGCCAATCACAACACGA…
Scaffold313775	166822	G	A	CCTTGTGCATCTTTATCGGTTAAAGATACCACCCCTGGATGGAGAAAAAGTACTTCCAGAGAAGATGTCACATCTACGTATGAGACAGATAAGGCAAGTGAAAATGATACCACACTTCGGTACTTAGAAGTTTCATGATTACTCAATGGCTTGGATCTTGCAAGTCCCCAACCGAGGAGCTTCCCTCACTCGGGAACTTA[G/A]GGGAGCACTGTTTGTACCATACTTGACCAATCCCGAAACTACTGAGCACCGGTCAACGTTATACCGTCAAGGACCCAGAAGAGTTTCCCTCCAACCAAGAGGCCAATCACAGCGCGACACGTGTCGACATCAGAAGACAATCATAGCGCGACACGTGTCAACATCAGAAGCCAATCACAACACGACACGTGTCA…
Scaffold313775	166932	C	T	CACACTTCGGTACTTAGAAGTTTCATGATTACTCAATGGCTTGGATCTTGCAAGTCCCCAACCGAGGAGCTTCCCTCACTCGGGAACTTAGGGGAGCACTGTTTGTACCATACTTGACCAATCCCGAAACTACTGAGCACCGGTCAACGTTATACCGTCAAGGACCCAGAAGAGTTTCCCTCCAACCAAGAGGCCAATCA[C/T]AGCGCGACACGTGTCGACATCAGAAGACAATCATAGCGCGACACGTGTCAACATCAGAAGCCAATCACAACACGACACGTGTCAATGTTAGAATGAAACTAGAAACTCTCTTCTATAAATAGAGATCATTCTCTCACAATATTTCCTAATGTCATTTGTACTAAATCATTCACTAGTACTTACTAAATGAGAGC…
Scaffold313775	166934	G	A	CACTTCGGTACTTAGAAGTTTCATGATTACTCAATGGCTTGGATCTTGCAAGTCCCCAACCGAGGAGCTTCCCTCACTCGGGAACTTAGGGGAGCACTGTTTGTACCATACTTGACCAATCCCGAAACTACTGAGCACCGGTCAACGTTATACCGTCAAGGACCCAGAAGAGTTTCCCTCCAACCAAGAGGCCAATCACA[G/A]CGCGACACGTGTCGACATCAGAAGACAATCATAGCGCGACACGTGTCAACATCAGAAGCCAATCACAACACGACACGTGTCAATGTTAGAATGAAACTAGAAACTCTCTTCTATAAATAGAGATCATTCTCTCACAATATTTCCTAATGTCATTTGTACTAAATCATTCACTAGTACTTACTAAATGAGAGCTT…
Scaffold313774	31757	G	A	GTGGCACGCGGTAGATCTGGTCTTTGGGGATTTGGACTACGTAGGTTCCTGCTCTGGGGAAGGGAGGTGATGGTGGGCGGAGTACTAACTGCATCTCTGACTGGGGAGGGTCCTCGTTTCCATCATCGTCGCCTGCTGCCGCGGCAGGTGAGCCCCGCTCCTCCATTGTAGAATGGGGAGCGGTTCAAAAATGGAGAGGT[G/A]GTGTGGTGAAGGTCGATAATGAGGGGAGAAACTGATTGCATGCATGAGAATTGAGAGGAGGTGGCATCTAAGATTGATTGGAGAATTGAAGGGTGAGAAGGAGGGTGGGAGGTTACAACTTACATAACTAAGAAAAGAAGGCAGCCGTGATTTGTCCAATCACATATCCTATTTTTGGATGTTTTACTTGGTCA…
Scaffold313771	4320	C	G	ATTTTGCGTAGAAAAGCTTGGATTGATCACAAGAAATTATATAAGTACTACTAATATAGGATCCAACATGTTTAAAAATAAATAAGACAACAAATAAGAGGTTCTTAATTACCTTAGTTCAGAAACTCCTTCAACCTTCCAACATGCAAAATCTGAATATGTTACCCACAAACATTAATGAGAATCCTAACTCAACATCT[C/G]ACGTAAACTTAACCGTACCAAGAAAAAAAAACATGAAACTTGAAGAACAAACCTTCCTGGGTTGAATTGGCGAGCCGAAGTAATGGATGAAATATACGAAAGCACACAAGGAAGATCATCGACTTTGGAGAGAAAATATAGTGATAAAAAGTAAAGTGAGAGGAAGAAGTAAAGTGATTGCTTTGTTTCACAAC…
Scaffold313771	4326	A	C	CGTAGAAAAGCTTGGATTGATCACAAGAAATTATATAAGTACTACTAATATAGGATCCAACATGTTTAAAAATAAATAAGACAACAAATAAGAGGTTCTTAATTACCTTAGTTCAGAAACTCCTTCAACCTTCCAACATGCAAAATCTGAATATGTTACCCACAAACATTAATGAGAATCCTAACTCAACATCTCACGTA[A/C]ACTTAACCGTACCAAGAAAAAAAAACATGAAACTTGAAGAACAAACCTTCCTGGGTTGAATTGGCGAGCCGAAGTAATGGATGAAATATACGAAAGCACACAAGGAAGATCATCGACTTTGGAGAGAAAATATAGTGATAAAAAGTAAAGTGAGAGGAAGAAGTAAAGTGATTGCTTTGTTTCACAACATTATC…
Scaffold315473	6216	G	A	CTCAATGTCCTGTAGATTCTGGTCCGCTCTATGTAAAACCACAATTCAGTCTAACGCAAGTACTTTTGTTGTTGATTGCATACATTGGTGGAGGCACATTTTGCTTTTTCCTGATGAGGCATCAGATAAAGGGTAAGAAAACGAATGCCATTCTGGACTCCATGTACTTGTGTATAGTCACAATGAGCACTGTTGGTTAC[G/A]GGGACCTTGTGCCAGATAGCATGTTGGCAAAGCTAGTTGCATGTGTTTATGTGTTCATCGGCATGGCCCTTGTTGGCATAATTCTTGGCAAGGCAGCAGATTACCTTGTAGAGAAGCAGGAAATCCTTTTGGTTAGAGCTATACATTTTCGCGAAAAATTTGGGCCACCGGAGCTTCTTAAGGAGGTTGAGACC…
Scaffold319736	10317	C	T	GAAGATCTTGAACTGTTAACTAAGGATTCAGTTAGTGGCACTAATATCCAAAACCTAATTATCAGTAATGATTTTGGAAACCAAAATACACTACTAATACTATACCGCTGATCAAATGCTCATCATGACTGGAAATTGATGCTATATGAGACTACTTCTCCGGTTTAGAATTGCTAATCTATGATCTAGAAGGGAAAGAA[C/T]GCAAAACCTGTTCACTGAGGGTGACCAAATGTTTCAACAATACCATCCCAGACCTCAGTAGTACTATTGAACTTGTGAGTTCCGTGTGTGCTGGATTTTCGAATTCCACCATGTCCTCCTCTTCATTCAGGTTTTCTATCTTTCTTGCATGCCAAGAATCTTTAGGTGCAGAACTTCTGGTCAGAGACATGCAT…
Scaffold319736	10458	T	C	CTATATGAGACTACTTCTCCGGTTTAGAATTGCTAATCTATGATCTAGAAGGGAAAGAACGCAAAACCTGTTCACTGAGGGTGACCAAATGTTTCAACAATACCATCCCAGACCTCAGTAGTACTATTGAACTTGTGAGTTCCGTGTGTGCTGGATTTTCGAATTCCACCATGTCCTCCTCTTCATTCAGGTTTTCTATC[T/C]TTCTTGCATGCCAAGAATCTTTAGGTGCAGAACTTCTGGTCAGAGACATGCATATATCAAACGGTTCCTGCGAACCCTTAGACCAATATGAGTTCTTGCTAACAGGTACATATTTCATATTTCTTGGTGCGGACTGAGATTTTTCTGGGAGGCCATGCTTTCTTTTTTTCCCAAATTCTGTAGGTAAAGATGAA…
Scaffold315475	2044	A	G	TGGCTTGGTCTTGGGGTCAATACTCAAGCGATGACATATGATATTGGGAGAGATGCTTGGCATGTCCTCGTATGACCAGGTGAAGACCTCAGTGTTCTCTTGCAAAAAGGAGATCAATGCCAACCGAATGGGTGGTGACAAGGTGGTGCCAATCTTCACCATGGGATCTGGATAATCTTTTGAGATAGAAACCTTTTCCA[A/G]CTCTTCAGCGGGTTGTGCTTGCTGGGTGAAAGAGTCGTCTCGAGGATCGTTGGGTTGACTGTTGCCACCGTGAAGATCCAAGTTGGCTTTGTTCAGGCTGGTCTTTATGACTTGGTCATGTATAGAAAAGGTTTCCTTAGGCACAGGCAGGTGCTGTTGCTTGACCGAAGTGTTGTAACATGACCGTGCACTAA…
Scaffold315475	2051	A	G	GTCTTGGGGTCAATACTCAAGCGATGACATATGATATTGGGAGAGATGCTTGGCATGTCCTCGTATGACCAGGTGAAGACCTCAGTGTTCTCTTGCAAAAAGGAGATCAATGCCAACCGAATGGGTGGTGACAAGGTGGTGCCAATCTTCACCATGGGATCTGGATAATCTTTTGAGATAGAAACCTTTTCCAACTCTTC[A/G]GCGGGTTGTGCTTGCTGGGTGAAAGAGTCGTCTCGAGGATCGTTGGGTTGACTGTTGCCACCGTGAAGATCCAAGTTGGCTTTGTTCAGGCTGGTCTTTATGACTTGGTCATGTATAGAAAAGGTTTCCTTAGGCACAGGCAGGTGCTGTTGCTTGACCGAAGTGTTGTAACATGACCGTGCACTAAGTTGATC…
Scaffold315475	2054	G	A	TTGGGGTCAATACTCAAGCGATGACATATGATATTGGGAGAGATGCTTGGCATGTCCTCGTATGACCAGGTGAAGACCTCAGTGTTCTCTTGCAAAAAGGAGATCAATGCCAACCGAATGGGTGGTGACAAGGTGGTGCCAATCTTCACCATGGGATCTGGATAATCTTTTGAGATAGAAACCTTTTCCAACTCTTCAGC[G/A]GGTTGTGCTTGCTGGGTGAAAGAGTCGTCTCGAGGATCGTTGGGTTGACTGTTGCCACCGTGAAGATCCAAGTTGGCTTTGTTCAGGCTGGTCTTTATGACTTGGTCATGTATAGAAAAGGTTTCCTTAGGCACAGGCAGGTGCTGTTGCTTGACCGAAGTGTTGTAACATGACCGTGCACTAAGTTGATCTCC…
Scaffold316811	1970	C	T	CAATCCAAATCCTTACAACTAATGGTAGGAAATTTGAAAATATTCATGGGATAAACTGGAACAGCTTCGGCAACAGCTTTAATTAGAACTTCCTTACCTGCATGCGACAATAATTTTTGTTTCCACCCATTAACCTTATTCAATACCCTCTCTTTAATATACCCCAATGCATGCCGTTTAGACCTACCCCAAATTGTTGG[C/T]GGACCCAAATAAGTCATAGGGTTATCAACAATTGGCATTCCAAGTATTTCACCCATCTCCTCCATAATTGTCTTCAGAGCATTGTCACNNAAATAAACACTTGACTTGTTAAGACTAACCGATTGTCCCGAGGTAGCACAATAAGCTTGTAAGATCTCAAAAATATTNNGGCAATTTTGTTGAGTGGCCTGTAG…
Scaffold316811	1986	A	C	AACTAATGGTAGGAAATTTGAAAATATTCATGGGATAAACTGGAACAGCTTCGGCAACAGCTTTAATTAGAACTTCCTTACCTGCATGCGACAATAATTTTTGTTTCCACCCATTAACCTTATTCAATACCCTCTCTTTAATATACCCCAATGCATGCCGTTTAGACCTACCCCAAATTGTTGGCGGACCCAAATAAGTC[A/C]TAGGGTTATCAACAATTGGCATTCCAAGTATTTCACCCATCTCCTCCATAATTGTCTTCAGAGCATTGTCACNNAAATAAACACTTGACTTGTTAAGACTAACCGATTGTCCCGAGGTAGCACAATAAGCTTGTAAGATCTCAAAAATATTNNGGCAATTTTGTTGAGTGGCCTGTAGAAAGAACAACTTGTCA…
Scaffold316811	2032	C	T	AGCTTCGGCAACAGCTTTAATTAGAACTTCCTTACCTGCATGCGACAATAATTTTTGTTTCCACCCATTAACCTTATTCAATACCCTCTCTTTAATATACCCCAATGCATGCCGTTTAGACCTACCCCAAATTGTTGGCGGACCCAAATAAGTCATAGGGTTATCAACAATTGGCATTCCAAGTATTTCACCCATCTCCT[C/T]CATAATTGTCTTCAGAGCATTGTCACNNAAATAAACACTTGACTTGTTAAGACTAACCGATTGTCCCGAGGTAGCACAATAAGCTTGTAAGATCTCAAAAATATTNNGGCAATTTTGTTGAGTGGCCTGTAGAAAGAACAACTTGTCATACGCAAAGAACATATGTGATATGCATGGACTAGATGAACTAATTT…
Scaffold316811	2055	T	G	GAACTTCCTTACCTGCATGCGACAATAATTTTTGTTTCCACCCATTAACCTTATTCAATACCCTCTCTTTAATATACCCCAATGCATGCCGTTTAGACCTACCCCAAATTGTTGGCGGACCCAAATAAGTCATAGGGTTATCAACAATTGGCATTCCAAGTATTTCACCCATCTCCTCCATAATTGTCTTCAGAGCATTG[T/G]CACNNAAATAAACACTTGACTTGTTAAGACTAACCGATTGTCCCGAGGTAGCACAATAAGCTTGTAAGATCTCAAAAATATTNNGGCAATTTTGTTGAGTGGCCTGTAGAAAGAACAACTTGTCATACGCAAAGAACATATGTGATATGCATGGACTAGATGAACTAATTTTAATACCGCTAAGATAATCTAGA…
Scaffold316819	129968	T	A	TGGTTCGGTCGTGCTAGATCTTTTTGCTCCTGGGACGCATCGCGTTCGGTTTGGGAGGATCTCTTTTGCTGGGGGGACATATCGTTGCCTGCAAAATTTTGGGTGTTTTTTAACGTAACTCTTTGTATTTTTCTGTTTTCATTTTAGATGCATGTATAGATTTTGTATTTGAATTTTTTTCCACATTTTTAACATTTTTT[T/A]AAAGGTTTGTGGGTTTCGATTTTGTTTTTTATTTTGGGGGATTCAAGTTTTAAATTTTTTTTTGTAGCTTTGGAAAACATTTGTGTTTAGCGTTGGAGAGACTATTTGCAGCTCGAGTGTTTCTGCGGTTAAGTGAAGATCATCTGTTGGGTGAGATCTGGATTTGAATTTTTTTTAAAATTTTTTTTTATGCA…
Scaffold316819	129976	T	C	TCGTGCTAGATCTTTTTGCTCCTGGGACGCATCGCGTTCGGTTTGGGAGGATCTCTTTTGCTGGGGGGACATATCGTTGCCTGCAAAATTTTGGGTGTTTTTTAACGTAACTCTTTGTATTTTTCTGTTTTCATTTTAGATGCATGTATAGATTTTGTATTTGAATTTTTTTCCACATTTTTAACATTTTTTTAAAGGTT[T/C]GTGGGTTTCGATTTTGTTTTTTATTTTGGGGGATTCAAGTTTTAAATTTTTTTTTGTAGCTTTGGAAAACATTTGTGTTTAGCGTTGGAGAGACTATTTGCAGCTCGAGTGTTTCTGCGGTTAAGTGAAGATCATCTGTTGGGTGAGATCTGGATTTGAATTTTTTTTAAAATTTTTTTTTATGCAGAAGTTTA…
Scaffold316819	130030	T	G	CTTTTGCTGGGGGGACATATCGTTGCCTGCAAAATTTTGGGTGTTTTTTAACGTAACTCTTTGTATTTTTCTGTTTTCATTTTAGATGCATGTATAGATTTTGTATTTGAATTTTTTTCCACATTTTTAACATTTTTTTAAAGGTTTGTGGGTTTCGATTTTGTTTTTTATTTTGGGGGATTCAAGTTTTAAATTTTTTT[T/G]TGTAGCTTTGGAAAACATTTGTGTTTAGCGTTGGAGAGACTATTTGCAGCTCGAGTGTTTCTGCGGTTAAGTGAAGATCATCTGTTGGGTGAGATCTGGATTTGAATTTTTTTTAAAATTTTTTTTTATGCAGAAGTTTATCTGCTCAACCATGGAAACCATTGGCCACAAACTACGTTTTATGTATTTTTTTT…
Scaffold317060	4799	T	C	TGCTGTGCATGTTCCTGTGTGATTTCAGAATAAGCAAGATTCCCTTCATTAAAATTGTCGTAAAGTAATAAGTTCTACTCTTATTTAACTTAAGTTTGAGTTTGATCTTGCAGGAAGGTTGTTATGGATCTTCTATGTGCAAAAGGACCTAATGCTAAGCTTAAAAGGGGTGAGGTTTCTGAAGCAACTAAGATTTCTCT[T/C]GGGAAGGAATTCACTGCTAACGAATTCAGCAAGGTCAGTTTTATTTCATGTTTGTGATTCGACAAAGTTTTACATTGGTTGTCAGGTTACCTAACACAATTTCTTTCTCCAATCTTGCGACATGTTCCTCAAACAAATTAAAATTTAGAAGACCCTAGGCTCTAAAAACCCTAAACCTGACCATTGTCGTCTTC…
Scaffold317588	5373	G	A	TTTAGGCTCGTGCGAACAAGGAGCTTTGTTGGTCCGTCAAGCGATTTGAGAGAGTCGTTCCTCGCAATCTTCATAGCAATGAGCCTTAACTGAGTAGTTGAAGAAGTCTTCTGGGAAGATGTCACGCATCGTGATGGGGATGGATGATCTTCTTGTCAAAGTTTCATTATCTCCAACACTTTCACATTGTTCTGGAGGTG[G/A]ACAGGAGCTGCTTTGCCCCCTTTCCCATTGGTGAACTTGTGGAGAAGACATATGCTTCTTGTGCAATTTCTTCGGAGTGACATAAGTCCATCCTTCAACTTCACTCGGCTTGACTGGCATGGTTTTGGAGCATGCCCCCAGTGATTGAGGTGAAGATTTTGAGTTGACAGAGCTGGAAGTGACGTCTTCTTCCA…
Scaffold317588	5479	C	T	TCTTCTGGGAAGATGTCACGCATCGTGATGGGGATGGATGATCTTCTTGTCAAAGTTTCATTATCTCCAACACTTTCACATTGTTCTGGAGGTGGACAGGAGCTGCTTTGCCCCCTTTCCCATTGGTGAACTTGTGGAGAAGACATATGCTTCTTGTGCAATTTCTTCGGAGTGACATAAGTCCATCCTTCAACTTCACT[C/T]GGCTTGACTGGCATGGTTTTGGAGCATGCCCCCAGTGATTGAGGTGAAGATTTTGAGTTGACAGAGCTGGAAGTGACGTCTTCTTCCAGGATTTCGTCTTCTTTGTCTTCTTGGGCCTCCTCTTCAATGCGGTCCTCTTGGGTTTGTTGCCATGAAGATTGGCCAGTGTAGATGATGGTGCCCCTCCTTACCTT…
Scaffold317588	5480	G	A	CTTCTGGGAAGATGTCACGCATCGTGATGGGGATGGATGATCTTCTTGTCAAAGTTTCATTATCTCCAACACTTTCACATTGTTCTGGAGGTGGACAGGAGCTGCTTTGCCCCCTTTCCCATTGGTGAACTTGTGGAGAAGACATATGCTTCTTGTGCAATTTCTTCGGAGTGACATAAGTCCATCCTTCAACTTCACTC[G/A]GCTTGACTGGCATGGTTTTGGAGCATGCCCCCAGTGATTGAGGTGAAGATTTTGAGTTGACAGAGCTGGAAGTGACGTCTTCTTCCAGGATTTCGTCTTCTTTGTCTTCTTGGGCCTCCTCTTCAATGCGGTCCTCTTGGGTTTGTTGCCATGAAGATTGGCCAGTGTAGATGATGGTGCCCCTCCTTACCTTC…
Scaffold317588	5501	G	A	TCGTGATGGGGATGGATGATCTTCTTGTCAAAGTTTCATTATCTCCAACACTTTCACATTGTTCTGGAGGTGGACAGGAGCTGCTTTGCCCCCTTTCCCATTGGTGAACTTGTGGAGAAGACATATGCTTCTTGTGCAATTTCTTCGGAGTGACATAAGTCCATCCTTCAACTTCACTCGGCTTGACTGGCATGGTTTTG[G/A]AGCATGCCCCCAGTGATTGAGGTGAAGATTTTGAGTTGACAGAGCTGGAAGTGACGTCTTCTTCCAGGATTTCGTCTTCTTTGTCTTCTTGGGCCTCCTCTTCAATGCGGTCCTCTTGGGTTTGTTGCCATGAAGATTGGCCAGTGTAGATGATGGTGCCCCTCCTTACCTTCAGTGGTCCTTTTATGTCGACT…
Scaffold319837	8772	C	T	ACATCACAGAACACTATCTGTGCATCCGGCAACTCTGCGTGGAGCTTGCCTATCTGCTGGTGCAGCACCTTGTTGTACTCCGAGACCTGCTCGTTGATCTCCTCCACGCATCCACTCCCGACATCATCGTCTCCTTCGTCACCAGGTTCAGAATTGGAATTGGTGGAACTGGAATTGTGGCCGTCCAACAACATACGCGG[C/T]GTGCATCCCAAGGGCAATATCCCCATGCATATGATCCTCCTCACATTCATGTCGTACAGGTTCCTTATGACATGTATCATCTGATTTGCTAAAATGTGGGAAAATTCCTGGTCACTGTTCTTGGGTTTCTCAGCGCCGGAGGAGGAGGAGGCGTTGCGTAGGTAGAGGTTGATGTAGTCGTCTTTGCCAAAGGA…
Scaffold304894	1104	A	C	TGGATCTTCATAAATACATCCAGCTTTAAAGGCTTCGTTAGAACATCTGCAACTTGTTCTTGTGTAGAACAATGAATTAACTCCAAAATTCCATCCTTGACAAGATCTCGAAGAAAATGAAACCTTACATCTGTGTGCTTGCTGCGACCATGCATCACATGGTTCTTCGAGAGTTTGATCGCTGAGATATTATCACAAAA[A/C]ACCACCGTTGGTCTACTTTGTTCTTGATTCAAATTATTCAGAATTCTTCTTATCCACACGACCTGACATGCACTTGATGTTACAGCTATGAACTCAGCTTCGGTGGTGGAGAGATTGACCACTTGTTGTTTCTTTGAAGATCAAGAAACAGCTCCCGAGCTCATTAAAAAAAACATAAACTGAGGTACTTTTCC…
Scaffold304894	1111	G	A	TCATAAATACATCCAGCTTTAAAGGCTTCGTTAGAACATCTGCAACTTGTTCTTGTGTAGAACAATGAATTAACTCCAAAATTCCATCCTTGACAAGATCTCGAAGAAAATGAAACCTTACATCTGTGTGCTTGCTGCGACCATGCATCACATGGTTCTTCGAGAGTTTGATCGCTGAGATATTATCACAAAAAACCACC[G/A]TTGGTCTACTTTGTTCTTGATTCAAATTATTCAGAATTCTTCTTATCCACACGACCTGACATGCACTTGATGTTACAGCTATGAACTCAGCTTCGGTGGTGGAGAGATTGACCACTTGTTGTTTCTTTGAAGATCAAGAAACAGCTCCCGAGCTCATTAAAAAAAACATAAACTGAGGTACTTTTCCTATCATC…
Scaffold304894	1119	A	G	ACATCCAGCTTTAAAGGCTTCGTTAGAACATCTGCAACTTGTTCTTGTGTAGAACAATGAATTAACTCCAAAATTCCATCCTTGACAAGATCTCGAAGAAAATGAAACCTTACATCTGTGTGCTTGCTGCGACCATGCATCACATGGTTCTTCGAGAGTTTGATCGCTGAGATATTATCACAAAAAACCACCGTTGGTCT[A/G]CTTTGTTCTTGATTCAAATTATTCAGAATTCTTCTTATCCACACGACCTGACATGCACTTGATGTTACAGCTATGAACTCAGCTTCGGTGGTGGAGAGATTGACCACTTGTTGTTTCTTTGAAGATCAAGAAACAGCTCCCGAGCTCATTAAAAAAAACATAAACTGAGGTACTTTTCCTATCATCCTGATCGC…
Scaffold304894	1136	A	G	CTTCGTTAGAACATCTGCAACTTGTTCTTGTGTAGAACAATGAATTAACTCCAAAATTCCATCCTTGACAAGATCTCGAAGAAAATGAAACCTTACATCTGTGTGCTTGCTGCGACCATGCATCACATGGTTCTTCGAGAGTTTGATCGCTGAGATATTATCACAAAAAACCACCGTTGGTCTACTTTGTTCTTGATTCA[A/G]ATTATTCAGAATTCTTCTTATCCACACGACCTGACATGCACTTGATGTTACAGCTATGAACTCAGCTTCGGTGGTGGAGAGATTGACCACTTGTTGTTTCTTTGAAGATCAAGAAACAGCTCCCGAGCTCATTAAAAAAAACATAAACTGAGGTACTTTTCCTATCATCCTGATCGCCAGCATAATCACTGTTC…
Scaffold304891	159	C	T	TGCGGGGATGGGTCTTGATCTCATCCAGCAGGTTGTCTGCAGCATACAGAGCATCTTTGATCTGCACTAGCTTCCCTGTAATTTGTCGAGGCACTAGGGCTGATCATGGGCCCTCTTGATCAAGGGGTGCAAAGAGTCGAGAATTTTCACCAGCCACT[C/T]CATATTCTTAAACTGTCTAGAGTAATTTCCGCCCCCGGTTTCCTCTACATAATTCCCAACGTCTAATTCGACATGCTTAGAAGACCCATCAGCCAGAGCGCAAAACACATGCAGTTCATCCTCCATCACAAGGCACTTGACCCGGACCTTCTTCGAACCCTCTTCCAGGTTCACGTACACGAATACGTACTGGTCTTCGA
Scaffold304891	172	C	T	TGCGGGGATGGGTCTTGATCTCATCCAGCAGGTTGTCTGCAGCATACAGAGCATCTTTGATCTGCACTAGCTTCCCTGTAATTTGTCGAGGCACTAGGGCTGATCATGGGCCCTCTTGATCAAGGGGTGCAAAGAGTCGAGAATTTTCACCAGCCACTCCATATTCTTAAA[C/T]TGTCTAGAGTAATTTCCGCCCCCGGTTTCCTCTACATAATTCCCAACGTCTAATTCGACATGCTTAGAAGACCCATCAGCCAGAGCGCAAAACACATGCAGTTCATCCTCCATCACAAGGCACTTGACCCGGACCTTCTTCGAACCCTCTTCCAGGTTCACGTACACGAATACGTACTGGTCTTCGAGCTCGTTCCATCC
Scaffold304891	195	C	T	TGCGGGGATGGGTCTTGATCTCATCCAGCAGGTTGTCTGCAGCATACAGAGCATCTTTGATCTGCACTAGCTTCCCTGTAATTTGTCGAGGCACTAGGGCTGATCATGGGCCCTCTTGATCAAGGGGTGCAAAGAGTCGAGAATTTTCACCAGCCACTCCATATTCTTAAACTGTCTAGAGTAATTTCCGCCCC[C/T]GGTTTCCTCTACATAATTCCCAACGTCTAATTCGACATGCTTAGAAGACCCATCAGCCAGAGCGCAAAACACATGCAGTTCATCCTCCATCACAAGGCACTTGACCCGGACCTTCTTCGAACCCTCTTCCAGGTTCACGTACACGAATACGTACTGGTCTTCGAGCTCGTTCCATCCCTTAATACGCACTTCATCTGTGA
Scaffold304891	196	G	A	TGCGGGGATGGGTCTTGATCTCATCCAGCAGGTTGTCTGCAGCATACAGAGCATCTTTGATCTGCACTAGCTTCCCTGTAATTTGTCGAGGCACTAGGGCTGATCATGGGCCCTCTTGATCAAGGGGTGCAAAGAGTCGAGAATTTTCACCAGCCACTCCATATTCTTAAACTGTCTAGAGTAATTTCCGCCCCC[G/A]GTTTCCTCTACATAATTCCCAACGTCTAATTCGACATGCTTAGAAGACCCATCAGCCAGAGCGCAAAACACATGCAGTTCATCCTCCATCACAAGGCACTTGACCCGGACCTTCTTCGAACCCTCTTCCAGGTTCACGTACACGAATACGTACTGGTCTTCGAGCTCGTTCCATCCCTTAATACGCACTTCATCTGTGAA
Scaffold304891	225	A	G	CCAGCAGGTTGTCTGCAGCATACAGAGCATCTTTGATCTGCACTAGCTTCCCTGTAATTTGTCGAGGCACTAGGGCTGATCATGGGCCCTCTTGATCAAGGGGTGCAAAGAGTCGAGAATTTTCACCAGCCACTCCATATTCTTAAACTGTCTAGAGTAATTTCCGCCCCCGGTTTCCTCTACATAATTCCCAACGTCTA[A/G]TTCGACATGCTTAGAAGACCCATCAGCCAGAGCGCAAAACACATGCAGTTCATCCTCCATCACAAGGCACTTGACCCGGACCTTCTTCGAACCCTCTTCCAGGTTCACGTACACGAATACGTACTGGTCTTCGAGCTCGTTCCATCCCTTAATACGCACTTCATCTGTGAAAGAAGAGTTGAGGGCGACAGGGG…
Scaffold314941	5004	T	C	AATACTTGGTAGGAAATGCAAAAAAAAAAAAACTTTTGAATCATAAAAGTGCTTGAAGTTTATTTTACGCGCTTTTAATAAAATAGATAAAAAAAAAAAGAGAGTTTATGAGTAGAAATGTATGAAAAGAATTGTTGAGCTTTATCAGAATAGTTCAAATATAAACATGTTTACATGTGAGCGCTGCAAAATTATGCATG[T/C]CAATTGAACGGCAACAATATTTTAATAGTGTTTCAATTAATTGTCTATCCCAAAAACATTATTATTTTCTTTACCAGAAGTCACATAAATATTTTTTGGGTCGATGAAGTCACGTAAATTTTATTCACACGAAAAGTAATGTTGAACTGCAGAATAAGAGAACATTTGATTTTAAGATCTCTTAAAATATTGAA…
Scaffold314941	5011	A	G	GGTAGGAAATGCAAAAAAAAAAAAACTTTTGAATCATAAAAGTGCTTGAAGTTTATTTTACGCGCTTTTAATAAAATAGATAAAAAAAAAAAGAGAGTTTATGAGTAGAAATGTATGAAAAGAATTGTTGAGCTTTATCAGAATAGTTCAAATATAAACATGTTTACATGTGAGCGCTGCAAAATTATGCATGTCAATTG[A/G]ACGGCAACAATATTTTAATAGTGTTTCAATTAATTGTCTATCCCAAAAACATTATTATTTTCTTTACCAGAAGTCACATAAATATTTTTTGGGTCGATGAAGTCACGTAAATTTTATTCACACGAAAAGTAATGTTGAACTGCAGAATAAGAGAACATTTGATTTTAAGATCTCTTAAAATATTGAAAAAAAAG…
Scaffold314941	5040	A	G	TGAATCATAAAAGTGCTTGAAGTTTATTTTACGCGCTTTTAATAAAATAGATAAAAAAAAAAAGAGAGTTTATGAGTAGAAATGTATGAAAAGAATTGTTGAGCTTTATCAGAATAGTTCAAATATAAACATGTTTACATGTGAGCGCTGCAAAATTATGCATGTCAATTGAACGGCAACAATATTTTAATAGTGTTTCA[A/G]TTAATTGTCTATCCCAAAAACATTATTATTTTCTTTACCAGAAGTCACATAAATATTTTTTGGGTCGATGAAGTCACGTAAATTTTATTCACACGAAAAGTAATGTTGAACTGCAGAATAAGAGAACATTTGATTTTAAGATCTCTTAAAATATTGAAAAAAAAGATATATCGCTAATCTCAAACTTGGTGGGG…
Scaffold314941	5076	T	G	TTTTAATAAAATAGATAAAAAAAAAAAGAGAGTTTATGAGTAGAAATGTATGAAAAGAATTGTTGAGCTTTATCAGAATAGTTCAAATATAAACATGTTTACATGTGAGCGCTGCAAAATTATGCATGTCAATTGAACGGCAACAATATTTTAATAGTGTTTCAATTAATTGTCTATCCCAAAAACATTATTATTTTCTT[T/G]ACCAGAAGTCACATAAATATTTTTTGGGTCGATGAAGTCACGTAAATTTTATTCACACGAAAAGTAATGTTGAACTGCAGAATAAGAGAACATTTGATTTTAAGATCTCTTAAAATATTGAAAAAAAAGATATATCGCTAATCTCAAACTTGGTGGGGTCAAGATGCAAATGAATTATGAATGATATAGGCTTG…
Scaffold318128	3270	C	G	GAATTCAGAGCTGGTTCCTTTCTATTTTAAAAGAAAAAATATTGGTTCTGTTCATTATTTGTTTTCTTTAATGCATGTTTTCTGACATTAGATTCTTATCGTTATAGGATGTGAGCAATAAGCTGGATGAGCAAAAGGAAGAATGTATCTCTCAGCTAAAGGAGAATGAAATGTAAGACCCTGATGTTGTAAAAAATAAG[C/G]TTGCTATATCTTGCAGAAAATATCTAAGCATTATGATTTACTTACCTTGGAGATCCTGTGCATGTGTGCCTCTCAATGAGACCAAACTTGATCGATGTCATCCTAAGTGTCATATTATTAAAATTTAAAACTTTTCCTGATATAGGGTAATGTCATGTATTATTTTTTTTCAAAGTTTGATGGCTTGGTATCTC…
Scaffold319044	16375	A	G	TTTTTATTTCCATACTTATCCTGCAAGGCTTTCCAAAGCTCACATGAAGAATTGTAGTAACTAAAAATCTCAGCAACATGTTTCTCCATGGTGTTGATGAAGGAAAAATTTTCTCCTAGCTAAGAACATGTGAGAACATTTGAACACATATGCAAACTAATAACACTTTAAAGTAGGCATGCATTAAAAAACAATTCTAA[A/G]AACCCATGACTTTCAAAGCCTAGTGAATGGTGAACCACAAGACTCTTAGCAACATTAAAGAGAATAAAAGATTTTGAGATTCATTACCCTTGAAGCTCATCCTTGTTTACACAAGGGATTCACCCAAGTGGAAGACCTTCAAGTCACCTCCTAGCTCCTTAGATCTTCCTTGTGATTTTTCTTCCCTTTTGATG…
Scaffold319044	16500	C	T	ACATGTGAGAACATTTGAACACATATGCAAACTAATAACACTTTAAAGTAGGCATGCATTAAAAAACAATTCTAAAAACCCATGACTTTCAAAGCCTAGTGAATGGTGAACCACAAGACTCTTAGCAACATTAAAGAGAATAAAAGATTTTGAGATTCATTACCCTTGAAGCTCATCCTTGTTTACACAAGGGATTCACC[C/T]AAGTGGAAGACCTTCAAGTCACCTCCTAGCTCCTTAGATCTTCCTTGTGATTTTTCTTCCCTTTTGATGCTCCTCTTGCTCCTTGAGGATGTGAGGAAAGGAACTCCAAAAGTACCAAAGGTTTGGTACCTCTAAGTCTCCACACCAAAGATGTAGTGTGAAAAGAAGATGGATGACTTAGAGAGATTTTTTAT…
Scaffold314945	16844	A	T	GAAAACGGTAAAAGCAAAGACTGCAGCAGCCGTGATTGCAAAAAACGATCCTGAAAATTCCTCAACATGTTCATCTTTTGTTCGGTCTCTTGAAAAAGTCACATCCGGTGCTGCAACCAGTGAAAATAATTTCTAGTCAATGACCATGCCATGCCGTAACATCCACATTCCATCATTTTGTTTCATTTCTATTTCCTAAT[A/T]TAACTCCCTATGAAATTGAAAATGCTACTTCAGACATAATTACTTCACATAATAGCAAGATCATATGAAAGACCGTAGCTTTGCAGTTTCGATAAAATAAAACTCCCTTAAAATTGTAATCTCACAATGCGATTAGGACAACTTAATGCAAAACATAAGATTGGTGGAAGTAAATCATCGTCTTTCTTTTTTTG…
Scaffold300375	17028	T	A	GGGATATTAAGTTACTATCAATTTCTGTCAACATTTATTCATATTCATTGTTTCATCGCAAGCATTTGCAGTTGGATTGAAGAAACTTGGAACCGTGGAAGTTCAGAGCCTTCCCTTCTTCAACACTGTGAAGGTTAAGGTTGCTGACGCACATGTAATTTCGGATGCTGCTAACAAGCTTGGATTAAATTTGAGATTAG[T/A]AGACTCGAGCATTGTAAGTTTTTTATTTTTATTTTTGTGAGTCTCTTGCATCAGTTATTTCACTAAATGTTCTCTGAGGACGGAGGATGGAGTGCTTTTACTTCATGAGGTTACTGAATGTTAAACTCCTTTTAGATCACTGTTTCGTTTGACGAAACAACTACCTTAGAGGACGTTGACAAGCTTTTCAAAGC…
Scaffold300375	17029	A	C	GGATATTAAGTTACTATCAATTTCTGTCAACATTTATTCATATTCATTGTTTCATCGCAAGCATTTGCAGTTGGATTGAAGAAACTTGGAACCGTGGAAGTTCAGAGCCTTCCCTTCTTCAACACTGTGAAGGTTAAGGTTGCTGACGCACATGTAATTTCGGATGCTGCTAACAAGCTTGGATTAAATTTGAGATTAGT[A/C]GACTCGAGCATTGTAAGTTTTTTATTTTTATTTTTGTGAGTCTCTTGCATCAGTTATTTCACTAAATGTTCTCTGAGGACGGAGGATGGAGTGCTTTTACTTCATGAGGTTACTGAATGTTAAACTCCTTTTAGATCACTGTTTCGTTTGACGAAACAACTACCTTAGAGGACGTTGACAAGCTTTTCAAAGCT…
Scaffold300375	17130	T	C	TCAGAGCCTTCCCTTCTTCAACACTGTGAAGGTTAAGGTTGCTGACGCACATGTAATTTCGGATGCTGCTAACAAGCTTGGATTAAATTTGAGATTAGTAGACTCGAGCATTGTAAGTTTTTTATTTTTATTTTTGTGAGTCTCTTGCATCAGTTATTTCACTAAATGTTCTCTGAGGACGGAGGATGGAGTGCTTTTAC[T/C]TCATGAGGTTACTGAATGTTAAACTCCTTTTAGATCACTGTTTCGTTTGACGAAACAACTACCTTAGAGGACGTTGACAAGCTTTTCAAAGCTTTTGCTCTGAGCAAGCCTATAAGTGTTTTATATTTTTACCATAAAGTTGATATTTTCAATTTATTACTTAGAAGATGTGAACAATTTCATTTTCTTTTTTG…
Scaffold300375	17139	T	C	TCCCTTCTTCAACACTGTGAAGGTTAAGGTTGCTGACGCACATGTAATTTCGGATGCTGCTAACAAGCTTGGATTAAATTTGAGATTAGTAGACTCGAGCATTGTAAGTTTTTTATTTTTATTTTTGTGAGTCTCTTGCATCAGTTATTTCACTAAATGTTCTCTGAGGACGGAGGATGGAGTGCTTTTACTTCATGAGG[T/C]TACTGAATGTTAAACTCCTTTTAGATCACTGTTTCGTTTGACGAAACAACTACCTTAGAGGACGTTGACAAGCTTTTCAAAGCTTTTGCTCTGAGCAAGCCTATAAGTGTTTTATATTTTTACCATAAAGTTGATATTTTCAATTTATTACTTAGAAGATGTGAACAATTTCATTTTCTTTTTTGTTTTTTTAT…
Scaffold300375	106874	G	A	CATAGCATGTTATCCTTGGTGGGGTCGGTTAATAATGGTAAGCTGAGAAACAGCTCCATGATTAAGAGCTTGGCCCCGCGGTACTTAAACAGGAAGAGGAGGATATTGTACCCGATGATGCACTGGATCACCACCAACTGCCCCATAAGGCTGCCGTATTCCGGGATCTGGTGGGCGATGCTGACATGCACACCATGGAG[G/A]ATCGCGTGATGGAGCTCAAGGCCTCGATTGGAAGCGTTATCAGTTATTCCACCACCTACCTTGATATAATTGGCGAAAAACGACCACAACCTCTATCAGGCATTGAAGGACCCCATCGGCAACGCTTTTGCCAACATAGATAATGCATTGGCCATCGTTGGTGAGATCATCAATGTCCTCGGCATGTTCAGTGT…
Scaffold300375	106948	C	T	CCCGCGGTACTTAAACAGGAAGAGGAGGATATTGTACCCGATGATGCACTGGATCACCACCAACTGCCCCATAAGGCTGCCGTATTCCGGGATCTGGTGGGCGATGCTGACATGCACACCATGGAGGATCGCGTGATGGAGCTCAAGGCCTCGATTGGAAGCGTTATCAGTTATTCCACCACCTACCTTGATATAATTGG[C/T]GAAAAACGACCACAACCTCTATCAGGCATTGAAGGACCCCATCGGCAACGCTTTTGCCAACATAGATAATGCATTGGCCATCGTTGGTGAGATCATCAATGTCCTCGGCATGTTCAGTGTCAAAGTTAAGGACAAGGCCTTTAATGGCAGAGGAATTCAACGCCGGCTTTTGCAAAAGGAGCTCGGCAGAGACA…
Scaffold300375	106994	C	T	CACTGGATCACCACCAACTGCCCCATAAGGCTGCCGTATTCCGGGATCTGGTGGGCGATGCTGACATGCACACCATGGAGGATCGCGTGATGGAGCTCAAGGCCTCGATTGGAAGCGTTATCAGTTATTCCACCACCTACCTTGATATAATTGGCGAAAAACGACCACAACCTCTATCAGGCATTGAAGGACCCCATCGG[C/T]AACGCTTTTGCCAACATAGATAATGCATTGGCCATCGTTGGTGAGATCATCAATGTCCTCGGCATGTTCAGTGTCAAAGTTAAGGACAAGGCCTTTAATGGCAGAGGAATTCAACGCCGGCTTTTGCAAAAGGAGCTCGGCAGAGACAAGATCCCTACCTGGTTACTTGTACAGGCACCAAGCGCACGACTCGG…
Scaffold313458	33495	G	A	CACCTCTACTTTCTACTCCCAGCTTTTCGTTTCATCTCAGCTGGAACTGGCTGCCTTGCAGTCCGATGTGGTACCCCGTTCAAAGGTTTTCGTGAAGGGCCTAGAGAAGGATTAAAACTTTTCCTGCAAAACCATTAGTAACTTCTTTAGCAAGCAGATTGTATAAAACTCACTAAACTAAATGTACATGCAAACAGAAT[G/A]CCAAGTTCCAATTACCTTGGTTCTAGGCTTTTCATTGGCTTTCCGTTAGGTTTCTTGGTTTTCGATGCAATGCCATTGCCTATGCTAGTAAGTTTAGTCTGATTGAATTGCCAGAGAAAATCTGGCTCTGAAGAGTCGCTCGTGGCAGCATCAAGATCATCCATTTCATCGGTGCTAGCAACATTGAACTTGTT…
Scaffold313458	33577	A	T	AAGGTTTTCGTGAAGGGCCTAGAGAAGGATTAAAACTTTTCCTGCAAAACCATTAGTAACTTCTTTAGCAAGCAGATTGTATAAAACTCACTAAACTAAATGTACATGCAAACAGAATGCCAAGTTCCAATTACCTTGGTTCTAGGCTTTTCATTGGCTTTCCGTTAGGTTTCTTGGTTTTCGATGCAATGCCATTGCCT[A/T]TGCTAGTAAGTTTAGTCTGATTGAATTGCCAGAGAAAATCTGGCTCTGAAGAGTCGCTCGTGGCAGCATCAAGATCATCCATTTCATCGGTGCTAGCAACATTGAACTTGTTGCTTCCCACGAACATATTGTAGGATTGGTCTGGATAAACCTTGGAAGAATCCTGGAGATATTTCTGGTAGAAACCATCAGAT…
Scaffold313458	33599	T	G	AGAAGGATTAAAACTTTTCCTGCAAAACCATTAGTAACTTCTTTAGCAAGCAGATTGTATAAAACTCACTAAACTAAATGTACATGCAAACAGAATGCCAAGTTCCAATTACCTTGGTTCTAGGCTTTTCATTGGCTTTCCGTTAGGTTTCTTGGTTTTCGATGCAATGCCATTGCCTATGCTAGTAAGTTTAGTCTGAT[T/G]GAATTGCCAGAGAAAATCTGGCTCTGAAGAGTCGCTCGTGGCAGCATCAAGATCATCCATTTCATCGGTGCTAGCAACATTGAACTTGTTGCTTCCCACGAACATATTGTAGGATTGGTCTGGATAAACCTTGGAAGAATCCTGGAGATATTTCTGGTAGAAACCATCAGATAAATTCCCATTGTCTGCTCCCC…
Scaffold313458	185937	C	T	GAATATCAAAGAGCTCAAATAATACATTTGGAGAAAGCTTTGAAGCAGGCAATAGCAAATCAGGACCAATTCAAGATGAGCAACAACAATGAAATTCAGAAATCAAAGGAAGTTATTGATGATCTAAATAAAAGACTTGAAAGCTGTATGAGCACAATAGATGACAAAAATGTTGAACTTTTGAATCTTCAAACTGCTCT[C/T]GGTCAGTACTATGCTGAAATTGAAGCTAAGGTAATAAATGTTGATTTTGGTTGTGTGCCAATTGTATTATCAAGGAAGGCATTTGGCATGTTTTGTGTTGATGTACAAATCCCCAGATTATTGTTTTGATGCTAGTTTCCTTCTATGTTTAGGAACATTTGGAAGGAGATTTGTCTCGGGCAAGAGAAGAGTCA…
Scaffold313941	3187	T	C	TCGCTTTTAATTGAAGCCTTTTAGGAGATCTTGCCTGTCGACAAAACTGTCACCTCTTTTAAAATATGGTTGCTAATTCATGTTTCCCTCGACACCATAACTTTGCCTTTTTACCTAACCATGACAATTGCTGGCAGATTCATTGGCGACTTCCGAAAACGTACTTCTCTTACGCTTCTGGTTTTTGACACGTACACCTC[T/C]ATATGGTTGTACCTCATTATTGTCAGCCATCGACATGACATGTTTAGTTGTAACATGATCATGACAGTGGAACCAAATCTGCTTGCCATCTTCAAAAGGCACCTATGTAGTACCTAAAACCTTTTCTTTGGTAGCTAAATTACTTGTTACATCAAACGCTGCATCAAAGAATAGTGGGACATTAGTGGGAGGTA…
Scaffold313941	3190	A	T	CTTTTAATTGAAGCCTTTTAGGAGATCTTGCCTGTCGACAAAACTGTCACCTCTTTTAAAATATGGTTGCTAATTCATGTTTCCCTCGACACCATAACTTTGCCTTTTTACCTAACCATGACAATTGCTGGCAGATTCATTGGCGACTTCCGAAAACGTACTTCTCTTACGCTTCTGGTTTTTGACACGTACACCTCTAT[A/T]TGGTTGTACCTCATTATTGTCAGCCATCGACATGACATGTTTAGTTGTAACATGATCATGACAGTGGAACCAAATCTGCTTGCCATCTTCAAAAGGCACCTATGTAGTACCTAAAACCTTTTCTTTGGTAGCTAAATTACTTGTTACATCAAACGCTGCATCAAAGAATAGTGGGACATTAGTGGGAGGTAGTT…
Scaffold313941	37560	T	C	TTGAAACTAAACATTACTACACTATTTCTGAAACTAAACGATACTATACCATTTCTGAAAATGAACATTATTTCTAAAAACTAATTATTTTTAAAATTAAACATGAGTACTACCTTATTTTTGAAACTGAACACGGGTACTACATTATTTCTAAAACTGAATACGGGTACTATTTTTGAAACTGAATACAAGTTGGCATG[T/C]ACTGACTATTTCTTAAACTGAATATGTTACCTCTTCGGGAAGTTTAACCATCATTCTTCTCTCTCATCTTCTTGCATTTTCTCGACACTTTCTCATCTTTCAAACACCTTTTCTTCTTCTAATTTTCTTCAATTCTCATCAAATTTTCTCTAAATCTCTTCAATTTCTTAGCTCATAAGTTTAGATCCTTGTTA…
Scaffold313941	37611	T	C	TTTCTGAAAATGAACATTATTTCTAAAAACTAATTATTTTTAAAATTAAACATGAGTACTACCTTATTTTTGAAACTGAACACGGGTACTACATTATTTCTAAAACTGAATACGGGTACTATTTTTGAAACTGAATACAAGTTGGCATGTACTGACTATTTCTTAAACTGAATATGTTACCTCTTCGGGAAGTTTAACCA[T/C]CATTCTTCTCTCTCATCTTCTTGCATTTTCTCGACACTTTCTCATCTTTCAAACACCTTTTCTTCTTCTAATTTTCTTCAATTCTCATCAAATTTTCTCTAAATCTCTTCAATTTCTTAGCTCATAAGTTTAGATCCTTGTTAAGAAAAACAAAAAGCACGATTAGGTTGGGCCCAGCACTTGTTAACCACATC…
Scaffold313941	37691	A	G	CACGGGTACTACATTATTTCTAAAACTGAATACGGGTACTATTTTTGAAACTGAATACAAGTTGGCATGTACTGACTATTTCTTAAACTGAATATGTTACCTCTTCGGGAAGTTTAACCATCATTCTTCTCTCTCATCTTCTTGCATTTTCTCGACACTTTCTCATCTTTCAAACACCTTTTCTTCTTCTAATTTTCTTC[A/G]ATTCTCATCAAATTTTCTCTAAATCTCTTCAATTTCTTAGCTCATAAGTTTAGATCCTTGTTAAGAAAAACAAAAAGCACGATTAGGTTGGGCCCAGCACTTGTTAACCACATCAACATTCCTCCAGCTTGCTTTATCAAAGATCCGTGTTAAGGAAAACAAAAGGCACGATTAAGTTGGGCCCAGCACTTCTT…
Scaffold300152	292131	C	T	CCCAGTTTTTGTGAAATTTTAAGTAGTTAGGTAAAACAATCTTCTGCAAGAAAGACTCTTAGTTTCATATGCTACAATTGAAAAATCCTAGCGTTAATAAGGAAAATAAATAGGACATTTGCATGCTACTTCGTGGTGTGCCTTTAATCCTATCACAATCCCCGACATATCTTATGCCGAGTTGACTATCATGTAAAAAT[C/T]TTGTAAAAAGCTCTTTCTCCTACGCCGAGAGCTTGGCTCTGATTTTGGCCGTGAGCTTTGGCATTTCTAGATCGAGAATTATATACTCGATGTCCTCATCCGCCTTAGACTCCGGCTTACCCTCACCCTAGGGGTCGAGATCAATGTTGAATTCCCTGATGTTCCTTAAAGGACCCCCAGTTTTTTATTTCTAT…
Scaffold300152	292132	T	C	CCAGTTTTTGTGAAATTTTAAGTAGTTAGGTAAAACAATCTTCTGCAAGAAAGACTCTTAGTTTCATATGCTACAATTGAAAAATCCTAGCGTTAATAAGGAAAATAAATAGGACATTTGCATGCTACTTCGTGGTGTGCCTTTAATCCTATCACAATCCCCGACATATCTTATGCCGAGTTGACTATCATGTAAAAATC[T/C]TGTAAAAAGCTCTTTCTCCTACGCCGAGAGCTTGGCTCTGATTTTGGCCGTGAGCTTTGGCATTTCTAGATCGAGAATTATATACTCGATGTCCTCATCCGCCTTAGACTCCGGCTTACCCTCACCCTAGGGGTCGAGATCAATGTTGAATTCCCTGATGTTCCTTAAAGGACCCCCAGTTTTTTATTTCTATG…
Scaffold300152	292134	G	T	AGTTTTTGTGAAATTTTAAGTAGTTAGGTAAAACAATCTTCTGCAAGAAAGACTCTTAGTTTCATATGCTACAATTGAAAAATCCTAGCGTTAATAAGGAAAATAAATAGGACATTTGCATGCTACTTCGTGGTGTGCCTTTAATCCTATCACAATCCCCGACATATCTTATGCCGAGTTGACTATCATGTAAAAATCTT[G/T]TAAAAAGCTCTTTCTCCTACGCCGAGAGCTTGGCTCTGATTTTGGCCGTGAGCTTTGGCATTTCTAGATCGAGAATTATATACTCGATGTCCTCATCCGCCTTAGACTCCGGCTTACCCTCACCCTAGGGGTCGAGATCAATGTTGAATTCCCTGATGTTCCTTAAAGGACCCCCAGTTTTTTATTTCTATGCA…
Scaffold300152	292135	T	G	GTTTTTGTGAAATTTTAAGTAGTTAGGTAAAACAATCTTCTGCAAGAAAGACTCTTAGTTTCATATGCTACAATTGAAAAATCCTAGCGTTAATAAGGAAAATAAATAGGACATTTGCATGCTACTTCGTGGTGTGCCTTTAATCCTATCACAATCCCCGACATATCTTATGCCGAGTTGACTATCATGTAAAAATCTTG[T/G]AAAAAGCTCTTTCTCCTACGCCGAGAGCTTGGCTCTGATTTTGGCCGTGAGCTTTGGCATTTCTAGATCGAGAATTATATACTCGATGTCCTCATCCGCCTTAGACTCCGGCTTACCCTCACCCTAGGGGTCGAGATCAATGTTGAATTCCCTGATGTTCCTTAAAGGACCCCCAGTTTTTTATTTCTATGCAA…
Scaffold316769	2545	T	C	CATTGATAGTAAGCCACTCCTAAAAGAAAGTATAAGTTCAACTTTGAAACTAAGTCTCAAGTTCCATCAAAGTTCCGAACTCAAATATGAACTGTGATAGTTGTACAACGCAGCGCAGTGATCTTGCTACGACATAAAGAATTACAAAAAAGGAAGTCTCATTTCTCTACCATTAATATTACTCAATTTTCAATTACCGT[T/C]GCTTAACTTTTTTTGTTTGAGCTAGGAATAATTATATTATTGGTGTATTTTTGTTCACCACTCACCTTGTGATTCCAAGATGTGATATTCCCAAGATTTAGGGAAAAGCATGTCCATAGAAATTCCCCCAGGACGAACTTGGTTCACTAAAGCTTGTAAGTAGGAAGCAAAGACAGGTTTGGCTCTGTGCAGAC…
Scaffold301201	1569	C	T	AAATTGATACATTATCTTGTGTATCTCTACCAGTTAAAGATACCACCCCTGGACGGAGGAAGAGTACTTCCAGAGAAGATGCCACATCTACCTATGAGACAAATAAGGCAAGTGAAGACGATACCACACTTCGGTACTTAGAAGTTTCGTGATTACTCAGCGGCTTGGATCTTGCAAGTCCCCAACCGAGGAGCTTCCCT[C/T]ACTCGGGAACTTAGGGGAACATTGTTTGTACCATACTTGACCAATCCCGAAACTACCGAGCACCGGTCAACGTTATACCGTCAAGGACCCAGAAGAGTTTCCCTCCAACTAGGAGGCCAATCACAGAGCGACACGTGTCGACATCAGATGCCAATCATAGCGCGACACGTGTCAACATCGGAAGCCAATCACAA…
Scaffold301201	1570	A	G	AATTGATACATTATCTTGTGTATCTCTACCAGTTAAAGATACCACCCCTGGACGGAGGAAGAGTACTTCCAGAGAAGATGCCACATCTACCTATGAGACAAATAAGGCAAGTGAAGACGATACCACACTTCGGTACTTAGAAGTTTCGTGATTACTCAGCGGCTTGGATCTTGCAAGTCCCCAACCGAGGAGCTTCCCTC[A/G]CTCGGGAACTTAGGGGAACATTGTTTGTACCATACTTGACCAATCCCGAAACTACCGAGCACCGGTCAACGTTATACCGTCAAGGACCCAGAAGAGTTTCCCTCCAACTAGGAGGCCAATCACAGAGCGACACGTGTCGACATCAGATGCCAATCATAGCGCGACACGTGTCAACATCGGAAGCCAATCACAAC…
Scaffold301201	1588	A	G	TGTATCTCTACCAGTTAAAGATACCACCCCTGGACGGAGGAAGAGTACTTCCAGAGAAGATGCCACATCTACCTATGAGACAAATAAGGCAAGTGAAGACGATACCACACTTCGGTACTTAGAAGTTTCGTGATTACTCAGCGGCTTGGATCTTGCAAGTCCCCAACCGAGGAGCTTCCCTCACTCGGGAACTTAGGGGA[A/G]CATTGTTTGTACCATACTTGACCAATCCCGAAACTACCGAGCACCGGTCAACGTTATACCGTCAAGGACCCAGAAGAGTTTCCCTCCAACTAGGAGGCCAATCACAGAGCGACACGTGTCGACATCAGATGCCAATCATAGCGCGACACGTGTCAACATCGGAAGCCAATCACAACACGACAGGTGTCAATGTC…
Scaffold301201	1591	T	C	ATCTCTACCAGTTAAAGATACCACCCCTGGACGGAGGAAGAGTACTTCCAGAGAAGATGCCACATCTACCTATGAGACAAATAAGGCAAGTGAAGACGATACCACACTTCGGTACTTAGAAGTTTCGTGATTACTCAGCGGCTTGGATCTTGCAAGTCCCCAACCGAGGAGCTTCCCTCACTCGGGAACTTAGGGGAACA[T/C]TGTTTGTACCATACTTGACCAATCCCGAAACTACCGAGCACCGGTCAACGTTATACCGTCAAGGACCCAGAAGAGTTTCCCTCCAACTAGGAGGCCAATCACAGAGCGACACGTGTCGACATCAGATGCCAATCATAGCGCGACACGTGTCAACATCGGAAGCCAATCACAACACGACAGGTGTCAATGTCAGA…
Scaffold301201	1633	C	T	TACTTCCAGAGAAGATGCCACATCTACCTATGAGACAAATAAGGCAAGTGAAGACGATACCACACTTCGGTACTTAGAAGTTTCGTGATTACTCAGCGGCTTGGATCTTGCAAGTCCCCAACCGAGGAGCTTCCCTCACTCGGGAACTTAGGGGAACATTGTTTGTACCATACTTGACCAATCCCGAAACTACCGAGCAC[C/T]GGTCAACGTTATACCGTCAAGGACCCAGAAGAGTTTCCCTCCAACTAGGAGGCCAATCACAGAGCGACACGTGTCGACATCAGATGCCAATCATAGCGCGACACGTGTCAACATCGGAAGCCAATCACAACACGACAGGTGTCAATGTCAGAACAACGCTAGAAACTCTCTTCTATAAAAGGAAATCATTCTCC…
Scaffold301201	1661	G	T	TATGAGACAAATAAGGCAAGTGAAGACGATACCACACTTCGGTACTTAGAAGTTTCGTGATTACTCAGCGGCTTGGATCTTGCAAGTCCCCAACCGAGGAGCTTCCCTCACTCGGGAACTTAGGGGAACATTGTTTGTACCATACTTGACCAATCCCGAAACTACCGAGCACCGGTCAACGTTATACCGTCAAGGACCCA[G/T]AAGAGTTTCCCTCCAACTAGGAGGCCAATCACAGAGCGACACGTGTCGACATCAGATGCCAATCATAGCGCGACACGTGTCAACATCGGAAGCCAATCACAACACGACAGGTGTCAATGTCAGAACAACGCTAGAAACTCTCTTCTATAAAAGGAAATCATTCTCCCAAAATATTTCCTAATGTCATTTGTATT…
Scaffold301201	1679	T	C	AGTGAAGACGATACCACACTTCGGTACTTAGAAGTTTCGTGATTACTCAGCGGCTTGGATCTTGCAAGTCCCCAACCGAGGAGCTTCCCTCACTCGGGAACTTAGGGGAACATTGTTTGTACCATACTTGACCAATCCCGAAACTACCGAGCACCGGTCAACGTTATACCGTCAAGGACCCAGAAGAGTTTCCCTCCAAC[T/C]AGGAGGCCAATCACAGAGCGACACGTGTCGACATCAGATGCCAATCATAGCGCGACACGTGTCAACATCGGAAGCCAATCACAACACGACAGGTGTCAATGTCAGAACAACGCTAGAAACTCTCTTCTATAAAAGGAAATCATTCTCCCAAAATATTTCCTAATGTCATTTGTATTAAATCATTCACTTGTACC…
Scaffold301201	1684	G	A	AGACGATACCACACTTCGGTACTTAGAAGTTTCGTGATTACTCAGCGGCTTGGATCTTGCAAGTCCCCAACCGAGGAGCTTCCCTCACTCGGGAACTTAGGGGAACATTGTTTGTACCATACTTGACCAATCCCGAAACTACCGAGCACCGGTCAACGTTATACCGTCAAGGACCCAGAAGAGTTTCCCTCCAACTAGGA[G/A]GCCAATCACAGAGCGACACGTGTCGACATCAGATGCCAATCATAGCGCGACACGTGTCAACATCGGAAGCCAATCACAACACGACAGGTGTCAATGTCAGAACAACGCTAGAAACTCTCTTCTATAAAAGGAAATCATTCTCCCAAAATATTTCCTAATGTCATTTGTATTAAATCATTCACTTGTACCCACTA…
Scaffold301201	1686	C	A	ACGATACCACACTTCGGTACTTAGAAGTTTCGTGATTACTCAGCGGCTTGGATCTTGCAAGTCCCCAACCGAGGAGCTTCCCTCACTCGGGAACTTAGGGGAACATTGTTTGTACCATACTTGACCAATCCCGAAACTACCGAGCACCGGTCAACGTTATACCGTCAAGGACCCAGAAGAGTTTCCCTCCAACTAGGAGG[C/A]CAATCACAGAGCGACACGTGTCGACATCAGATGCCAATCATAGCGCGACACGTGTCAACATCGGAAGCCAATCACAACACGACAGGTGTCAATGTCAGAACAACGCTAGAAACTCTCTTCTATAAAAGGAAATCATTCTCCCAAAATATTTCCTAATGTCATTTGTATTAAATCATTCACTTGTACCCACTAAA…
Scaffold301201	1698	C	T	TTCGGTACTTAGAAGTTTCGTGATTACTCAGCGGCTTGGATCTTGCAAGTCCCCAACCGAGGAGCTTCCCTCACTCGGGAACTTAGGGGAACATTGTTTGTACCATACTTGACCAATCCCGAAACTACCGAGCACCGGTCAACGTTATACCGTCAAGGACCCAGAAGAGTTTCCCTCCAACTAGGAGGCCAATCACAGAG[C/T]GACACGTGTCGACATCAGATGCCAATCATAGCGCGACACGTGTCAACATCGGAAGCCAATCACAACACGACAGGTGTCAATGTCAGAACAACGCTAGAAACTCTCTTCTATAAAAGGAAATCATTCTCCCAAAATATTTCCTAATGTCATTTGTATTAAATCATTCACTTGTACCCACTAAAGGAGAGCTTGAA…
Scaffold301207	1112	C	A	TGAATGATTTAACACAAAATGGCATTAGGCAATATTGTGGGGGAATGACCCCTATTTATAGAAAAACTTGTAGCTTTGTCACATTGACATGTGTCATGTTGTGATTGGTTCTTGATGTCGACACGTGCTGCGCTCTGATTGTCTTCTAATCTTGACACGTGTCGAGTAGTGATTGGCCTCCTGGTCGGAGGGGAACTCTT[C/A]TGGGTCCTTGACAGTATAGCGTTGGCCGGTGCTCGGTAGTTTCGGGATTGGTCAAGTATGGTACAAACACACCGTTACACATTGATTATAATCACGAAATTGCCTAGTTCGGCGCCTATTAGTTTCATTAATTAGGCAGGCCAAAAAATATGTTGGGATGCATCTAAGAAATGGTCTTTAATTTACATTTAAAG…
Scaffold314719	9284	A	G	AAACCTAATAGAACCTACAATACTTACTTTATTGTTCACTACCAAGGATTTGCAGTTAAGGAACTTGATGATCAATTCAAAAAATCATCCCACTATGATTTTATGATATGCAAGCAGATTGATAGAAAAAGCGGCACATCCAGATAACAATGTTCAATGACATGTAAAATATGTTATAATTGCCTGACAACCTTTTCTAT[A/G]GTCCAGATAATAACCTGCTAACTGATGTACTTATTTTATTTTCTTTGGTAAAAATTCTCACATAAAATGACCACTTGGGAGTTGGGATATAATCCTTGTGTGATTTATTTTCATTTCCAGAGATCGTACCATTTTTTTTCGTTTCAGCAGTGAATGATAACTTTCACTAATGCTTGAGCTTGATTGATCCTAAG…
Scaffold314719	9312	T	G	TTATTGTTCACTACCAAGGATTTGCAGTTAAGGAACTTGATGATCAATTCAAAAAATCATCCCACTATGATTTTATGATATGCAAGCAGATTGATAGAAAAAGCGGCACATCCAGATAACAATGTTCAATGACATGTAAAATATGTTATAATTGCCTGACAACCTTTTCTATAGTCCAGATAATAACCTGCTAACTGATG[T/G]ACTTATTTTATTTTCTTTGGTAAAAATTCTCACATAAAATGACCACTTGGGAGTTGGGATATAATCCTTGTGTGATTTATTTTCATTTCCAGAGATCGTACCATTTTTTTTCGTTTCAGCAGTGAATGATAACTTTCACTAATGCTTGAGCTTGATTGATCCTAAGCTGATAAAGGAATGAATCTTGCCAAGAG…
Scaffold314714	16904	C	A	AACCAAATGGAGGTCGTAGACACTGGAATTCACGTCGTGGAAGCTCATCCAACCGTAGCCGAGGAAGAGGTCGAGGCTATGCATAAAACCGAGGTCAATCTCAAGAGTGGATATCTACTCGAGGAAATGCGCATATCCAGTGTCACAGTTGCATGCAATATGGACATTATGCCAATGAATGTTCATATAAAAATGGTGAG[C/A]ATGTCAACATGGCAGAATCAAGTGGAAATGCTGGTGAGGAATTTACAGTCTTACTAGCACACCATGATATCAGTAGCCAACAAGATGTTTGGTATTTGGACTCTGGTGCAAGCAACCACATGTGTGGAAAGAAAGAGTTTTTTGCCGAACTCAAAGATGGGCCTTATGGATCTATGAGTCTTGGTGACTCCTCA…
Scaffold314714	16962	C	T	CCGAGGAAGAGGTCGAGGCTATGCATAAAACCGAGGTCAATCTCAAGAGTGGATATCTACTCGAGGAAATGCGCATATCCAGTGTCACAGTTGCATGCAATATGGACATTATGCCAATGAATGTTCATATAAAAATGGTGAGCATGTCAACATGGCAGAATCAAGTGGAAATGCTGGTGAGGAATTTACAGTCTTACTAG[C/T]ACACCATGATATCAGTAGCCAACAAGATGTTTGGTATTTGGACTCTGGTGCAAGCAACCACATGTGTGGAAAGAAAGAGTTTTTTGCCGAACTCAAAGATGGGCCTTATGGATCTATGAGTCTTGGTGACTCCTCAAAATTGCCAGTTGAAGGCAAAGGAAAAATCAAAATCATCCAGAGGATGGTAGAAAAGA…
Scaffold314243	14322	A	G	GTCCCAACCCCGATATGCCCAAATATCAGGGTAGGCACGTGCTGGCTGACATCCGAGGGTGACGAAGCCATTTTAAACATGCATATAAGTAAAAGATATGCAATTAGAAAGAAATATGTCAAGACATGAACGTGTTTAGAGCATACACTAATTTGAATTAATAGGAAAGATTTACTATAAAAAAATACCAACATGGAAAC[A/G]ATACCTATGCTGAGAAAACTTGAGAATACATATGCAAAAGTGTCTTGACGCCGAGATCATGTGCCACGATCCTAACTCAAGTTTTCTATTGCTCGAAAGCTGCTCGAGCTATCGAGAATGTGATCACTTCCTGCCAACTCGTTTGTGACTAAGGCCAATTTGGTTGGGAAAAGCCCTAATTTTACTAAAACCCG…
Scaffold314243	14343	T	C	AATATCAGGGTAGGCACGTGCTGGCTGACATCCGAGGGTGACGAAGCCATTTTAAACATGCATATAAGTAAAAGATATGCAATTAGAAAGAAATATGTCAAGACATGAACGTGTTTAGAGCATACACTAATTTGAATTAATAGGAAAGATTTACTATAAAAAAATACCAACATGGAAACAATACCTATGCTGAGAAAACT[T/C]GAGAATACATATGCAAAAGTGTCTTGACGCCGAGATCATGTGCCACGATCCTAACTCAAGTTTTCTATTGCTCGAAAGCTGCTCGAGCTATCGAGAATGTGATCACTTCCTGCCAACTCGTTTGTGACTAAGGCCAATTTGGTTGGGAAAAGCCCTAATTTTACTAAAACCCGTTAGAACCCTAGAAATGGGTG…
Scaffold314240	11335	G	T	GATTGAAAAAATAAATGACTTCTAACCATCTTGTTACCCTAGAATGAACATATATCAATTAGATGGAAACTTTTATGAAGTTTATTTCTTTGCTACAACTGATAAAAATCGTTATTTTGAACGATACATATATAGAAAGCCTACCCTTTGTTTCTAGTATTTATTAACGAATTTGCTCCTTGTCTCAGATCTTGCAATTG[G/T]CCTTTATCCCCTAAATATCGAGACAATTTACATATAAAGTAAAGGATTTACTTGTTACTAATATAGTCTAGCCTCTGTTCTTCTTTAGATCCTTTGTTTCACTCCGACAGTATCATAAATTGAGTCAATGCAGATGAAATGAATACATTTCTATACTATTTATTTGGATTGGAAAAATAAATAAAAATAAAGAA…
Scaffold314240	11360	A	T	CCATCTTGTTACCCTAGAATGAACATATATCAATTAGATGGAAACTTTTATGAAGTTTATTTCTTTGCTACAACTGATAAAAATCGTTATTTTGAACGATACATATATAGAAAGCCTACCCTTTGTTTCTAGTATTTATTAACGAATTTGCTCCTTGTCTCAGATCTTGCAATTGGCCTTTATCCCCTAAATATCGAGAC[A/T]ATTTACATATAAAGTAAAGGATTTACTTGTTACTAATATAGTCTAGCCTCTGTTCTTCTTTAGATCCTTTGTTTCACTCCGACAGTATCATAAATTGAGTCAATGCAGATGAAATGAATACATTTCTATACTATTTATTTGGATTGGAAAAATAAATAAAAATAAAGAAGAGTTAAGTAAAACAGTCGCCTTCA…
Scaffold314240	11361	A	G	CATCTTGTTACCCTAGAATGAACATATATCAATTAGATGGAAACTTTTATGAAGTTTATTTCTTTGCTACAACTGATAAAAATCGTTATTTTGAACGATACATATATAGAAAGCCTACCCTTTGTTTCTAGTATTTATTAACGAATTTGCTCCTTGTCTCAGATCTTGCAATTGGCCTTTATCCCCTAAATATCGAGACA[A/G]TTTACATATAAAGTAAAGGATTTACTTGTTACTAATATAGTCTAGCCTCTGTTCTTCTTTAGATCCTTTGTTTCACTCCGACAGTATCATAAATTGAGTCAATGCAGATGAAATGAATACATTTCTATACTATTTATTTGGATTGGAAAAATAAATAAAAATAAAGAAGAGTTAAGTAAAACAGTCGCCTTCAC…
Scaffold314240	11370	T	C	ACCCTAGAATGAACATATATCAATTAGATGGAAACTTTTATGAAGTTTATTTCTTTGCTACAACTGATAAAAATCGTTATTTTGAACGATACATATATAGAAAGCCTACCCTTTGTTTCTAGTATTTATTAACGAATTTGCTCCTTGTCTCAGATCTTGCAATTGGCCTTTATCCCCTAAATATCGAGACAATTTACATA[T/C]AAAGTAAAGGATTTACTTGTTACTAATATAGTCTAGCCTCTGTTCTTCTTTAGATCCTTTGTTTCACTCCGACAGTATCATAAATTGAGTCAATGCAGATGAAATGAATACATTTCTATACTATTTATTTGGATTGGAAAAATAAATAAAAATAAAGAAGAGTTAAGTAAAACAGTCGCCTTCACAATATACTA…
Scaffold314240	11375	T	C	AGAATGAACATATATCAATTAGATGGAAACTTTTATGAAGTTTATTTCTTTGCTACAACTGATAAAAATCGTTATTTTGAACGATACATATATAGAAAGCCTACCCTTTGTTTCTAGTATTTATTAACGAATTTGCTCCTTGTCTCAGATCTTGCAATTGGCCTTTATCCCCTAAATATCGAGACAATTTACATATAAAG[T/C]AAAGGATTTACTTGTTACTAATATAGTCTAGCCTCTGTTCTTCTTTAGATCCTTTGTTTCACTCCGACAGTATCATAAATTGAGTCAATGCAGATGAAATGAATACATTTCTATACTATTTATTTGGATTGGAAAAATAAATAAAAATAAAGAAGAGTTAAGTAAAACAGTCGCCTTCACAATATACTATGACC…
Scaffold314240	11408	C	A	TATGAAGTTTATTTCTTTGCTACAACTGATAAAAATCGTTATTTTGAACGATACATATATAGAAAGCCTACCCTTTGTTTCTAGTATTTATTAACGAATTTGCTCCTTGTCTCAGATCTTGCAATTGGCCTTTATCCCCTAAATATCGAGACAATTTACATATAAAGTAAAGGATTTACTTGTTACTAATATAGTCTAGC[C/A]TCTGTTCTTCTTTAGATCCTTTGTTTCACTCCGACAGTATCATAAATTGAGTCAATGCAGATGAAATGAATACATTTCTATACTATTTATTTGGATTGGAAAAATAAATAAAAATAAAGAAGAGTTAAGTAAAACAGTCGCCTTCACAATATACTATGACCAAGAATGCGGTATTAAGTAATTCCCGAAATCCG…
Scaffold314240	11410	C	A	TGAAGTTTATTTCTTTGCTACAACTGATAAAAATCGTTATTTTGAACGATACATATATAGAAAGCCTACCCTTTGTTTCTAGTATTTATTAACGAATTTGCTCCTTGTCTCAGATCTTGCAATTGGCCTTTATCCCCTAAATATCGAGACAATTTACATATAAAGTAAAGGATTTACTTGTTACTAATATAGTCTAGCCT[C/A]TGTTCTTCTTTAGATCCTTTGTTTCACTCCGACAGTATCATAAATTGAGTCAATGCAGATGAAATGAATACATTTCTATACTATTTATTTGGATTGGAAAAATAAATAAAAATAAAGAAGAGTTAAGTAAAACAGTCGCCTTCACAATATACTATGACCAAGAATGCGGTATTAAGTAATTCCCGAAATCCGGT…
Scaffold314246	9622	C	G	TAGGGATTTGCCTGGATCATGATTGTGTTCATTTCAGTCCATAGGCGTATCCGGAAGTAACATTGATCGTAGCGTTGGCATTTCACATGTCATTCGCGTTTTTTCTCGGCTTGCTAATTCTTTATCATTTTGTATTTGGAGGCTTTGAGAGAAGCGCTGACGCAACCTAAGTTGGATAGTTTGGAGCTGACTTCTTACCC[C/G]ATGGCACCTATTGGTGTCGTCCAGTCATGCTTCTCTACCAGGTATTTTGGGTGGACAAAGTTTGGTATTCCGACTTAAAGATCTTTGTTTCTCATCACTTGACTGTATGTTCATATATCATCTGTCTATCAATATGATACAATTGCGCCCAAAGTGATTGAGTGGGTGGGTATATAGCTAGATCTGATCACTAG…
Scaffold313565	36459	A	G	GTTTTTTATTTTTTGTCAATTGCTTTCCACATGCCATCATCACATATACCAAGTGTATGGTGAAGGAAATTTTGTGAAAAACATGTTCATTTGAGCAACATCTATGGCATGCAATTAACAATTAAAGGCGGAATCATGCTTGTATGCACTCAAAACAAAACATTACCCATGAAATTCAAAGCCTAGTAGAAGGGTGAACC[A/G]AGACTCAACTCAAAACAAAGTGAGTTGAGAAACTTTATACCTTTGTTGATTCCTCTTTGCATAAGCAATGGCTAATCACCCAAGGAGAGGGCCTTCATTCTTGCTTCTTAGTTCCATGGATTTCTTGGATGAGGATGGTTGAAACGATTCTCCAAGTTTCCCAAAGTTTAGAACCTCTAAGTCTCCGCACCAAG…
Scaffold313565	36478	A	G	TTGCTTTCCACATGCCATCATCACATATACCAAGTGTATGGTGAAGGAAATTTTGTGAAAAACATGTTCATTTGAGCAACATCTATGGCATGCAATTAACAATTAAAGGCGGAATCATGCTTGTATGCACTCAAAACAAAACATTACCCATGAAATTCAAAGCCTAGTAGAAGGGTGAACCAAGACTCAACTCAAAACAA[A/G]GTGAGTTGAGAAACTTTATACCTTTGTTGATTCCTCTTTGCATAAGCAATGGCTAATCACCCAAGGAGAGGGCCTTCATTCTTGCTTCTTAGTTCCATGGATTTCTTGGATGAGGATGGTTGAAACGATTCTCCAAGTTTCCCAAAGTTTAGAACCTCTAAGTCTCCGCACCAAGGTAGGACTTGAAGAAGAGA…
Scaffold313565	36481	G	A	CTTTCCACATGCCATCATCACATATACCAAGTGTATGGTGAAGGAAATTTTGTGAAAAACATGTTCATTTGAGCAACATCTATGGCATGCAATTAACAATTAAAGGCGGAATCATGCTTGTATGCACTCAAAACAAAACATTACCCATGAAATTCAAAGCCTAGTAGAAGGGTGAACCAAGACTCAACTCAAAACAAAGT[G/A]AGTTGAGAAACTTTATACCTTTGTTGATTCCTCTTTGCATAAGCAATGGCTAATCACCCAAGGAGAGGGCCTTCATTCTTGCTTCTTAGTTCCATGGATTTCTTGGATGAGGATGGTTGAAACGATTCTCCAAGTTTCCCAAAGTTTAGAACCTCTAAGTCTCCGCACCAAGGTAGGACTTGAAGAAGAGATGA…
Scaffold313565	36505	T	A	TACCAAGTGTATGGTGAAGGAAATTTTGTGAAAAACATGTTCATTTGAGCAACATCTATGGCATGCAATTAACAATTAAAGGCGGAATCATGCTTGTATGCACTCAAAACAAAACATTACCCATGAAATTCAAAGCCTAGTAGAAGGGTGAACCAAGACTCAACTCAAAACAAAGTGAGTTGAGAAACTTTATACCTTTG[T/A]TGATTCCTCTTTGCATAAGCAATGGCTAATCACCCAAGGAGAGGGCCTTCATTCTTGCTTCTTAGTTCCATGGATTTCTTGGATGAGGATGGTTGAAACGATTCTCCAAGTTTCCCAAAGTTTAGAACCTCTAAGTCTCCGCACCAAGGTAGGACTTGAAGAAGAGATGAGTGACCTAGAGGAAGTAAGATTGC…
Scaffold313565	36506	T	A	ACCAAGTGTATGGTGAAGGAAATTTTGTGAAAAACATGTTCATTTGAGCAACATCTATGGCATGCAATTAACAATTAAAGGCGGAATCATGCTTGTATGCACTCAAAACAAAACATTACCCATGAAATTCAAAGCCTAGTAGAAGGGTGAACCAAGACTCAACTCAAAACAAAGTGAGTTGAGAAACTTTATACCTTTGT[T/A]GATTCCTCTTTGCATAAGCAATGGCTAATCACCCAAGGAGAGGGCCTTCATTCTTGCTTCTTAGTTCCATGGATTTCTTGGATGAGGATGGTTGAAACGATTCTCCAAGTTTCCCAAAGTTTAGAACCTCTAAGTCTCCGCACCAAGGTAGGACTTGAAGAAGAGATGAGTGACCTAGAGGAAGTAAGATTGCT…
Scaffold313565	176951	A	C	GCGAAAAAACTGTTTTTAAGTTAAAATCTAAATTTTGTGGGCTAAAAATTTTAGGTTTTAGGCCAAGGGTTGGAGATGGTCTAAATGTATTTATCCACGTTGATTGTTTCACTTTATTACTCTTGCATGGCGCACGTGCCTATAAACACATGTCTTGTGTTGTTGTTTTTCTTTCTTTTCCTAATCACGAGCTACACACG[A/C]TTTAGAAATTTCCATTTGATTTTGGAGATCAGTAAAGTATCATTTTGAACTTCCTGTAGCTTTGCTAAAATATTTAATATATTATATACTAATGGTACTATTTATTGACCTTGTAAATTGAAACTTGTGCAAAAGATCTAAATACAATTGAAAATCAGAGTACGCTATGAACAAAGGAAATATAAACTACGAAT…
Scaffold313565	187401	A	G	AAATTAATTCCGACACGGAATTAGTAGGTTAGTATATGGCAAATCATAGTCGTGTTTGATTCTTGTTGACCCTAATAACATGAGTACATGGCAACTTGTGTACATGTGAATAGCTCGAGTGAGTGGAACAGCTTTCCAATACAAGAAAATTATTTGGTTCACAAATTGTATGACTTAACATGTGGCGAATAATCAACGGA[A/G]CATAGAAAGAGACGACCTACGCAATCCAAAGACTTAAAAATACATCTAGTAAGCTAAATGTAAAGTACAAAATGTTAGCCAAGATAAACGGAAGCAGGTGCCAGGGCCATCAGAAATAACCAAAGTCCCTCAAAGACCGCCTCTGGTGGTCCTTCAGTCTCAACCTCTACCAGTTCGTCCTACCTGAGGGTTTG…
Scaffold313565	187481	C	A	TGAGTACATGGCAACTTGTGTACATGTGAATAGCTCGAGTGAGTGGAACAGCTTTCCAATACAAGAAAATTATTTGGTTCACAAATTGTATGACTTAACATGTGGCGAATAATCAACGGAACATAGAAAGAGACGACCTACGCAATCCAAAGACTTAAAAATACATCTAGTAAGCTAAATGTAAAGTACAAAATGTTAGC[C/A]AAGATAAACGGAAGCAGGTGCCAGGGCCATCAGAAATAACCAAAGTCCCTCAAAGACCGCCTCTGGTGGTCCTTCAGTCTCAACCTCTACCAGTTCGTCCTACCTGAGGGTTTGGAAGGCCAGATCGAAGAACTGCTCAACCCTTGAACTTTCAACTGATTTGGTTAAGAGTGTTAACATTAAAATTTAGAGTA…
Scaffold317682	120207	G	A	TTGGTAGGAGTGCCAAGACGTGAAGTGATATCAGTGGTTGGCATGGGAGGACTTGGAAAAACCACTCTTGCCAAGAAAGTGTATGACCATCCGAAGGTCATGGCACACTTTGATTGCTATGCTTGGATTACGGTGTCCCAGTCATACAGGGTTGAGGATCTTTTGAGGACGGTAATAAAAAGGTTCTACAGTTCAAGGAA[G/A]GAGCGTTTCCCAGGGGAAATTGACACAATGGATGAGGAGTCCCTGATTAGCAAATCAAGAGAGTATTTGCAGCAAAAGAGGTACGTTGTTGTGTTTGATGATGTGTGGAAAGTAGATTTTTGGGGGGGCTATAGAACATGCTTTACACGATAATAAAGGTGAACGAATAATTATCACTACAAGGATTCAGGATG…
Scaffold317682	120221	G	A	AAGACGTGAAGTGATATCAGTGGTTGGCATGGGAGGACTTGGAAAAACCACTCTTGCCAAGAAAGTGTATGACCATCCGAAGGTCATGGCACACTTTGATTGCTATGCTTGGATTACGGTGTCCCAGTCATACAGGGTTGAGGATCTTTTGAGGACGGTAATAAAAAGGTTCTACAGTTCAAGGAAGGAGCGTTTCCCAG[G/A]GGAAATTGACACAATGGATGAGGAGTCCCTGATTAGCAAATCAAGAGAGTATTTGCAGCAAAAGAGGTACGTTGTTGTGTTTGATGATGTGTGGAAAGTAGATTTTTGGGGGGGCTATAGAACATGCTTTACACGATAATAAAGGTGAACGAATAATTATCACTACAAGGATTCAGGATGTTGCCGATTTTTGC…
Scaffold317682	142353	A	G	GTTTTTAGAGATTAGAGGGTTCATAACTAAATTGAAAGTTGAAGGGAAAATCGGAACATTGCTCCATAACATAAGGAAAATCATAGTATTTCTTAAAAAAAATGATTCTGAAGTCCATTTTTCGGGTACGATACAGTTTCCTAATAATCTCTAGTATTTGCAGCAACTTTTTTCTCCAAATAGACTAGCATGCACACTTG[A/G]AGAGGAGCCCTACATAAAGAGTCCTATTTACAAAAATCCTCAGAAAAATTACAAAAATTATATGTTCTGTACACGATAATTCTCGAAGCAGGAACTGAACATCTTGAAGATATTCACAAATCATACACAACTGAATTCGTAACCTGGTATGAGTCAAAACCGGATAGTTGATAGACAGGGAAGATCACAGTATT…
Scaffold317682	142435	C	G	ATAGTATTTCTTAAAAAAAATGATTCTGAAGTCCATTTTTCGGGTACGATACAGTTTCCTAATAATCTCTAGTATTTGCAGCAACTTTTTTCTCCAAATAGACTAGCATGCACACTTGAAGAGGAGCCCTACATAAAGAGTCCTATTTACAAAAATCCTCAGAAAAATTACAAAAATTATATGTTCTGTACACGATAATT[C/G]TCGAAGCAGGAACTGAACATCTTGAAGATATTCACAAATCATACACAACTGAATTCGTAACCTGGTATGAGTCAAAACCGGATAGTTGATAGACAGGGAAGATCACAGTATTCGGTTGTGCTGTGCGTCAATCATCGCAGCTTTCTCCTGTAAAAGCGGAGGAAGAAGGAAATAAGCCAAGACTCGAACTGTGC…
Scaffold314862	18425	A	G	ATTCAGGGACGTCACGGGGGTTACGACTGAAGGAAATTTTGTGAAAAACATGTTCATTTGAGCAACATCTATAGCATGCAATTAACAAATTAAAGGCGGAATCATGCTTGCATGCACTCAAAACAAAACATTACCCATTAAATTCAAAGCCTAGTATTTTGGTGAACCAAGACTCAACTCAAAACAAAGTGAGTTGAGAT[A/G]TTTATACCTTTGTAGATACCTCTTTGCTTAAGCAAAGGCTAATCACCCAAAGAGAGGGCCTTCATTCCTTGCTTCTTAGATCTATGGATTTGGATGGATGAAATGGTTCTCCAAGTTCCCAAAATTGAGAACCTCTAAGTCTCTTCACCAAGGTTAGATTGGAGAAGAAGTGAGTGACCTTGGAGGAGTTGGAT…
Scaffold314862	18436	T	C	TCACGGGGGTTACGACTGAAGGAAATTTTGTGAAAAACATGTTCATTTGAGCAACATCTATAGCATGCAATTAACAAATTAAAGGCGGAATCATGCTTGCATGCACTCAAAACAAAACATTACCCATTAAATTCAAAGCCTAGTATTTTGGTGAACCAAGACTCAACTCAAAACAAAGTGAGTTGAGATATTTATACCTT[T/C]GTAGATACCTCTTTGCTTAAGCAAAGGCTAATCACCCAAAGAGAGGGCCTTCATTCCTTGCTTCTTAGATCTATGGATTTGGATGGATGAAATGGTTCTCCAAGTTCCCAAAATTGAGAACCTCTAAGTCTCTTCACCAAGGTTAGATTGGAGAAGAAGTGAGTGACCTTGGAGGAGTTGGATTGCTAGCTAAT…
Scaffold314860	6134	G	A	TGGAGCCGGCGGTCCGCTCGGCCCGGAGTTGAATCGCACGAGTTGGGTTGTTGTCGTGACTGGGTCCGGAGCTAGCGAGCTCGAGAATGTGGGACGAGTCAGACTCGGCCCACTCGCATGAGTTGGGAAGGTCGCATATCCATGACCATATGTCAAGCATGTTGTTGTTGTTTATGGTTAGGGTTTTAGGGTTTTGGGGG[G/A]AGGAGAGAGTGTGGAGAGGTCGATGCGGTGGTGGGTTTGGTTTTAAAGAGGGAACGAGTGATGGTGGAGTTGCCACCATGGAAGCAAACAGGAACCAAGTGTGAGGAGGAGGCCTCTGGACTTCACGTTAGATCGAGTGGTTATTTGCGTTTGAAGGGTTTTTTGGATTGGATGCATTAAATGTTTCGGATCAA…
Scaffold314860	65711	C	A	ACATGCTAACGGATGAACTTCTAGCTTCCACACCACGCTTCTCTTGATCAAGTCATTATTTGCCTAAGTCATGCTATCTCTGAGTCGTTGATCTAACCGTGATATTTCCTAAGATAAGCTAATTCTTTCGAAATATTCCGAGACTTGGTACAAAACCAAACCAAGGGAGACAAGAGGACATTTTCAAAGCCCAAGTCCAC[C/A]TCAACCTAAAATTCCCCGAACAATGGTTTATATCTTCTTTCTCATGTGATGAGAGATGAAAAAAATGTAAATGGAGAGAAACCCGTTACATGTAAGTTTTTGTCCAAATAAAATGATGTCAAGAGAGTTATTAGTTTTATATTTGATGTAATAGATGTGAAGTGCGATCATCTAAGGGTTAAACTTTTCCAAAA…
Scaffold314860	65725	C	T	GAACTTCTAGCTTCCACACCACGCTTCTCTTGATCAAGTCATTATTTGCCTAAGTCATGCTATCTCTGAGTCGTTGATCTAACCGTGATATTTCCTAAGATAAGCTAATTCTTTCGAAATATTCCGAGACTTGGTACAAAACCAAACCAAGGGAGACAAGAGGACATTTTCAAAGCCCAAGTCCACCTCAACCTAAAATT[C/T]CCCGAACAATGGTTTATATCTTCTTTCTCATGTGATGAGAGATGAAAAAAATGTAAATGGAGAGAAACCCGTTACATGTAAGTTTTTGTCCAAATAAAATGATGTCAAGAGAGTTATTAGTTTTATATTTGATGTAATAGATGTGAAGTGCGATCATCTAAGGGTTAAACTTTTCCAAAATGTCGGAGAGAATT…
Scaffold308146	3941	C	T	AGGTTCAAGCTCTCCTTTAGTAAGTACAAGTGAATGATTTAGTACAAATGACCTTAGGAAATATTGTGAGAAAATGATCTCTATTTATAGAAGAGAGTTTCTAGTTTCATTCTGACATTGGCACGTGTCGTGTTGTGATTGGCTTCTGATGTTGACACGTGTCGCGCTATGATTGGCTTCTGATGTTGACACGTGTCGCG[C/T]TGTGATTGGCCTCCTGGTTGGAGGGAAACTCTTTTGGGTCCTTGACGGTATAACGTTGACCGGTGCTCAGTAGTTTCGGGATTGGTCAAGTATGGTACAAACAAATTTAATGGGTCTTTCAGTTTTGTGAAGATTATTTCAATTTCTTATATTATGAGTTCAAATTTTTTTTTTTCAATTTCTTATATTATGAG…
Scaffold308146	3957	G	A	TTAGTAAGTACAAGTGAATGATTTAGTACAAATGACCTTAGGAAATATTGTGAGAAAATGATCTCTATTTATAGAAGAGAGTTTCTAGTTTCATTCTGACATTGGCACGTGTCGTGTTGTGATTGGCTTCTGATGTTGACACGTGTCGCGCTATGATTGGCTTCTGATGTTGACACGTGTCGCGCTGTGATTGGCCTCCT[G/A]GTTGGAGGGAAACTCTTTTGGGTCCTTGACGGTATAACGTTGACCGGTGCTCAGTAGTTTCGGGATTGGTCAAGTATGGTACAAACAAATTTAATGGGTCTTTCAGTTTTGTGAAGATTATTTCAATTTCTTATATTATGAGTTCAAATTTTTTTTTTTCAATTTCTTATATTATGAGTTCAAATTTTTTTTTC…
Scaffold302167	10963	A	G	AGCTAAAACTTTCGGCGGTGACCAAAGTCAGGCCAATACAAACAGAGTGGTTGGAACCTAGTAAGCATGCTTAGACTTGTTTTGTGGTTTATAATTTTATTGTTCAGCTTTTAAAATTCTCTCTCATTGGTCACTACTTATTGATCTGGCAGTGGTTATATGTCTCCGGAATATGCAGCAGATGGAACTTTCTCAATGAA[A/G]TCTGATGTGTTTAGCTTAGGAGTCATACTGATTGAGATGTTGAGCAGGAAGAAGAATAGGGGATTTCGTCATCCAGATCACGACCACAACCTTCTTGGACATGTAAGTATAACAAACGAGGTGATGATATTTTACTTTAAAAAGAAGAATGAATTAGACAGTGCTATTCGAAGCACAGTCTTCTAATGACATGC…
Scaffold303783	1714	A	G	ACTTTAGACCCGATCATGGCTTCCATGTTGATGAAGAAGATGGAGAAGAAGTGCCTGAAACGCCCATTCTTGAACAAGCGTCGGGGTCGACCCGTTATCCAATTAGGCCTCTAGGTAAGAAGGCTTCAAAAAGGAAATTGAGTGCTTCCAAGAATGATTATGGAAAGTACATGCAAGAACTTGCTCGTCAAGGTGAATTG[A/G]CGTTGGCACGAGAATTGGCGAAATATGAGGCTGATAAGGCTAGAGATGAGGAAAAAGCTGCAGCTATTCAACAAGCATTTCAAGCTGAACAGAGGGAAAGAGAGCTACTTAGGCAAGAAAGGGAGTTGCTTAGAGAAGAAAGAATTGCACAACGAGATCGTGACATTATGAACATGNNTTTAGAAGGGATGTCT…
Scaffold303783	1770	A	G	GAAACGCCCATTCTTGAACAAGCGTCGGGGTCGACCCGTTATCCAATTAGGCCTCTAGGTAAGAAGGCTTCAAAAAGGAAATTGAGTGCTTCCAAGAATGATTATGGAAAGTACATGCAAGAACTTGCTCGTCAAGGTGAATTGACGTTGGCACGAGAATTGGCGAAATATGAGGCTGATAAGGCTAGAGATGAGGAAAA[A/G]GCTGCAGCTATTCAACAAGCATTTCAAGCTGAACAGAGGGAAAGAGAGCTACTTAGGCAAGAAAGGGAGTTGCTTAGAGAAGAAAGAATTGCACAACGAGATCGTGACATTATGAACATGNNTTTAGAAGGGATGTCTACAAATTCTAAATATTTTTGGCAGTCGGAGAAACCAGATGTGGTGCAAATGAGCCG…
Scaffold303783	1795	C	G	CGGGGTCGACCCGTTATCCAATTAGGCCTCTAGGTAAGAAGGCTTCAAAAAGGAAATTGAGTGCTTCCAAGAATGATTATGGAAAGTACATGCAAGAACTTGCTCGTCAAGGTGAATTGACGTTGGCACGAGAATTGGCGAAATATGAGGCTGATAAGGCTAGAGATGAGGAAAAAGCTGCAGCTATTCAACAAGCATTT[C/G]AAGCTGAACAGAGGGAAAGAGAGCTACTTAGGCAAGAAAGGGAGTTGCTTAGAGAAGAAAGAATTGCACAACGAGATCGTGACATTATGAACATGNNTTTAGAAGGGATGTCTACAAATTCTAAATATTTTTGGCAGTCGGAGAAACCAGATGTGGTGCAAATGAGCCGTGCAAGAGAAGCGAGATCAAGACAA…
Scaffold311108	421518	T	C	AACTTAATAGACAACGATACAACGCAACTTTACATGTGCATACAAGCACGGAAGAGCAGTCGCATGACAAATGTGCACCCACACATACAGCCGTACATGCACACAGACCTGCAAGCCCGCATATATACACGTACACACACACACACCCCAGAGCACTAAGCATACTTATTAACTTGATAAGAACGATAAGAGACGCGCTA[T/C]GCCAAATGTACTCCATTTTGTTTCTTTTTCACATCATTTGCAGTTCATGCTTAAAACAGCAAAGCCATTGCATCGTAGATCTTTTTCTTTTTCCCACAAGTTTAAAAATCAGAATCATGTTGTGTAAATGGCCATGTTGTATCACTGGTCTGAACAAGCATGCCACAGAGCTTTTATATTATATATAAATAGAT…
Scaffold318312	121486	G	A	GATGCAATTTCTAAATCCATGGGTCCTGGACGCCGAGAACAAGTAAAGAAGATAAATTCAAGAGTAAAACATGCTCGTTTTACAAGGAAGATACTTTGGTATATCTCAAGTTCTAGTATTCCTTATCCACCTTTTCATAGCCTCTACCATAAAAACCTTACATTACAGCCTTATGGAAGACCTAGTTGATCTTTGAGGAT[G/A]TATTCATGGATGTTAGTAAGTATGTGTGTTATCCTATTCTTAGTATTTGATTCCTTTCATGAGATTTGTCTAGAAAGTTCTTTTGTTTCTAATTGAATTATGTGTGAGAATATCTTGCTTTCCATTACATAACCTTACTCACATATACTTGTTGAGAGCAAGTCCTAGGAATCAAGTGAACGAGTGAATCTGTG…
Scaffold318312	121510	G	A	CCTGGACGCCGAGAACAAGTAAAGAAGATAAATTCAAGAGTAAAACATGCTCGTTTTACAAGGAAGATACTTTGGTATATCTCAAGTTCTAGTATTCCTTATCCACCTTTTCATAGCCTCTACCATAAAAACCTTACATTACAGCCTTATGGAAGACCTAGTTGATCTTTGAGGATGTATTCATGGATGTTAGTAAGTAT[G/A]TGTGTTATCCTATTCTTAGTATTTGATTCCTTTCATGAGATTTGTCTAGAAAGTTCTTTTGTTTCTAATTGAATTATGTGTGAGAATATCTTGCTTTCCATTACATAACCTTACTCACATATACTTGTTGAGAGCAAGTCCTAGGAATCAAGTGAACGAGTGAATCTGTGAGATTAGAGTTGAGACGAATCTTA…
Scaffold318312	121514	G	A	GACGCCGAGAACAAGTAAAGAAGATAAATTCAAGAGTAAAACATGCTCGTTTTACAAGGAAGATACTTTGGTATATCTCAAGTTCTAGTATTCCTTATCCACCTTTTCATAGCCTCTACCATAAAAACCTTACATTACAGCCTTATGGAAGACCTAGTTGATCTTTGAGGATGTATTCATGGATGTTAGTAAGTATGTGT[G/A]TTATCCTATTCTTAGTATTTGATTCCTTTCATGAGATTTGTCTAGAAAGTTCTTTTGTTTCTAATTGAATTATGTGTGAGAATATCTTGCTTTCCATTACATAACCTTACTCACATATACTTGTTGAGAGCAAGTCCTAGGAATCAAGTGAACGAGTGAATCTGTGAGATTAGAGTTGAGACGAATCTTATCTT…
Scaffold311157	1494	G	A	TTTTCAAATGTGTTGAAGAAGGAAGAGGTCAGACAAATCAAGATCTTAGAAGTGCAAGAAATGAGCTTCTACTGGTAGAGATTCAAGTGTGCTGTGGAACTTAATGCCAGCCTCTATAAAAATCTGCACTCGACGGAGCTTCAGAAATCGAAGAGGCGTTTGCTTTCTCAAAAGCTGGCTGCTCAGAGACCACGAGGGCC[G/A]ATCTCAGAAATCGAAGAAGCACCTGCTTTTGCAGCCTCGTCAGCACCTGTCACATGCACAATCAGCTTTGCGGAAATTACGGGCAATCTGTCGAAGATTTCGGGTGAAGTAGAAAGCACGTGAATCTTACTGATCAATCACCGCTCTCCATATGCACCATCAACTCCTCGGGTACCACATATAACTTTGTCAAA…
Scaffold319384	46289	T	G	AGGCATGGAATGGATATCACATGCATGGAGCAAAGTGGTTGGATGAAATTAAAGATCTAAAGAAGCTAGGAATGTGCCAAGGAGAGGAAGAAAATAAATTGAGGACCAAGGAAGACAAGGAAACCATTAAGAATGAGGAAAGACTAGTCAAACTTGCCTTTTCTTGTTGTTACCTTTCCTAATCCTAAATTACCAAAGAT[T/G]CAGTCACATGAAGGGTTCCTAAATACTTTGGGACATTTCATTACATGTTTTACAAGTCATAAACCTACCCTAAAAGTCCATGCCATACCATCCTTCACCATTTCTCTTCCTTGCCGTGCAAGGGAGCCATCCCTTTCCTATTTTCTGCCATAAATCACTCCAATTTCCACCCATGTCGTGCACATTCATCCATG…
Scaffold319384	46298	T	C	ATGGATATCACATGCATGGAGCAAAGTGGTTGGATGAAATTAAAGATCTAAAGAAGCTAGGAATGTGCCAAGGAGAGGAAGAAAATAAATTGAGGACCAAGGAAGACAAGGAAACCATTAAGAATGAGGAAAGACTAGTCAAACTTGCCTTTTCTTGTTGTTACCTTTCCTAATCCTAAATTACCAAAGATTCAGTCACA[T/C]GAAGGGTTCCTAAATACTTTGGGACATTTCATTACATGTTTTACAAGTCATAAACCTACCCTAAAAGTCCATGCCATACCATCCTTCACCATTTCTCTTCCTTGCCGTGCAAGGGAGCCATCCCTTTCCTATTTTCTGCCATAAATCACTCCAATTTCCACCCATGTCGTGCACATTCATCCATGTTCCCTCCT…
Scaffold315382	6042	G	A	AAAAAAGCTATTGTGAATGCAGATGGTCTTTCAGTTCTAATAGGGGCTATAGTTGCTCCATCTAAAGAGTGCATGCAAGGTGAGTGTGGGCAGGCTCTTCAAGGCCATGCCACACGGGCTTTAGCAAATATATGTGGTGGGATGTCTGCTTTAATTTTATATCTTGGAGAACTGTCACAGTCACCTCGCCTAGCTGCCCC[G/A]GTTGCTGATATAATTGGAGCTCTTGCATACACGCTGATGGTCTTTGAGCACAATTCTGGTGCAGATCAGGAATCTGTTAATGTAACAAAGATAGAGGATATTCTTGTAATGCTGCTAAAGCCTCAGGACAATAAGCTTGTTCAAGAGCGTGTCCTTGAGGCCATGGCTAGTCTATATGGCAACAACTCTCTCTC…
Scaffold315387	54132	G	C	TGTTGATTGAAATGGTGAAGAACCATTCCAAGAAAATGTGATGTACGTGCAAGGTTATCATTTCTCTACACTTTTCGAAGATCTTATAAATCTTTTCCTATATGTATGCTTATTGTTTCTCTCCGTTTACAACTCAACAGAAGGTATATAATTCCGGCAACCTTTATTCATACTTGCATGCTGAGAATTGTGGTAGAAGA[G/C]TTACTGGGGAGGTAAGCAATTCAATAAGTCTACTTACTTCTAATATGTTGCTCTTAACATATGTCAATTTTAATTATTGATGAGCAATTGAAAATTTATTTTCGTTGATGGCACTTATATTCGTAGATCAATATATGTTTGTTTTTAACGTATAATTAAGAAAATTTCTCCCTCTTCAACAACTACACTTTTGT…
Scaffold315387	54178	T	A	GTGCAAGGTTATCATTTCTCTACACTTTTCGAAGATCTTATAAATCTTTTCCTATATGTATGCTTATTGTTTCTCTCCGTTTACAACTCAACAGAAGGTATATAATTCCGGCAACCTTTATTCATACTTGCATGCTGAGAATTGTGGTAGAAGAGTTACTGGGGAGGTAAGCAATTCAATAAGTCTACTTACTTCTAATA[T/A]GTTGCTCTTAACATATGTCAATTTTAATTATTGATGAGCAATTGAAAATTTATTTTCGTTGATGGCACTTATATTCGTAGATCAATATATGTTTGTTTTTAACGTATAATTAAGAAAATTTCTCCCTCTTCAACAACTACACTTTTGTTCCTTCATCTTGACTAGATGTCAAGATTTACTTTAACAATCTCCTT…
Scaffold314520	28579	C	A	AAGAATTGGCCTCTTGGGGGTGAGAGTGAGACCTCCCCCAATTGTGAGAGTGAGGGGTCCTTTTATAAAATAAGGGCTCCTCACTTATTACATATTTTCCCCTTCCTTTATTACATAATTACATTTGAGTCCCCCCGAGTATTTATACGATATCTAAATACGGAAGCCCTAAGTATGGTATAAACAGTAGTCCCCCAAGT[C/A]TTCAGTCAAGAGAGTCTTTTGGCTAGAGACTTGAAATTCAGTCCATGTGTGGGCCGAAGTAACTAGATGTCGTCTAGAATTGATACTCGATATGAGGCGATGCCCAATCTGAAATGATGCTCAACCAGAAGTAGCACATGTTGCGAGGTTGCTCTGCTTGTGGCTTATGTTGCCTTGGTTGGCTCGGCTTGTGG…
Scaffold314520	28585	T	A	TGGCCTCTTGGGGGTGAGAGTGAGACCTCCCCCAATTGTGAGAGTGAGGGGTCCTTTTATAAAATAAGGGCTCCTCACTTATTACATATTTTCCCCTTCCTTTATTACATAATTACATTTGAGTCCCCCCGAGTATTTATACGATATCTAAATACGGAAGCCCTAAGTATGGTATAAACAGTAGTCCCCCAAGTCTTCAG[T/A]CAAGAGAGTCTTTTGGCTAGAGACTTGAAATTCAGTCCATGTGTGGGCCGAAGTAACTAGATGTCGTCTAGAATTGATACTCGATATGAGGCGATGCCCAATCTGAAATGATGCTCAACCAGAAGTAGCACATGTTGCGAGGTTGCTCTGCTTGTGGCTTATGTTGCCTTGGTTGGCTCGGCTTGTGGCATTTG…
Scaffold314520	28604	A	G	GTGAGACCTCCCCCAATTGTGAGAGTGAGGGGTCCTTTTATAAAATAAGGGCTCCTCACTTATTACATATTTTCCCCTTCCTTTATTACATAATTACATTTGAGTCCCCCCGAGTATTTATACGATATCTAAATACGGAAGCCCTAAGTATGGTATAAACAGTAGTCCCCCAAGTCTTCAGTCAAGAGAGTCTTTTGGCT[A/G]GAGACTTGAAATTCAGTCCATGTGTGGGCCGAAGTAACTAGATGTCGTCTAGAATTGATACTCGATATGAGGCGATGCCCAATCTGAAATGATGCTCAACCAGAAGTAGCACATGTTGCGAGGTTGCTCTGCTTGTGGCTTATGTTGCCTTGGTTGGCTCGGCTTGTGGCATTTGAAGGTGAGGGAGTCCCTTT…
Scaffold314520	28609	C	T	ACCTCCCCCAATTGTGAGAGTGAGGGGTCCTTTTATAAAATAAGGGCTCCTCACTTATTACATATTTTCCCCTTCCTTTATTACATAATTACATTTGAGTCCCCCCGAGTATTTATACGATATCTAAATACGGAAGCCCTAAGTATGGTATAAACAGTAGTCCCCCAAGTCTTCAGTCAAGAGAGTCTTTTGGCTAGAGA[C/T]TTGAAATTCAGTCCATGTGTGGGCCGAAGTAACTAGATGTCGTCTAGAATTGATACTCGATATGAGGCGATGCCCAATCTGAAATGATGCTCAACCAGAAGTAGCACATGTTGCGAGGTTGCTCTGCTTGTGGCTTATGTTGCCTTGGTTGGCTCGGCTTGTGGCATTTGAAGGTGAGGGAGTCCCTTTTATAG…
Scaffold314520	28610	T	A	CCTCCCCCAATTGTGAGAGTGAGGGGTCCTTTTATAAAATAAGGGCTCCTCACTTATTACATATTTTCCCCTTCCTTTATTACATAATTACATTTGAGTCCCCCCGAGTATTTATACGATATCTAAATACGGAAGCCCTAAGTATGGTATAAACAGTAGTCCCCCAAGTCTTCAGTCAAGAGAGTCTTTTGGCTAGAGAC[T/A]TGAAATTCAGTCCATGTGTGGGCCGAAGTAACTAGATGTCGTCTAGAATTGATACTCGATATGAGGCGATGCCCAATCTGAAATGATGCTCAACCAGAAGTAGCACATGTTGCGAGGTTGCTCTGCTTGTGGCTTATGTTGCCTTGGTTGGCTCGGCTTGTGGCATTTGAAGGTGAGGGAGTCCCTTTTATAGA…
Scaffold314520	28645	G	A	AAAATAAGGGCTCCTCACTTATTACATATTTTCCCCTTCCTTTATTACATAATTACATTTGAGTCCCCCCGAGTATTTATACGATATCTAAATACGGAAGCCCTAAGTATGGTATAAACAGTAGTCCCCCAAGTCTTCAGTCAAGAGAGTCTTTTGGCTAGAGACTTGAAATTCAGTCCATGTGTGGGCCGAAGTAACTA[G/A]ATGTCGTCTAGAATTGATACTCGATATGAGGCGATGCCCAATCTGAAATGATGCTCAACCAGAAGTAGCACATGTTGCGAGGTTGCTCTGCTTGTGGCTTATGTTGCCTTGGTTGGCTCGGCTTGTGGCATTTGAAGGTGAGGGAGTCCCTTTTATAGAATAAAGGCTCGCTCCTCATTACAAAAATGATGGGT…
Scaffold314520	28660	T	C	CACTTATTACATATTTTCCCCTTCCTTTATTACATAATTACATTTGAGTCCCCCCGAGTATTTATACGATATCTAAATACGGAAGCCCTAAGTATGGTATAAACAGTAGTCCCCCAAGTCTTCAGTCAAGAGAGTCTTTTGGCTAGAGACTTGAAATTCAGTCCATGTGTGGGCCGAAGTAACTAGATGTCGTCTAGAAT[T/C]GATACTCGATATGAGGCGATGCCCAATCTGAAATGATGCTCAACCAGAAGTAGCACATGTTGCGAGGTTGCTCTGCTTGTGGCTTATGTTGCCTTGGTTGGCTCGGCTTGTGGCATTTGAAGGTGAGGGAGTCCCTTTTATAGAATAAAGGCTCGCTCCTCATTACAAAAATGATGGGTTAGAGTTGGTGCTCG…
Scaffold314520	28688	C	A	ATTACATAATTACATTTGAGTCCCCCCGAGTATTTATACGATATCTAAATACGGAAGCCCTAAGTATGGTATAAACAGTAGTCCCCCAAGTCTTCAGTCAAGAGAGTCTTTTGGCTAGAGACTTGAAATTCAGTCCATGTGTGGGCCGAAGTAACTAGATGTCGTCTAGAATTGATACTCGATATGAGGCGATGCCCAAT[C/A]TGAAATGATGCTCAACCAGAAGTAGCACATGTTGCGAGGTTGCTCTGCTTGTGGCTTATGTTGCCTTGGTTGGCTCGGCTTGTGGCATTTGAAGGTGAGGGAGTCCCTTTTATAGAATAAAGGCTCGCTCCTCATTACAAAAATGATGGGTTAGAGTTGGTGCTCGCGGCGAGGCGGTTGCTCAGCTGGCGGCG…
Scaffold314526	6346	C	T	TAATACATTTAAGTAAAAAGATGACTCCCCTCCGCCTCTCTTTCTCTTATAAAAGAACGTGTCATGGTTTTAACAAAGATAGGCATGAGTTGCAGGGAAACTGAATTTGTTGCACCAGTAGGATATGTACACTATACAAAATCAATGCGGATTTGGCATTCTTGTCAAGTATTTTGCAGGACAAATAAACAAAACACATG[C/T]CTACATATAACCACAGTATGCTGAAGTACCTGCAAACAGCCGGCATCATCTTTTGTGGTATTCAAGAAGACACCTGATAGAACAGGTAGTAACTTGCGTGCTGATGACTTGAGCACGCTCATGTTACCTTCTGTAACTTCAGGGGTATAATTGGCCATAGCTCTATGTCTGGCACTACCTACTTCACTGTCAAA…
Scaffold314526	6463	G	A	GTAGGATATGTACACTATACAAAATCAATGCGGATTTGGCATTCTTGTCAAGTATTTTGCAGGACAAATAAACAAAACACATGCCTACATATAACCACAGTATGCTGAAGTACCTGCAAACAGCCGGCATCATCTTTTGTGGTATTCAAGAAGACACCTGATAGAACAGGTAGTAACTTGCGTGCTGATGACTTGAGCAC[G/A]CTCATGTTACCTTCTGTAACTTCAGGGGTATAATTGGCCATAGCTCTATGTCTGGCACTACCTACTTCACTGTCAAACAGATCATTCACTTCCACAATTTTCTTATTTTGTTGAACAAGAATCTGCAAGCTCAAGCATATTATTCCACGAATCTCAGGTTCATCTTGAAGAGCACTGCACAAGACTTGCTCTAG…
Scaffold315657	2802	A	C	AGCCAATCACCAGCATCTTCCCAAAGGCATACTTGCGGGCCAGATCCATCCGCTGAAGGAATCCACCGACCTTGTTCAGTGTCACGAAGGAAACTGTATTCTCATCATTGTACTTGTACTCACAGAACCAAAGAGAGTATCCTTCAGGGTCGTACATGTCCCAGAATCCTGCAATAAACAAAGGCGTATGCATCAATTTA[A/C]GGTTATCAAACCCAACTGGTATTTTTGACTTCCTACATTCCAGAAAGACCAAGCATTGGGATAATTACCTTTAATAGCAACCTCACGGAAGTTGCTCTTTGTGTTAGAGTACAGTCTCTTCCAGTCATCCAAAACCATCTTACTTGGGGGAAGCAGATCAAGAGGATTCTTGGGTTTTGGCTTTGGAGCCTCTT…
Scaffold315658	17589	G	A	TAGGAAGCTTTGCCTATAAATACAAGTAGTTTTAAATTATTTTAAAGAGATACAAAAGTTCAAATTTTTGAAAAATTTAGCTAAAAACAAAAAAACTAAAATTTGATATTTTTCATACATGTTTGTAATAGACTTATTACTTAACCAAACCAAAACTACAAACTAACACCATTTATAAACTTCAAACTGATTTTAAATTC[G/A]TAAAGATTAATTTATGCACTTCTGCAATATTAGTTTCACAATTCATGTTCTTCTACAAGATCAATTTCACTAGTCATGCTCCTTTGCAAGATCAATTTCATAATTTTTTGTAATATCAGTTTCAAAATTCTATTACTTTTGCAATATTAGTTTCAAAGTTCCAGCATTTTTGCAAGATCAATTTCCAAATTTTC…
Scaffold318385	7807	T	G	AAGCTCTTAGAGCTTGTTAGAGTCCATGCAGTGACTTAATCAACTTACAAACATAATTGGGACGTTTTGGATCTAAAAACCTTGTGGTTCTTTCATGAAGATGTCTTCCTGCAACTCACCACAAAGAAAAGCATTCTTTATATCCAATTGCCTAAGCTCTTATTTGTGACATGTAGCAAGGTCAAGAATCAACCTCACTG[T/G]GGTATGCATCACTACTAGACTAAATGTTTGAGAATAGTCCAAACCATGCTCTTATGTATATCATTCAGCTACCAACCTAGCTTTATATCTAGCAACACTTCTATCTGGGTTCTTTTTAACTTTATAAACCCATTTGCTCCCAACCACAGATCTATCAGTAGGTAGAGGTACTAAACCCATATCCCTTGAGTTTT…
Scaffold318385	7837	G	C	GTGACTTAATCAACTTACAAACATAATTGGGACGTTTTGGATCTAAAAACCTTGTGGTTCTTTCATGAAGATGTCTTCCTGCAACTCACCACAAAGAAAAGCATTCTTTATATCCAATTGCCTAAGCTCTTATTTGTGACATGTAGCAAGGTCAAGAATCAACCTCACTGTGGTATGCATCACTACTAGACTAAATGTTT[G/C]AGAATAGTCCAAACCATGCTCTTATGTATATCATTCAGCTACCAACCTAGCTTTATATCTAGCAACACTTCTATCTGGGTTCTTTTTAACTTTATAAACCCATTTGCTCCCAACCACAGATCTATCAGTAGGTAGAGGTACTAAACCCATATCCCTTGAGTTTTTAANNCATCAAACTCTTTAGGTAGAGGTAC…
Scaffold315482	4274	C	G	ATGGTGATAGCGTCTCCAAACAAAATGATGAACCATCATTAGGCAGCAGCCTACATCTAATGTCAGAGAATCTTAGTCCTGAAAATGTTTCCGAGAAAAGGGCAAGTTTCTTTTACATTTCTTTTATTGCATCAATGCCTTTATAGGAGACCGGATCAGACATGTTTTTCTTCTTCCAGGGTTGGCTCTTCTTTTGATAT[C/G]TACCCTGGCACATCCCTTTTTCTTTTCGTTTTGGATGGGACACCCATCTAAATTTTGAATAATAGAACATAGAATGATTTTTTAGAAGCTTTGGAACTGCCCTTCCCTTCTATTCCTTTTCTTAAGTTATGCTTATATTTTACAGGGCCTAGAGACCATTCAGATCCTTGCTGATGCTTTGCCGAAGATTGTTC…
Scaffold315482	4308	G	C	ATCATTAGGCAGCAGCCTACATCTAATGTCAGAGAATCTTAGTCCTGAAAATGTTTCCGAGAAAAGGGCAAGTTTCTTTTACATTTCTTTTATTGCATCAATGCCTTTATAGGAGACCGGATCAGACATGTTTTTCTTCTTCCAGGGTTGGCTCTTCTTTTGATATCTACCCTGGCACATCCCTTTTTCTTTTCGTTTTG[G/C]ATGGGACACCCATCTAAATTTTGAATAATAGAACATAGAATGATTTTTTAGAAGCTTTGGAACTGCCCTTCCCTTCTATTCCTTTTCTTAAGTTATGCTTATATTTTACAGGGCCTAGAGACCATTCAGATCCTTGCTGATGCTTTGCCGAAGATTGTTCCTTATGTTTTGATCAACCATCGGGAGGTTTGCTT…
Scaffold315482	4397	T	A	TTATTGCATCAATGCCTTTATAGGAGACCGGATCAGACATGTTTTTCTTCTTCCAGGGTTGGCTCTTCTTTTGATATCTACCCTGGCACATCCCTTTTTCTTTTCGTTTTGGATGGGACACCCATCTAAATTTTGAATAATAGAACATAGAATGATTTTTTAGAAGCTTTGGAACTGCCCTTCCCTTCTATTCCTTTTCT[T/A]AAGTTATGCTTATATTTTACAGGGCCTAGAGACCATTCAGATCCTTGCTGATGCTTTGCCGAAGATTGTTCCTTATGTTTTGATCAACCATCGGGAGGTTTGCTTACCTTTTCATATGTACATGTATATATATATATGTGTATAAATATATTATTATTGTTATTATCATTGTATGAATGGATCTTTAAATTGAT…
Scaffold315482	8510	G	C	CAATACAGAACTTATTTAGAGACTCTGATGCGCTTGACCCTGCACACAAAGAAGCCCTTGAAATTATAATGAAGGAGAGATCTGGTGGAACTTTTGATACCATCAGTAAGGTGATGGGGGCTGGGCTTACATCCTCCGTGAGTAGTTTCTTTGGTGAAGGTGGTCTACTGGGAAAGAAAGAAAGTCCCGAGCCACCACCA[G/C]AGCCCGTTGAGTCCCCAAAGGCCACACCTTCACCACCTGCAGAAGACACTAGATTAAGGCGAATAATGCGGGGGAATTTCACTGACATGCTCAGAGGCAAAGCAAAGGGACCAGAGGAAACTCAGAACCAATAAAATTTGATTTGTCTCTGTAAGGGGTGGCAAGAGTTTTACTTTGCGTCTCGTTATCTCAGG…
Scaffold315482	8513	C	T	TACAGAACTTATTTAGAGACTCTGATGCGCTTGACCCTGCACACAAAGAAGCCCTTGAAATTATAATGAAGGAGAGATCTGGTGGAACTTTTGATACCATCAGTAAGGTGATGGGGGCTGGGCTTACATCCTCCGTGAGTAGTTTCTTTGGTGAAGGTGGTCTACTGGGAAAGAAAGAAAGTCCCGAGCCACCACCAGAG[C/T]CCGTTGAGTCCCCAAAGGCCACACCTTCACCACCTGCAGAAGACACTAGATTAAGGCGAATAATGCGGGGGAATTTCACTGACATGCTCAGAGGCAAAGCAAAGGGACCAGAGGAAACTCAGAACCAATAAAATTTGATTTGTCTCTGTAAGGGGTGGCAAGAGTTTTACTTTGCGTCTCGTTATCTCAGGTGA…
Scaffold315482	8534	A	G	CTGATGCGCTTGACCCTGCACACAAAGAAGCCCTTGAAATTATAATGAAGGAGAGATCTGGTGGAACTTTTGATACCATCAGTAAGGTGATGGGGGCTGGGCTTACATCCTCCGTGAGTAGTTTCTTTGGTGAAGGTGGTCTACTGGGAAAGAAAGAAAGTCCCGAGCCACCACCAGAGCCCGTTGAGTCCCCAAAGGCC[A/G]CACCTTCACCACCTGCAGAAGACACTAGATTAAGGCGAATAATGCGGGGGAATTTCACTGACATGCTCAGAGGCAAAGCAAAGGGACCAGAGGAAACTCAGAACCAATAAAATTTGATTTGTCTCTGTAAGGGGTGGCAAGAGTTTTACTTTGCGTCTCGTTATCTCAGGTGAGGATCATCCAGTTAATACAAA…
Scaffold315482	8539	T	G	GCGCTTGACCCTGCACACAAAGAAGCCCTTGAAATTATAATGAAGGAGAGATCTGGTGGAACTTTTGATACCATCAGTAAGGTGATGGGGGCTGGGCTTACATCCTCCGTGAGTAGTTTCTTTGGTGAAGGTGGTCTACTGGGAAAGAAAGAAAGTCCCGAGCCACCACCAGAGCCCGTTGAGTCCCCAAAGGCCACACC[T/G]TCACCACCTGCAGAAGACACTAGATTAAGGCGAATAATGCGGGGGAATTTCACTGACATGCTCAGAGGCAAAGCAAAGGGACCAGAGGAAACTCAGAACCAATAAAATTTGATTTGTCTCTGTAAGGGGTGGCAAGAGTTTTACTTTGCGTCTCGTTATCTCAGGTGAGGATCATCCAGTTAATACAAACAATT…
Scaffold315482	8568	G	A	TGAAATTATAATGAAGGAGAGATCTGGTGGAACTTTTGATACCATCAGTAAGGTGATGGGGGCTGGGCTTACATCCTCCGTGAGTAGTTTCTTTGGTGAAGGTGGTCTACTGGGAAAGAAAGAAAGTCCCGAGCCACCACCAGAGCCCGTTGAGTCCCCAAAGGCCACACCTTCACCACCTGCAGAAGACACTAGATTAA[G/A]GCGAATAATGCGGGGGAATTTCACTGACATGCTCAGAGGCAAAGCAAAGGGACCAGAGGAAACTCAGAACCAATAAAATTTGATTTGTCTCTGTAAGGGGTGGCAAGAGTTTTACTTTGCGTCTCGTTATCTCAGGTGAGGATCATCCAGTTAATACAAACAATTTATTCATTTTTTGGTGCACTCGTTGAGAA…
Scaffold309801	777	G	T	GCTCGGTTTTGTGTCATGTCCTCCGTTAGATCCAAGTACTCTAAGTGTTTTCTTAGGGTCTGTTCCAAAGTTTTCCTAGGTCTTCCTCTACCCCTTCGGCCCTGAACCTCTATCCCGTAGTCACATCTTCGAACCGGAGCGTCAGTAGGCCTNNTTTGCACATGTCCAAACCCATTTTGTGTACGTGTTGATGCTTCACC[G/T]CCCAACATTCTGTGCCATACAGCATCGCCTGCCTTATTGTCGTCCTATAAAATTTTCCCTTGAGCTTTAGTGGCCTACGACGGTCACACAACACGCCGGATGCACTCTTCCACTTCATCCATCCAGCTTGTATTCTATGGTTGAGATCTCCATCTAATTCTTCATTCTTTTGCAAGATAGATCCTAGGTAGCGA…
Scaffold309801	792	C	T	ATGTCCTCCGTTAGATCCAAGTACTCTAAGTGTTTTCTTAGGGTCTGTTCCAAAGTTTTCCTAGGTCTTCCTCTACCCCTTCGGCCCTGAACCTCTATCCCGTAGTCACATCTTCGAACCGGAGCGTCAGTAGGCCTNNTTTGCACATGTCCAAACCCATTTTGTGTACGTGTTGATGCTTCACCGCCCAACATTCTGTG[C/T]CATACAGCATCGCCTGCCTTATTGTCGTCCTATAAAATTTTCCCTTGAGCTTTAGTGGCCTACGACGGTCACACAACACGCCGGATGCACTCTTCCACTTCATCCATCCAGCTTGTATTCTATGGTTGAGATCTCCATCTAATTCTTCATTCTTTTGCAAGATAGATCCTAGGTAGCGAAAACGGTCGCTCTTT…
Scaffold309801	806	C	T	ATCCAAGTACTCTAAGTGTTTTCTTAGGGTCTGTTCCAAAGTTTTCCTAGGTCTTCCTCTACCCCTTCGGCCCTGAACCTCTATCCCGTAGTCACATCTTCGAACCGGAGCGTCAGTAGGCCTNNTTTGCACATGTCCAAACCCATTTTGTGTACGTGTTGATGCTTCACCGCCCAACATTCTGTGCCATACAGCATCGC[C/T]TGCCTTATTGTCGTCCTATAAAATTTTCCCTTGAGCTTTAGTGGCCTACGACGGTCACACAACACGCCGGATGCACTCTTCCACTTCATCCATCCAGCTTGTATTCTATGGTTGAGATCTCCATCTAATTCTTCATTCTTTTGCAAGATAGATCCTAGGTAGCGAAAACGGTCGCTCTTTGGTATTTCCTGATC…
Scaffold309801	845	T	C	AGTTTTCCTAGGTCTTCCTCTACCCCTTCGGCCCTGAACCTCTATCCCGTAGTCACATCTTCGAACCGGAGCGTCAGTAGGCCTNNTTTGCACATGTCCAAACCCATTTTGTGTACGTGTTGATGCTTCACCGCCCAACATTCTGTGCCATACAGCATCGCCTGCCTTATTGTCGTCCTATAAAATTTTCCCTTGAGCTT[T/C]AGTGGCCTACGACGGTCACACAACACGCCGGATGCACTCTTCCACTTCATCCATCCAGCTTGTATTCTATGGTTGAGATCTCCATCTAATTCTTCATTCTTTTGCAAGATAGATCCTAGGTAGCGAAAACGGTCGCTCTTTGGTATTTCCTGATCTCCGATCCTCACCCCTAACTCATTTTGGCCTCCATTTGC…
Scaffold313174	1061	G	A	GCGGAGAGCACGCCAGAATACTTCGTCATCAAAGGCCCCAGCTTGGCTCCAGTCGATGAAGAAGGCCTTGACTTGTCTAGAGTCGACAAAGAAAAATGAGTGCCAAAATATTCACCCAACCAACCATACACAAAGTGGTAAGGAAGCATCACAGCATGATCTTCCCTGCTTGCCGAGTTCGAAACAATGCTCAAGCCATT[G/A]TAAATGATGGCTAAGACCGAAATAGCAAGGCTAAAAGACTCACCCACAGCCATCTTGCTAGCAACTTTGAAAACTCCAGGACGAATTAAGTTGACGTCGCCTGTCGGGAAAACAAACTTACAAAGCCAGCAAGCTAAGAAAGCAGCTAGGTAAGACTCCTTCACATGCTCTGATGCTATGCCAAGATCCTCAAA…
Scaffold314385	10034	T	C	GCTCGTGAGAGCGACCTGAGCTAAGAAATCTTCGGTGCGGCCGGTGAGGTTGTTCTCGAAGTACTTATCAGTCATTTCCAAATACTCCGCCGCTCAGCGGAGGGCGGCGACGTTGTGCACTGTGATCTCTAAGTTGACGCCGTAACAGAACTTGGCCGCCTTCTCGAACGTCTCGGGGCCTCCGGGAATGTCGGAGAGGT[T/C]GATTCTCGTTAGGTCCGGTTGTTTTGACTCCATTATCAGTTTTCTTATGCGGTTGCTCTTGGCCACGAGCATGAACTGCAAATACATTAATTAAGTGAGTAATTCCTTCTAATCAATTTTTTAATCACGTTGGTTTAAGCATGCATGCACAAAATAGCGTGTTTGTATGAATCGTAAAACGTCACTGTACTTAG…
Scaffold314385	10116	A	G	TACTCCGCCGCTCAGCGGAGGGCGGCGACGTTGTGCACTGTGATCTCTAAGTTGACGCCGTAACAGAACTTGGCCGCCTTCTCGAACGTCTCGGGGCCTCCGGGAATGTCGGAGAGGTTGATTCTCGTTAGGTCCGGTTGTTTTGACTCCATTATCAGTTTTCTTATGCGGTTGCTCTTGGCCACGAGCATGAACTGCAA[A/G]TACATTAATTAAGTGAGTAATTCCTTCTAATCAATTTTTTAATCACGTTGGTTTAAGCATGCATGCACAAAATAGCGTGTTTGTATGAATCGTAAAACGTCACTGTACTTAGTTTTGCGAAGTTCGAACGAGATTTGAACTCAATCTATTGAGTTTAGTACCTTGTGTAGAGAGAAATTGGCTTCACCAACTTC…
Scaffold314385	24876	T	A	AATAACCATTACAACATTTAGTGCGGGCAACGCCGCCAAAGTAATTTCGCGTCCATGTCTCGAGTGTGAAAATACTTGAATTCCACTCTAAGGCATTCGACGGATCTCGATCCCGAATCCCATCCGTGCTAAAAATGGAGAGGAACGAAGAGTCCAACCAACCCTGTAGAGTCAAGTTGACTCACTCAATCATGATGCCT[T/A]TGATGGGTCCATACAAAGAAATGTAATGAACAACACAGAAAGGGACCAGATTGCAAATTAGCAGAGGGTGTGGTGGCGAAATGGTTAAAGTACATGTGTGAGGGGTGTATTTTGTAATTAGCTATAAGGGGGGGGGGGAGGGGGGTTAGAGGGGGCATGGAGTAAAGGAGGAGGACGTGGATCTTAAGTCAAGT…
Scaffold314385	24939	A	T	GTGTGAAAATACTTGAATTCCACTCTAAGGCATTCGACGGATCTCGATCCCGAATCCCATCCGTGCTAAAAATGGAGAGGAACGAAGAGTCCAACCAACCCTGTAGAGTCAAGTTGACTCACTCAATCATGATGCCTTTGATGGGTCCATACAAAGAAATGTAATGAACAACACAGAAAGGGACCAGATTGCAAATTAGC[A/T]GAGGGTGTGGTGGCGAAATGGTTAAAGTACATGTGTGAGGGGTGTATTTTGTAATTAGCTATAAGGGGGGGGGGGAGGGGGGTTAGAGGGGGCATGGAGTAAAGGAGGAGGACGTGGATCTTAAGTCAAGTTGGAATATAAGGATAGAAAATTCTAGAAACAAGTCTTTTTTCTTTCTTATCCTTTTCTCTCTT…
Scaffold314382	5253	C	T	AATACAAAGTTAGGCAAATCCAAAGACAATCTACAACACTAGAGTAGTAATGCAGCCCATTACAAAGGTAAAATAAGCAAACAAGCCCCAAAATTGAGCCTATAACAATGCTTAGGTCGAAAATTCTAGATCTGGAAACGAGAACTAGCTTCCTCTACCAAAATAGTCACGCCACCATCGCCACCGAGAAGAATAATCAA[C/T]GAACTGAAAATAGGGCTGGGCAAGCCACCCGCGTTAAAAGCGTTCTCATAATCCTACCAAATAGTGCAAATTGCACTTTAGTAGCCACCAAAACTCAAAGCATGCCTCCAACCAAAGTCTATGGAGGAAGAACTCGAAGAGCCAAATGGCCAAACTAGATGGGCAGTAGCTCATGGCTAGTAACATAAATTTGG…
Scaffold314382	5257	C	T	CAAAGTTAGGCAAATCCAAAGACAATCTACAACACTAGAGTAGTAATGCAGCCCATTACAAAGGTAAAATAAGCAAACAAGCCCCAAAATTGAGCCTATAACAATGCTTAGGTCGAAAATTCTAGATCTGGAAACGAGAACTAGCTTCCTCTACCAAAATAGTCACGCCACCATCGCCACCGAGAAGAATAATCAACGAA[C/T]TGAAAATAGGGCTGGGCAAGCCACCCGCGTTAAAAGCGTTCTCATAATCCTACCAAATAGTGCAAATTGCACTTTAGTAGCCACCAAAACTCAAAGCATGCCTCCAACCAAAGTCTATGGAGGAAGAACTCGAAGAGCCAAATGGCCAAACTAGATGGGCAGTAGCTCATGGCTAGTAACATAAATTTGGAAAC…
Scaffold314382	5307	C	T	GCCCATTACAAAGGTAAAATAAGCAAACAAGCCCCAAAATTGAGCCTATAACAATGCTTAGGTCGAAAATTCTAGATCTGGAAACGAGAACTAGCTTCCTCTACCAAAATAGTCACGCCACCATCGCCACCGAGAAGAATAATCAACGAACTGAAAATAGGGCTGGGCAAGCCACCCGCGTTAAAAGCGTTCTCATAATC[C/T]TACCAAATAGTGCAAATTGCACTTTAGTAGCCACCAAAACTCAAAGCATGCCTCCAACCAAAGTCTATGGAGGAAGAACTCGAAGAGCCAAATGGCCAAACTAGATGGGCAGTAGCTCATGGCTAGTAACATAAATTTGGAAACAAAAAAAAAGGGCATGAAACTCCTATCTGCGACAAGATTTGCTAACAATT…
Scaffold314382	5338	C	T	CCCCAAAATTGAGCCTATAACAATGCTTAGGTCGAAAATTCTAGATCTGGAAACGAGAACTAGCTTCCTCTACCAAAATAGTCACGCCACCATCGCCACCGAGAAGAATAATCAACGAACTGAAAATAGGGCTGGGCAAGCCACCCGCGTTAAAAGCGTTCTCATAATCCTACCAAATAGTGCAAATTGCACTTTAGTAG[C/T]CACCAAAACTCAAAGCATGCCTCCAACCAAAGTCTATGGAGGAAGAACTCGAAGAGCCAAATGGCCAAACTAGATGGGCAGTAGCTCATGGCTAGTAACATAAATTTGGAAACAAAAAAAAAGGGCATGAAACTCCTATCTGCGACAAGATTTGCTAACAATTGAGACAAAACTCAAGAAAATTGAGATAAAGT…
Scaffold314389	21705	C	T	GTTCCTAGCCTTTTCAAGAAGGATAACCAATACGCTTATGCAGTTTTCCATAACAAGCTAACAAAATACAGGCAAACATAAACATAATAGTTTAAAATAGCATGGCAAGGAAATTAATTGATCTTGGATGAGATGAGAGAATATCATATCTTGCCCGTCCAACTTGAATAGTGGAAAATAGTAGGCATAAGCTTTAGTAC[C/T]GCTGCCTAGACTTTAGCGATGATATAGCAAAGGTCGAACATGGGCAGTTTCATGGTGATGTCAACCTCTTGGAAAGAAACCCCCAGCATGTGAACGAAAATGACTAAGGAAATGAGGATTATGGTGTCCTTATATCTTGCTATGGAAAGTGAATTGAGCATGGTGAATCTTTTTTTTCTTTATAGGCAAGAAGT…
Scaffold314389	21737	G	T	CGCTTATGCAGTTTTCCATAACAAGCTAACAAAATACAGGCAAACATAAACATAATAGTTTAAAATAGCATGGCAAGGAAATTAATTGATCTTGGATGAGATGAGAGAATATCATATCTTGCCCGTCCAACTTGAATAGTGGAAAATAGTAGGCATAAGCTTTAGTACCGCTGCCTAGACTTTAGCGATGATATAGCAAA[G/T]GTCGAACATGGGCAGTTTCATGGTGATGTCAACCTCTTGGAAAGAAACCCCCAGCATGTGAACGAAAATGACTAAGGAAATGAGGATTATGGTGTCCTTATATCTTGCTATGGAAAGTGAATTGAGCATGGTGAATCTTTTTTTTCTTTATAGGCAAGAAGTTCCCAAGTTGTTGGATATGCAACCAAATCTAG…
Scaffold314389	21773	C	T	CAGGCAAACATAAACATAATAGTTTAAAATAGCATGGCAAGGAAATTAATTGATCTTGGATGAGATGAGAGAATATCATATCTTGCCCGTCCAACTTGAATAGTGGAAAATAGTAGGCATAAGCTTTAGTACCGCTGCCTAGACTTTAGCGATGATATAGCAAAGGTCGAACATGGGCAGTTTCATGGTGATGTCAACCT[C/T]TTGGAAAGAAACCCCCAGCATGTGAACGAAAATGACTAAGGAAATGAGGATTATGGTGTCCTTATATCTTGCTATGGAAAGTGAATTGAGCATGGTGAATCTTTTTTTTCTTTATAGGCAAGAAGTTCCCAAGTTGTTGGATATGCAACCAAATCTAGGAACTTTCTATAGAATTTTCCGACACCCAAGTTCCA…
Scaffold314389	21789	C	A	TAATAGTTTAAAATAGCATGGCAAGGAAATTAATTGATCTTGGATGAGATGAGAGAATATCATATCTTGCCCGTCCAACTTGAATAGTGGAAAATAGTAGGCATAAGCTTTAGTACCGCTGCCTAGACTTTAGCGATGATATAGCAAAGGTCGAACATGGGCAGTTTCATGGTGATGTCAACCTCTTGGAAAGAAACCCC[C/A]AGCATGTGAACGAAAATGACTAAGGAAATGAGGATTATGGTGTCCTTATATCTTGCTATGGAAAGTGAATTGAGCATGGTGAATCTTTTTTTTCTTTATAGGCAAGAAGTTCCCAAGTTGTTGGATATGCAACCAAATCTAGGAACTTTCTATAGAATTTTCCGACACCCAAGTTCCATGAGTTATGAAGCCAT…
Scaffold314389	34810	C	T	TCATGAAGAATTACCGCACACTTGGACCTAACTTTTCCATCAAGACATATTGTGGTGTTTGATCTGTCGGGTCCGAGACTCCAAGTCAATCCCTCTCTTATTGTTTTACTTAATTAATATGCGACGTGTATTTTACTATTCTATTTTCTCTGTGTGTTTGTTTAGTATATGTTTTTTTGGTGGACATCATGTTATTGCTT[C/T]TTATTTAATGTCAATTGCTTGTTGGATACGGTTCTAGAGTAATGAGAGTGTTTGTTTAGTACATGCTTATTTCATCCACCTCATGGCATTGCTTCCTATTTGTTTAGTATATGTTTATTATTCATGTGAGGAAGACTACATTTTTTAAGCCACATTGTCCTTTAGTAATTTTAGGCTTTTACGTAAAAACGTAA…
Scaffold314389	39535	A	G	ATTCACCTGCCTCTATGGTTAAATGGCTTAATCCTAACTATGTCGTGGACACCCTTTGATGGAGTGCCTTTAACACAGTCAAAGATCAAGGATCTAACCATAAGATAACTATGATGCCAGGTCAAATGACTACTTTGCATTATCCCAACTATGAGTTCTCATTTGACCTGATTATGAGAACTCTTCGTTGGTTGCGTTCA[A/G]TGGACTCATTCTCTTTTAAGCACCTACATACTTGTCTTGGTGTCAGTCACACCAATAGCATGTGTTGATCTGAACGGACCATCAATGCCCAATTGACAATCCTATGACCAGGAACGTTTAGGATATATGTACGAAAGAGAATGGTCTTATGAATCTAACTTCTTTAGATCACATTTTCCTAATTACATATTCTT…
Scaffold314389	39537	G	T	TCACCTGCCTCTATGGTTAAATGGCTTAATCCTAACTATGTCGTGGACACCCTTTGATGGAGTGCCTTTAACACAGTCAAAGATCAAGGATCTAACCATAAGATAACTATGATGCCAGGTCAAATGACTACTTTGCATTATCCCAACTATGAGTTCTCATTTGACCTGATTATGAGAACTCTTCGTTGGTTGCGTTCAAT[G/T]GACTCATTCTCTTTTAAGCACCTACATACTTGTCTTGGTGTCAGTCACACCAATAGCATGTGTTGATCTGAACGGACCATCAATGCCCAATTGACAATCCTATGACCAGGAACGTTTAGGATATATGTACGAAAGAGAATGGTCTTATGAATCTAACTTCTTTAGATCACATTTTCCTAATTACATATTCTTTG…
Scaffold314389	39587	C	T	CCTTTGATGGAGTGCCTTTAACACAGTCAAAGATCAAGGATCTAACCATAAGATAACTATGATGCCAGGTCAAATGACTACTTTGCATTATCCCAACTATGAGTTCTCATTTGACCTGATTATGAGAACTCTTCGTTGGTTGCGTTCAATGGACTCATTCTCTTTTAAGCACCTACATACTTGTCTTGGTGTCAGTCACA[C/T]CAATAGCATGTGTTGATCTGAACGGACCATCAATGCCCAATTGACAATCCTATGACCAGGAACGTTTAGGATATATGTACGAAAGAGAATGGTCTTATGAATCTAACTTCTTTAGATCACATTTTCCTAATTACATATTCTTTGGACTTATTGTTTAAGCGTATAACATTTATATGAGGCAACTCTAAATAATA…
Scaffold314389	39593	G	A	ATGGAGTGCCTTTAACACAGTCAAAGATCAAGGATCTAACCATAAGATAACTATGATGCCAGGTCAAATGACTACTTTGCATTATCCCAACTATGAGTTCTCATTTGACCTGATTATGAGAACTCTTCGTTGGTTGCGTTCAATGGACTCATTCTCTTTTAAGCACCTACATACTTGTCTTGGTGTCAGTCACACCAATA[G/A]CATGTGTTGATCTGAACGGACCATCAATGCCCAATTGACAATCCTATGACCAGGAACGTTTAGGATATATGTACGAAAGAGAATGGTCTTATGAATCTAACTTCTTTAGATCACATTTTCCTAATTACATATTCTTTGGACTTATTGTTTAAGCGTATAACATTTATATGAGGCAACTCTAAATAATATTCTTT…
Scaffold318164	6509	C	T	TCATTTATTCTTTCTGATTTTGGATAGGGTAAAAATCAGTCTTGAANNACATTAGCAAATGAGAAATGGAAGAAGAAACGTATGATCCAGAGTTTCGAACTTTCAGCACGCTGATGCCAAGACTTGTTTATGATTTGCAGGGCATTCAGTAAAAGAAGACATGCTGATTGTTGTAGGAGTCCACGATGTTGATGGAGGCT[C/T]AACTACACAGAATTTAGAGGTGAAAGATGCAATAACGAAACTTCTGCAGGATGAATTGGGGCTCAAGGTTATTGCAACAGGACCTAAAACGGGACTTGATACGACAATAGTAGCGGAGAACATTACTGATTCAGATCAAGATTCAGAAGAGATGACAAGTAGGAATGAATTAACGACTGACTTGACATATTCCA…
Scaffold313716	244741	T	C	TACGTTGGTCAACAAAAGTAAAAAAACCCTTCACCTCTAGTGCATTTTCGTAAAATCAGGGACGGGCTGTGACAATCTACCCACCTTATAGAATTTCGTCCTCGAAATTCACACAATAATTACAATTCATCAATAACCATAAAATAATCTTGGATAGATCTCTCTCAGCCGATCCTCTGTCTTCTAAGTAGCTTTTTCCG[T/C]TGAAAGATTCCTCCATAAACTTTCAACAAACTCATTGTCTTATTCCTCAGCACAATGTCTTTCTAATACAAGATAGTCACTGGCTCCTCATCATACAACAAATCCAGATTGACTTCCAAAGGTTGAGGAGGTATCACATGTGAAAGATCTGAGATGTAATGTCGAAGTATCGAAACATGAAACACATCGTGCCC…
Scaffold313716	244766	A	C	ACCCTTCACCTCTAGTGCATTTTCGTAAAATCAGGGACGGGCTGTGACAATCTACCCACCTTATAGAATTTCGTCCTCGAAATTCACACAATAATTACAATTCATCAATAACCATAAAATAATCTTGGATAGATCTCTCTCAGCCGATCCTCTGTCTTCTAAGTAGCTTTTTCCGTTGAAAGATTCCTCCATAAACTTTC[A/C]ACAAACTCATTGTCTTATTCCTCAGCACAATGTCTTTCTAATACAAGATAGTCACTGGCTCCTCATCATACAACAAATCCAGATTGACTTCCAAAGGTTGAGGAGGTATCACATGTGAAAGATCTGAGATGTAATGTCGAAGTATCGAAACATGAAACACATCGTGCCCTTTCGACAACTCTGGAGGCAACTCA…
Scaffold313716	244778	G	T	TAGTGCATTTTCGTAAAATCAGGGACGGGCTGTGACAATCTACCCACCTTATAGAATTTCGTCCTCGAAATTCACACAATAATTACAATTCATCAATAACCATAAAATAATCTTGGATAGATCTCTCTCAGCCGATCCTCTGTCTTCTAAGTAGCTTTTTCCGTTGAAAGATTCCTCCATAAACTTTCAACAAACTCATT[G/T]TCTTATTCCTCAGCACAATGTCTTTCTAATACAAGATAGTCACTGGCTCCTCATCATACAACAAATCCAGATTGACTTCCAAAGGTTGAGGAGGTATCACATGTGAAAGATCTGAGATGTAATGTCGAAGTATCGAAACATGAAACACATCGTGCCCTTTCGACAACTCTGGAGGCAACTCAAGCCTGTAAGTA…
Scaffold318909	13608	T	A	TATTGATTGCGTCCAACCCCTTATCAAGAATTCACAAATGGTTGTACTATATTTCATTTTCTTTAGTTTTATCTCATTAGGTTTTCAAGTAAGATTTTTATGGTGCAACTACCATTGATCGGTGGACATTCATGTGGAAGCGTTGTAAATATTGTCAGTTATGTAGCTGTCCACTTTGGCATGTAAGTAGGGGAACTTGC[T/A]CTGTGTCCAACTCCAAGTAAACCCTAAGCCTATAAATAGGCATTATAAAGAGAATAATACACACTCTCATTCCTCCTACTTTCTAGAGAGAGCATAGCTTGGTAAACTACATTGTAGTGCCTCTCTAACAGAGGTATAGTACACCAATACAAGTAGATCTCATATTTATTAGAGATGTGATACAATGTGGTATG…
Scaffold316968	3378	T	C	TTTCTAATCTAAAATTATGTTATAGTTGCCTTTATAACAAGTTCTGTTTACGGAGAATATTGAAGAATTCCAGGACATTTTCTTTTCTGTTTAATTTGCTAAAATTCCTCACTTAAAGTAATACATGCAGTCGGATGTTGGCTGCATTAATACATGCATCCTGATGCTGATTGTAATCATTTTTACTTTTTCGTTAGTTG[T/C]AGTAGTAGGAGGAGGAAACCAATTCAGATTCAATTCATTGTAATTGCAGATTATTGGATACTCTTTCTTTGGCATGAAGGAGGCTCTTGGTTTTGCACCTTCATGGCTCTTGTGGCTCAGGTAGTTCATCAGTTTTGAGATCATTAAAGAACTCGAGCTGGTTGAGTTCTGCGATTCATTCATCGTTATTGTGT…
Scaffold317384	3606	C	T	AAGAGAGTAATCAGCCAGCACTTGGTATCAATTTTCCGATCTGGAACCGACTGCCTGGAACCCCTTCCTGATTGCTTACCTAGCGTTGCTCTCGAGTACTCATCTTCAACATCTTATGCTTCCTCAAAAGCTACCACATTTGCATGGAGAACAGATAAAGGAAGTGAAAATGATACCTCGAAGCATGTGGAGATAATGTG[C/T]TAATTCATCCTCAGCTAGGGACAAGGAGAAAGAAAGCAAATGGTCGGCACTTGGACAGATTGAACAAAGAAACAGACCAACACCTCTACCTCGTGCCTGCCTGCCGTGCAGAAGAAATAAGCAGAGAATAATGCAGACTGCACAATCAAATCGACCCAGCAGAAAGAGTCTGATTTGAAACCAAGGAACTCTCA…
Scaffold317384	3607	T	A	AGAGAGTAATCAGCCAGCACTTGGTATCAATTTTCCGATCTGGAACCGACTGCCTGGAACCCCTTCCTGATTGCTTACCTAGCGTTGCTCTCGAGTACTCATCTTCAACATCTTATGCTTCCTCAAAAGCTACCACATTTGCATGGAGAACAGATAAAGGAAGTGAAAATGATACCTCGAAGCATGTGGAGATAATGTGC[T/A]AATTCATCCTCAGCTAGGGACAAGGAGAAAGAAAGCAAATGGTCGGCACTTGGACAGATTGAACAAAGAAACAGACCAACACCTCTACCTCGTGCCTGCCTGCCGTGCAGAAGAAATAAGCAGAGAATAATGCAGACTGCACAATCAAATCGACCCAGCAGAAAGAGTCTGATTTGAAACCAAGGAACTCTCAT…
Scaffold317384	3620	G	A	CCAGCACTTGGTATCAATTTTCCGATCTGGAACCGACTGCCTGGAACCCCTTCCTGATTGCTTACCTAGCGTTGCTCTCGAGTACTCATCTTCAACATCTTATGCTTCCTCAAAAGCTACCACATTTGCATGGAGAACAGATAAAGGAAGTGAAAATGATACCTCGAAGCATGTGGAGATAATGTGCTAATTCATCCTCA[G/A]CTAGGGACAAGGAGAAAGAAAGCAAATGGTCGGCACTTGGACAGATTGAACAAAGAAACAGACCAACACCTCTACCTCGTGCCTGCCTGCCGTGCAGAAGAAATAAGCAGAGAATAATGCAGACTGCACAATCAAATCGACCCAGCAGAAAGAGTCTGATTTGAAACCAAGGAACTCTCATATTCCTCGTTCAG…
Scaffold317384	3692	C	T	TGCTCTCGAGTACTCATCTTCAACATCTTATGCTTCCTCAAAAGCTACCACATTTGCATGGAGAACAGATAAAGGAAGTGAAAATGATACCTCGAAGCATGTGGAGATAATGTGCTAATTCATCCTCAGCTAGGGACAAGGAGAAAGAAAGCAAATGGTCGGCACTTGGACAGATTGAACAAAGAAACAGACCAACACCT[C/T]TACCTCGTGCCTGCCTGCCGTGCAGAAGAAATAAGCAGAGAATAATGCAGACTGCACAATCAAATCGACCCAGCAGAAAGAGTCTGATTTGAAACCAAGGAACTCTCATATTCCTCGTTCAGAATTCCAAACTAGTTCGAGATCAAAGTTGTGGAAAGTCAACAAGATCATCTATCTCCAAAACCAGATTTGCG…
Scaffold317384	3701	G	A	GTACTCATCTTCAACATCTTATGCTTCCTCAAAAGCTACCACATTTGCATGGAGAACAGATAAAGGAAGTGAAAATGATACCTCGAAGCATGTGGAGATAATGTGCTAATTCATCCTCAGCTAGGGACAAGGAGAAAGAAAGCAAATGGTCGGCACTTGGACAGATTGAACAAAGAAACAGACCAACACCTCTACCTCGT[G/A]CCTGCCTGCCGTGCAGAAGAAATAAGCAGAGAATAATGCAGACTGCACAATCAAATCGACCCAGCAGAAAGAGTCTGATTTGAAACCAAGGAACTCTCATATTCCTCGTTCAGAATTCCAAACTAGTTCGAGATCAAAGTTGTGGAAAGTCAACAAGATCATCTATCTCCAAAACCAGATTTGCGTTCTTAAAC…
Scaffold309846	298	C	T	TGTGGGCGAGGAGAATTTGTGAATTTTGTCAAGCAATCCGGGAGAGTTGTTCCTCGCAATCTTCATAGCAAGGAGCCTTGACTGAGTAGTTTAAGAAGTCTTCAGGAAAGATGTCACACATCGTGATGGGGATGGATGATCTTTGTGTCAAAGTTTCATTATCTCCAACACTTTCACATTGTTCTGGAGGTTGACGAAAG[C/T]TGTTTTGCCCCCTTTCTGATTGGTGCACTTGTGGAGAAGACATATGCTTCTTGTGCAGTTTCTTCGGAGTGACATGAATCCATCCTTCAACTTCGCTTGGCTTAACTGGCATGGTTTTGGAGCATGCCCCCAGCGATTGAGGTGAAGATTTTGAGTTGACAGAGCCGGAAGTGAGGTTTTCTTCAGGGATTTTG…
Scaffold309846	364	G	A	AGCAAGGAGCCTTGACTGAGTAGTTTAAGAAGTCTTCAGGAAAGATGTCACACATCGTGATGGGGATGGATGATCTTTGTGTCAAAGTTTCATTATCTCCAACACTTTCACATTGTTCTGGAGGTTGACGAAAGCTGTTTTGCCCCCTTTCTGATTGGTGCACTTGTGGAGAAGACATATGCTTCTTGTGCAGTTTCTTC[G/A]GAGTGACATGAATCCATCCTTCAACTTCGCTTGGCTTAACTGGCATGGTTTTGGAGCATGCCCCCAGCGATTGAGGTGAAGATTTTGAGTTGACAGAGCCGGAAGTGAGGTTTTCTTCAGGGATTTTGTCTTCTTTTTCTTCTTGGGCCTTTTCTTCAGTACGATCCTCTTGGGTTTGTTGGCGTGAAGATTGG…
Scaffold314576	1978	C	T	CCTACTCCAATCCCCCGTTCGAGTCCCGATGCTGGATCACAGGGTCCAGATCTGCACAATGCCCCTTCAGTCTGCCACGAAGTCGACTAACGCAAGCTTAAATACAGACAGTACAGAAGTTAGCGTTAACAAGTCACTAGTTCATCAGCACAAGGACTGAATGGAATGGATAAGATTCCTACGGCTAAAGAGAAATGCAG[C/T]AATGCAATTTATGTGATGCTATGGCGTTGGAGGCGCTAATTTTGCTCCCTGCTTTGCTTCTGACATTTCGACTTCACATGCACTGGTATTTGTAGACTTTTCATTCTCCACTGCCATTTCTTTGATCCTCGCTTGTTGTATGGCACGCAGCTCATATCTGATGATCAAATCAAGAAATCACGTTTACTGAGTGT…
Scaffold316745	15648	T	C	AGGTTAAAAGTGATGCTTATTAGCCCAATCGCATCCCCAGTATTTGTACCAATCAATGGAGAGTCAAAGCAAGATCCATGTTATGACACTTCAGTGAAAATGGATAGGGTTTTGAGTGGAGTTGAAAATATACCTCCGAGTCATGGGGTAAAGCAATAATGTTGTCCGTTGAACTGAATTCTTGACTGATCTCTTATCCT[T/C]CTTCGTTTGTTTGATGTTCATCTCTTATTTATTGTTCCTTTGTTCTGTGTATGTGTTCGAATATTCCTTCTTCGTTTGTTTGATGTTCATCTTTTATTTCTTGTTTCTTTGTTCTGTGTATATGTGTTCGAATATTAATTTTTCTTGATTATGTCGCACTTGGTGCGATGGCAAGTGCCTTCGCCCATGAGCGG…
Scaffold316745	16643	G	T	GCTAAATACAGTGGGTTCAAAGCTAAAAGAGGTCTGTATTTCTCATCTAGATATCTTTATAACGTGGTAACCATGAAAAACGTATTTTTGACAAAAGATGTTGTCATTCTCATGGAAGGATAGTAGGAAAGATATCTGAAATTAAGAAAGTTGACAGGGGAATAATATGGGAAGAGGTTACTATTTAAGCATGTTGAAGT[G/T]CCGTAGTTAACTGTGAATTGTTGCAAATACATTCAGCAGTATGATTTCTCACACTCTCCCACCCCCGCTCCTCCTCTCGTCCTCCCTCTTCCATATTCCATTGTAGTGGACTAGGCTTATAATGCATCAATTCTTTTCATTCCTGGGTAGGAAGATCGTATCCCATACATGGCCCAATTCCGGGTGTGTTGCTC…
Scaffold316745	102180	G	A	AAGACGACCACAAGTAAAAACAGAAAGCACACAGCAAATCAGCAAACTAAATCCCCTAAAACTGAAGCAGTTATAAGAAGAGAAACTCCATTAAGCTAACTAATTGCAGATTTCCAATGAAGCAAAAGAGCAGTTTTAGAAACANNATTAACATGCGAAGGTAACTAGTCTCTTGTAAAGAGGGGACGATACAGAGCGGA[G/A]GCTTTTTGCAGAAAACAAAAAAAATGCTAAGAGTAGTGGAGAGCCGAGGTTAGAGGGCGATGGGAGGGAAGGAACAACTTAGATGGCCCAACCATAGGCAAACTCAAGGGGCACCCCAATGACGGCTCAAATGCGGAGCAAGACAGATCAAAAGAAATATTTAGTTGATCAAACACCAAATCTTTCAATCCCAG…
Scaffold319419	7082	C	G	TATTTATGATGAACCATCTATTTAGTTAATACCTTTGGATGACTAAACAATCTCCAATTCGAATGATTTTCTTTTGTAGGAATGATCTTCAAACAAAGAATAAGAAATTGAAAGGTTTCAATTATAAGATTTATACGATACAAATATGTTATTCGCAAGAGGTAAGATATGTGCATTCTGAGTAATGTAAGTATTATCCT[C/G]GTTAAAAATGGTTTTTATTTTTAAGTAATCACTTAAAATTGCTTCATGAATAAGCAATTACCACCACATGCTTCTTTAGAAATACTAAAATGTTTTCTAACTCAAAAATCATTTCACAATTTAGGACAATTAACATTGCAAAAAAATGTTTACAGTTATTAGAAATCTCTTTTAGCCTTCAATTGAGGTAGAAG…
Scaffold317124	1401	G	A	TACACGACTTATGCTTATCAAAAGCCAGCGGAAAGCAAATACTCCTTATTAGACTACTACAAGGCCGGTGCTTCTTTTTCCTTCCAAAGCCTTTGCAGAGAGCAAATATAGAGGGTTTTTATTTCAAAGCCTGTTTAGGCAAAGCCGTGATCTAACAACGGGATTTTAGCATGAACAATCATTTGCGGCGCTACTCTGTA[G/A]TTTCGTCTAATCATACATTTTACAGGTTCGACATCAGAATAGCGTCCCTTTCTTAATCAGCCCTTGAAAGTTATAAACTTGTACGTTTAAGAACGATTGGATTACATGTTAACAGTATATTACTTTTACGACGATGAATCGTCATGACTGCAAAACTTTCTGAAACAGAATCTGGCTTAGCCGTTTCGGTTTTA…
Scaffold317124	1463	C	A	GGCCGGTGCTTCTTTTTCCTTCCAAAGCCTTTGCAGAGAGCAAATATAGAGGGTTTTTATTTCAAAGCCTGTTTAGGCAAAGCCGTGATCTAACAACGGGATTTTAGCATGAACAATCATTTGCGGCGCTACTCTGTAGTTTCGTCTAATCATACATTTTACAGGTTCGACATCAGAATAGCGTCCCTTTCTTAATCAGC[C/A]CTTGAAAGTTATAAACTTGTACGTTTAAGAACGATTGGATTACATGTTAACAGTATATTACTTTTACGACGATGAATCGTCATGACTGCAAAACTTTCTGAAACAGAATCTGGCTTAGCCGTTTCGGTTTTATTGCACTCTTTCAGTGGCTTGAATAGTCACAATTTACAAGCTATCGCTTTTGAAAAGTTGTG…
Scaffold317650	787	C	A	TAAGCACGCACTTTGTACTCCCCCACAATAGGGTGAAGTCGGTGTACGAGTCACAAACGATCGGAGCCTACCACAGTGGAAGGCCACGAAAGAGTGTTCAAAGCACTCTCATGCTTATCAACTTAATAATGGTTTGGTTGAGGGTTTTAGATCTCATCACATATAAGCATGCATTTTAATCTTATTAAAACAATTTGGTC[C/A]TATTACAACTATTAGTCCATGTGATTGATTTAGTTGTATATGATACTCCCACTATGCTTGTAAAACAGTTTTTAAAGTAAGAGTATATGGTACTACTAACATAAGGTTTGCATTCATTGAAGACTATATAGTTGCCTTAGGGCCTTAGGATGACTATGAACCTTTTATTCGATCCAACACGAGCCTAGTGTTGA…
Scaffold317650	853	C	T	CCTACCACAGTGGAAGGCCACGAAAGAGTGTTCAAAGCACTCTCATGCTTATCAACTTAATAATGGTTTGGTTGAGGGTTTTAGATCTCATCACATATAAGCATGCATTTTAATCTTATTAAAACAATTTGGTCCTATTACAACTATTAGTCCATGTGATTGATTTAGTTGTATATGATACTCCCACTATGCTTGTAAAA[C/T]AGTTTTTAAAGTAAGAGTATATGGTACTACTAACATAAGGTTTGCATTCATTGAAGACTATATAGTTGCCTTAGGGCCTTAGGATGACTATGAACCTTTTATTCGATCCAACACGAGCCTAGTGTTGAATCTAGGTCTAGGGATGGTGATTGATTTTAGTTAGGCATTTAATCAAATTAAGGCATGTTTTCTTA…
Scaffold317650	877	G	A	AGAGTGTTCAAAGCACTCTCATGCTTATCAACTTAATAATGGTTTGGTTGAGGGTTTTAGATCTCATCACATATAAGCATGCATTTTAATCTTATTAAAACAATTTGGTCCTATTACAACTATTAGTCCATGTGATTGATTTAGTTGTATATGATACTCCCACTATGCTTGTAAAACAGTTTTTAAAGTAAGAGTATATG[G/A]TACTACTAACATAAGGTTTGCATTCATTGAAGACTATATAGTTGCCTTAGGGCCTTAGGATGACTATGAACCTTTTATTCGATCCAACACGAGCCTAGTGTTGAATCTAGGTCTAGGGATGGTGATTGATTTTAGTTAGGCATTTAATCAAATTAAGGCATGTTTTCTTATTTGGCCTTGGACCCTCTACTTCA…
Scaffold316388	124759	T	C	TTCTGTTTACAGAATTCTAACTTTATGTCACATGTAATTTGCTGCAAATTTGATTACTTGTGCATAAGTTGGAAGAACTTTTCGGTGTGATTGCTACGTCGTCCTAATAACATCATGTAGCTCTTAAAAAATTTCTGCAGATGCTTCCTACCACCCAAAAGAATTAAAAGATATATTCGTGCTTAGCCTCAAATAGTTCA[T/C]GTCTTGAGTTTCTGGGACAATTCCAAAGTTGATGGGCTGTAGATCAATTTAGGTGCGGACATTCGCGTTGAAAATTGTGGGAGGCCGAACAAATGACAAAATGGTCATTTGCCCAGCCTCTCACGGACCACACTTGAACATTTTTGTATATGTTCATACAGACACATACATTACAAACAGAGATTTTTGTACAT…
Scaffold314204	13988	A	C	TTTTACAGATATTTTTACAACAAGTAACTAGTCCACAACAAGTTGTGCACATGCATCACAATACAGCTAGCTATAGCACAATATCGATCTCATAACAAAAGAAGTATCATCATTGCATCATTAAGATCAGTCGAACATGAGACTTCCTCTATTCAGATAACTAGGTTAAAAGCCTAGTAGGTTATTAGGTTTTCGACTCA[A/C]TTTCAAATGTTCGAGAAGTGTCATTGGTGTTAATTTTGCCTAACAATTAGTATGAACATGTGTGGCTATGTGAGTTAACAAAGGATCACGTGTAATCCTAAAATCAAAATACCAAGTGTTAGTATCAATAAAACCGAAACAAAATTTTTTGTTGTTTAAGGCACACAAACATGTCCGTACATGTTTGGAATTTA…
Scaffold314204	14000	C	A	TTTTACAACAAGTAACTAGTCCACAACAAGTTGTGCACATGCATCACAATACAGCTAGCTATAGCACAATATCGATCTCATAACAAAAGAAGTATCATCATTGCATCATTAAGATCAGTCGAACATGAGACTTCCTCTATTCAGATAACTAGGTTAAAAGCCTAGTAGGTTATTAGGTTTTCGACTCAATTTCAAATGTT[C/A]GAGAAGTGTCATTGGTGTTAATTTTGCCTAACAATTAGTATGAACATGTGTGGCTATGTGAGTTAACAAAGGATCACGTGTAATCCTAAAATCAAAATACCAAGTGTTAGTATCAATAAAACCGAAACAAAATTTTTTGTTGTTTAAGGCACACAAACATGTCCGTACATGTTTGGAATTTACCTAACCAAAGA…
Scaffold314754	11369	A	G	TGAATTCTTGGCAGGAGTATCATGCAGTTCATAGTTACGAATGCCTTGTCAATGCTTATGATTTTCATATAACTTAATGATCTTTGATATGCATCTCTATTATGCTGTTCGTGTAGGGAACTTGACAAGAATAATTTGGTTGCGACACTGAGTTCAATTCAATGAATTTAGGAAAATCTGAAAGTTAATTTGTGCTTCTC[A/G]TGATTAATTTGGGGCATTGTCATTCATGGTTTATCGAAAGAATAATTGGAAATCGATTTGTATGCATGTGTGCCATGTGTGGAGAATGACAATCCAGCTAGCCATTCACCCTTTTAAATCACCAATTTTGGAGTCTTTAAATTTGTTTAGTTCTAGTCTTAAATTCGTCAAAAACAAACCCCTTTTTCTATTTA…
Scaffold314754	11417	G	A	TCAATGCTTATGATTTTCATATAACTTAATGATCTTTGATATGCATCTCTATTATGCTGTTCGTGTAGGGAACTTGACAAGAATAATTTGGTTGCGACACTGAGTTCAATTCAATGAATTTAGGAAAATCTGAAAGTTAATTTGTGCTTCTCATGATTAATTTGGGGCATTGTCATTCATGGTTTATCGAAAGAATAATT[G/A]GAAATCGATTTGTATGCATGTGTGCCATGTGTGGAGAATGACAATCCAGCTAGCCATTCACCCTTTTAAATCACCAATTTTGGAGTCTTTAAATTTGTTTAGTTCTAGTCTTAAATTCGTCAAAAACAAACCCCTTTTTCTATTTAGTGTTTTTAGGTCAGAATCTGTCCAAACTAGGTTCTTTTGAGTGTTTT…
Scaffold314754	253238	C	T	TTAGGAAGGGACAAAAAGAAATCTGGAAAAACCAAGTGAAGAATTATACATGCAGACTACTCCAGTAGGGTTATATATTATTATTGAATTCTCAAAAATGCTACTCTTACCACATATTTGTATGATTAGTTGTACCATCTCTTTAATAGATATAAGACCCACATGTATTTGTGGGTCATACCTCTATTATAGAGATGATA[C/T]GAATGATGTTACAAATATGTGGTGAGTGTAACGTTACTATTGAATTATTGATTAATTTGTTGGCAACTACAGAGTTATGCAGTTGTACATAAATAAGCATAGTTGCATATTTATATGTACAAAATGGAAAGATCTTTGTACCAAATAATTGATACAATATTTCCTTTCAAGAATAGAACATGAACATTATAATT…
Scaffold314754	253259	G	A	TCTGGAAAAACCAAGTGAAGAATTATACATGCAGACTACTCCAGTAGGGTTATATATTATTATTGAATTCTCAAAAATGCTACTCTTACCACATATTTGTATGATTAGTTGTACCATCTCTTTAATAGATATAAGACCCACATGTATTTGTGGGTCATACCTCTATTATAGAGATGATACGAATGATGTTACAAATATGT[G/A]GTGAGTGTAACGTTACTATTGAATTATTGATTAATTTGTTGGCAACTACAGAGTTATGCAGTTGTACATAAATAAGCATAGTTGCATATTTATATGTACAAAATGGAAAGATCTTTGTACCAAATAATTGATACAATATTTCCTTTCAAGAATAGAACATGAACATTATAATTTCTTAAGTTTAGATACAATTA…
Scaffold316528	103298	C	T	CTCCTACCATGCATTTTACCATTGCAGTGGGGGTTCGAATATTCTATTATACAAATTAACCCTCATAAGATATCAAGGTTCATAAACCCTTTTTGTTAGTCATCTTATCTAATTCATTGATCTCCAACCCAAATTGCCCACATAGACAATTTATTCGGCCTATATCCTATTCTAATGTGCACACCGAGCTCGCCTGAGAC[C/T]TGGTTCACAATGAATAGATTCAACTACACAAAAGATCATTTCCAATTACCCTCATTCCAGACCAATCTCAACATTCCAACCACATCAACATGAATGATGCACTAATAATGTCATCCCATCTTTCACATGGATCACAGTATATTCTCAACGAATATTGATTTCAACAATAATTCCATAACCAATAACAAGTAAAC…
Scaffold304414	3914	C	A	TTTGGATGGTCTCGCCATCCCGGATTATACGTGTTGGAGTATGGATCATGCCTTCACTGATTTTGGCTTTGAAACCCAATGGCATTCGCACTCTCCCATCCGCCATTCTCGATGAGTTGAGGACACTTTTCGGAGACATGTCCTTGGATAGAACATACGCCACACACCACAGGTCCTTGTATCTTCATTCCCTCGGCCAT[C/A]TGTGAGACAATAGAAGTAAGATTAGCCAATTGTGAATGAAGATCGGAAGTTGCACTTACCTCATGTACTTGGTGCCGTGGGGGTCCTCTTTGGCCTACACCCTCGTACTGTTGAGCGTTCAACGCTCTATTAGCAATCAAGACCTTGGCAGCCACGGGTGTTTTGTCCACCAATGCTCCTCCCGCCGAAGCATC…
Scaffold305230	4380	T	C	TTCTATGCGAGCTGTAATTGCTTAAGTTTGACCTTAGCAACCTTTCAGCATTATGACTTTCTAAGGACTCACTCTTGGTTATGTGTAGCCACTTCAAACTTGAGTATGTAACTCAGTGAGAAGTGAGAACTAAAATGATCTTCAAGCAACCAGCACATACTTGAATATGTACTTGACCATCTCAAATCATTCATCTCATA[T/C]GCAGGACTCTGAAGTGCCTGTAAAAGTATCATGTTTCGTTGTTTGATTCAAACAACACGACAATGTGGAAGCCTAGTACCTCATGAATATTGAAAAACCGTCCTGGAGAGATGGAAACATGTCATATTTTCTATTTCTATCTTATGTTGTGGTTGTTTTGCATTTTTTGGAGAAAAAAAAAAAAAAAACCGAAA…
Scaffold305230	4400	G	A	CTTAAGTTTGACCTTAGCAACCTTTCAGCATTATGACTTTCTAAGGACTCACTCTTGGTTATGTGTAGCCACTTCAAACTTGAGTATGTAACTCAGTGAGAAGTGAGAACTAAAATGATCTTCAAGCAACCAGCACATACTTGAATATGTACTTGACCATCTCAAATCATTCATCTCATATGCAGGACTCTGAAGTGCCT[G/A]TAAAAGTATCATGTTTCGTTGTTTGATTCAAACAACACGACAATGTGGAAGCCTAGTACCTCATGAATATTGAAAAACCGTCCTGGAGAGATGGAAACATGTCATATTTTCTATTTCTATCTTATGTTGTGGTTGTTTTGCATTTTTTGGAGAAAAAAAAAAAAAAAACCGAAAAAACCGAACCGAAAAAAAAA…
Scaffold300313	173689	G	T	GAATTTTCCGGCGGCCGGAAATAAATAATACGGCGTCGTCTCACGAGGAGTAGGGAGGGGCTCCGAAGGGGAAGCCGGAGGGAGGGGGTCGGAGACGGGCGGGGGTCGGGTCGGGCGGGAGAGGGATGGGGAAGGAGAAGCGTGCGAGCATGCGACGAGGGGGCGCTCACGCTCGGGGGATTGCCACGCGTGCGAGGTGC[G/T]AGCGTGTTTGGGGGGTTTGCTGGCACGAACGAGGCGTGTGGGGGTGCAGTATGCGTGTGAGTGTGCGTCTCACGGTTTGGGCGTGAGTTGTGGCACGTGTCGCACGTGCTGAGAGCCTGGACTTGGGTAGATCATGGGCACGAGATTTGGGTGTGTCCTGATGTGTGGTGGTGGGTCACGTGAACTTTGTGTCT…
Scaffold300313	173770	G	T	GAGGGGGTCGGAGACGGGCGGGGGTCGGGTCGGGCGGGAGAGGGATGGGGAAGGAGAAGCGTGCGAGCATGCGACGAGGGGGCGCTCACGCTCGGGGGATTGCCACGCGTGCGAGGTGCGAGCGTGTTTGGGGGGTTTGCTGGCACGAACGAGGCGTGTGGGGGTGCAGTATGCGTGTGAGTGTGCGTCTCACGGTTTGG[G/T]CGTGAGTTGTGGCACGTGTCGCACGTGCTGAGAGCCTGGACTTGGGTAGATCATGGGCACGAGATTTGGGTGTGTCCTGATGTGTGGTGGTGGGTCACGTGAACTTTGTGTCTTTGCGCACTTGCACATCCTTTGGAAATATTGCCTGAATTATATTTCTTTTCCTTTCCGTATTTTAAATGCCTTCTACAGTG…
Scaffold308337	2986	T	A	TAGTAATCTTTCTCCTCCAAGGTCACTCATTTCTTCATCAATCTGACCTTGGTGTGGAGACTTAGAGGTTCTCAATTTTGGGAACTTGGAGAACCATTTCATCCATCCAAATCCATAGATCTAAGATGCAAGGAATGAAGGCCCTCTCTTTGGGTGATTAGCCTTTGCTTATGCAAAGAGGAATCTACAAAGGTATAATT[T/A]CTCAACTCACTTTGATTTGAGTTGAGTCTTGGTTCACCAATCTACTAGGCTTTGAATTTCATGGTTAATGTTTTGTTTTTAAGTGCATGCAAGCATGATTCCACCTTTAATTGTTAATTGCATGCTTATAGATGTTGCTTAAATGAACATGTTTTTCACAAAATCTTCCTTCACTTTCTTCTCAAGTTCTTTGT…
Scaffold308337	3032	T	G	CCTTGGTGTGGAGACTTAGAGGTTCTCAATTTTGGGAACTTGGAGAACCATTTCATCCATCCAAATCCATAGATCTAAGATGCAAGGAATGAAGGCCCTCTCTTTGGGTGATTAGCCTTTGCTTATGCAAAGAGGAATCTACAAAGGTATAATTTCTCAACTCACTTTGATTTGAGTTGAGTCTTGGTTCACCAATCTAC[T/G]AGGCTTTGAATTTCATGGTTAATGTTTTGTTTTTAAGTGCATGCAAGCATGATTCCACCTTTAATTGTTAATTGCATGCTTATAGATGTTGCTTAAATGAACATGTTTTTCACAAAATCTTCCTTCACTTTCTTCTCAAGTTCTTTGTTCATTTAACAAAGAAACAAGCACTAGTGTTTGCATTAGCTAAGGGT…
Scaffold313921	18014	C	T	GGGATTAGGGTATTTTAACTCTTATTTTCTCATAGATATGGTTGATGTGAGACATTTCAACACGCCCCCTCACGTGAGGCCCAATCAATGGGTCACACGTTGGAGATCTACACATCGACAACCACTTGGAGCCAATACGACTCACCCAACACACAGGGTCAAGGGACCCACCATCATTGCGTGTGGCCAAGAAGACGCAC[C/T]CATCACGTGGCAGTATAGTATGAGCTCGCTCATTGATTCTGATACCATGTAGAATTATCAGAGAGATAGACCTAAGGTCCACCTCCAACAACACCGATATTGTCCCCAACTTGATAATTACCACATGTCCAAACCGTCAGGTGTGGGGTTTTATCATAAAAGGCATCGATATTAATTAAAGTGAGATTAGGGTA…
Scaffold313921	18033	T	C	TCTTATTTTCTCATAGATATGGTTGATGTGAGACATTTCAACACGCCCCCTCACGTGAGGCCCAATCAATGGGTCACACGTTGGAGATCTACACATCGACAACCACTTGGAGCCAATACGACTCACCCAACACACAGGGTCAAGGGACCCACCATCATTGCGTGTGGCCAAGAAGACGCACCCATCACGTGGCAGTATAG[T/C]ATGAGCTCGCTCATTGATTCTGATACCATGTAGAATTATCAGAGAGATAGACCTAAGGTCCACCTCCAACAACACCGATATTGTCCCCAACTTGATAATTACCACATGTCCAAACCGTCAGGTGTGGGGTTTTATCATAAAAGGCATCGATATTAATTAAAGTGAGATTAGGGTATTTAAACTTTTCTTTTCTC…
Scaffold313921	18046	A	C	TAGATATGGTTGATGTGAGACATTTCAACACGCCCCCTCACGTGAGGCCCAATCAATGGGTCACACGTTGGAGATCTACACATCGACAACCACTTGGAGCCAATACGACTCACCCAACACACAGGGTCAAGGGACCCACCATCATTGCGTGTGGCCAAGAAGACGCACCCATCACGTGGCAGTATAGTATGAGCTCGCTC[A/C]TTGATTCTGATACCATGTAGAATTATCAGAGAGATAGACCTAAGGTCCACCTCCAACAACACCGATATTGTCCCCAACTTGATAATTACCACATGTCCAAACCGTCAGGTGTGGGGTTTTATCATAAAAGGCATCGATATTAATTAAAGTGAGATTAGGGTATTTAAACTTTTCTTTTCTCATAGATACGGTCG…
Scaffold313921	18086	C	A	CGTGAGGCCCAATCAATGGGTCACACGTTGGAGATCTACACATCGACAACCACTTGGAGCCAATACGACTCACCCAACACACAGGGTCAAGGGACCCACCATCATTGCGTGTGGCCAAGAAGACGCACCCATCACGTGGCAGTATAGTATGAGCTCGCTCATTGATTCTGATACCATGTAGAATTATCAGAGAGATAGAC[C/A]TAAGGTCCACCTCCAACAACACCGATATTGTCCCCAACTTGATAATTACCACATGTCCAAACCGTCAGGTGTGGGGTTTTATCATAAAAGGCATCGATATTAATTAAAGTGAGATTAGGGTATTTAAACTTTTCTTTTCTCATAGATACGGTCGATGTGAGACATTTCAACACTTACTACACCATGAGTAGGCA…
Scaffold303990	295767	C	T	GGTTTAACTCATCTAAAATACGAATCTCAAAATTTAAACTAATCTAACGGCAATCAATGAGGAGTTGAGGATCACTCTCACTTTAAGAGGTAAAGGGGTGAGCAAAAATGCATTTAAAAAAGAATTAAAGAATCCAATCTGGACTGTTTCCATGCATGTGCTCTAATATGCTAGTAGATAAGATGTTGAGTTTCTACTCA[C/T]GCGTTCCGGATTTGAAACTCCTCATTTCCTAAGTTAATGTAATAGTTTTGAACTCTCCCTCTTCCACTTAATTATATTGTTTCTATAAATTCTCTAAAAGAGCAACATCAACGAGATCTTCAAGTTTCACTAATGATAGAGAATGAGTATAGACCAGCGTTGTTTTTGTGACTTTTTGTACCGAATGTTGGAGA…
Scaffold303990	295769	C	T	TTTAACTCATCTAAAATACGAATCTCAAAATTTAAACTAATCTAACGGCAATCAATGAGGAGTTGAGGATCACTCTCACTTTAAGAGGTAAAGGGGTGAGCAAAAATGCATTTAAAAAAGAATTAAAGAATCCAATCTGGACTGTTTCCATGCATGTGCTCTAATATGCTAGTAGATAAGATGTTGAGTTTCTACTCACG[C/T]GTTCCGGATTTGAAACTCCTCATTTCCTAAGTTAATGTAATAGTTTTGAACTCTCCCTCTTCCACTTAATTATATTGTTTCTATAAATTCTCTAAAAGAGCAACATCAACGAGATCTTCAAGTTTCACTAATGATAGAGAATGAGTATAGACCAGCGTTGTTTTTGTGACTTTTTGTACCGAATGTTGGAGAAT…
Scaffold303990	295782	A	G	AAATACGAATCTCAAAATTTAAACTAATCTAACGGCAATCAATGAGGAGTTGAGGATCACTCTCACTTTAAGAGGTAAAGGGGTGAGCAAAAATGCATTTAAAAAAGAATTAAAGAATCCAATCTGGACTGTTTCCATGCATGTGCTCTAATATGCTAGTAGATAAGATGTTGAGTTTCTACTCACGCGTTCCGGATTTG[A/G]AACTCCTCATTTCCTAAGTTAATGTAATAGTTTTGAACTCTCCCTCTTCCACTTAATTATATTGTTTCTATAAATTCTCTAAAAGAGCAACATCAACGAGATCTTCAAGTTTCACTAATGATAGAGAATGAGTATAGACCAGCGTTGTTTTTGTGACTTTTTGTACCGAATGTTGGAGAATATAGAAAAAGGGA…
Scaffold303990	295803	A	G	AACTAATCTAACGGCAATCAATGAGGAGTTGAGGATCACTCTCACTTTAAGAGGTAAAGGGGTGAGCAAAAATGCATTTAAAAAAGAATTAAAGAATCCAATCTGGACTGTTTCCATGCATGTGCTCTAATATGCTAGTAGATAAGATGTTGAGTTTCTACTCACGCGTTCCGGATTTGAAACTCCTCATTTCCTAAGTT[A/G]ATGTAATAGTTTTGAACTCTCCCTCTTCCACTTAATTATATTGTTTCTATAAATTCTCTAAAAGAGCAACATCAACGAGATCTTCAAGTTTCACTAATGATAGAGAATGAGTATAGACCAGCGTTGTTTTTGTGACTTTTTGTACCGAATGTTGGAGAATATAGAAAAAGGGAAAGTTTTACAGTTACTTAGAG…
Scaffold303990	378366	A	G	GAGAAATGCACGGTGAGAAGTCGAATACTTTGAGTAATGTAGTACATCATAGATAGGGTACCTTGAGGCATAAGTGACATAGTCCAATAGCCTCGCTGAAGGCTTTCTTGTCCGAGCAGGATTTCTTCGTGCACCTTGAGTTGGCTGTGATAATTGTACATTGTCAACTTGATCTTTAGAGCCATGCTCAACGTCTTCTT[A/G]TGAGAGGACCTGTGGATTTGAGGGGTTTGTGACTTGGTGCAATTCCTCATTGAGTTGAGTGTCATGTCTTGCTGGAACATCATCATCTTGTTTTGTGTACATAGGTAACAAGAACAAGTCATGCAAAGACTCCCCCTCACCAAGAACATGCCTTTGTGGTTGGAAGAAAAAGAGTGTCTGCAACAAAAAACCAT…
Scaffold303990	378372	G	A	TGCACGGTGAGAAGTCGAATACTTTGAGTAATGTAGTACATCATAGATAGGGTACCTTGAGGCATAAGTGACATAGTCCAATAGCCTCGCTGAAGGCTTTCTTGTCCGAGCAGGATTTCTTCGTGCACCTTGAGTTGGCTGTGATAATTGTACATTGTCAACTTGATCTTTAGAGCCATGCTCAACGTCTTCTTATGAGA[G/A]GACCTGTGGATTTGAGGGGTTTGTGACTTGGTGCAATTCCTCATTGAGTTGAGTGTCATGTCTTGCTGGAACATCATCATCTTGTTTTGTGTACATAGGTAACAAGAACAAGTCATGCAAAGACTCCCCCTCACCAAGAACATGCCTTTGTGGTTGGAAGAAAAAGAGTGTCTGCAACAAAAAACCATCTCTGG…
Scaffold303990	442955	T	G	TCAAGGAAGTGGTGGCTTTAGTAGATTGTCAAAGAGATTTACCTTAAAAGTTCTCGTAAAACCTGAGACGGATCGGACTGAATATTTTGTCAGTGCACTTCTCATTTTCTCTCTTCACAGCTAAGATTTGGTGTTGTTAGTTATTTGTTTCAAGGAAGCACAAATCAAACTTCACCTGAAGGACAATAG[T/G]TCTTCCCATTTCGAACATAATGGAAAAGAGAACATGTTTCACATATGAAAAGCTCAACTGTCTGGTTTAAATAGTTCTATCATAATTGCTTCTCACACATGATAGCTGTTTATGTTACGTATCAGAGAAACAAAAATGAATATCCTTACCCAAGTCGTGGATCAATTAACTGACATAGATGAGCGACGCAAAGGATGGGA
Scaffold303990	442976	T	C	GGTGGCTTTAGTAGATTGTCAAAGAGATTTACCTTAAAAGTTCTCGTAAAACCTGAGACGGATCGGACTGAATATTTTGTCAGTGCACTTCTCATTTTCTCTCTTCACAGCTAAGATTTGGTGTTGTTAGTTATTTGTTTCAAGGAAGCACAAATCAAACTTCACCTGAAGGACAATAGTTCTTCCCATTTCGAACATAA[T/C]GGAAAAGAGAACATGTTTCACATATGAAAAGCTCAACTGTCTGGTTTAAATAGTTCTATCATAATTGCTTCTCACACATGATAGCTGTTTATGTTACGTATCAGAGAAACAAAAATGAATATCCTTACCCAAGTCGTGGATCAATTAACTGACATAGATGAGCGACGCAAAGGATGGGAGGATAAGATTTCCCA…
Scaffold303990	469666	T	G	GTGGTTGGGGTATCAATATCATAAGAACTAGAAGTCTGCAATACATCTGGGGACTCAATAGATCTGTGACATGACTCTGTATGCATTTTAGGTGATTGACTATATGTTGGAGATGGTTGTGCATGTATTTGAGGTGACTGAGATCTAGTAGATGGAGTATCTCTAGGTGTAGATGAAGTGTGCACTTTAGAATTTGAAAA[T/G]GGTAACAAGAACATTTTGAAGATTTGGAGTTGGTAGTGGTGCATTGTCAAGTAATGGAGTGAGAGTAATAATGTGAGCTTTAGCGTAAACAAATAGGAATGGAAATGGAAACTCGAGTTCATTGAATAAGACATGTCTAGAAATGTAGGTCTTTTTGGTATCCAAATGATAACAGATGTACCCTTTATAGTGAG…
Scaffold301040	116286	G	A	CTTGAGGGAGAGGCCCGACATGAATAGCTAGACCGAGAGCCCGATGGCCAAATGACGCAAGGCTGACGTCAAGGCGATGTCAGCCACGTTTATCTTTTTTTGCGTCAGGCACATGCGCTTCAAGCGTCCGTGGTGGCGCGTCGTCCAACATGTTTTCAGACGTGGGGCTCGCGGCGCTTTTCTGAAATGTTACCGTTGGG[G/A]AGGCCACGTGGCTTCTCCACATCCGTTGGATTTCAACAACTACATTTTATGGACCATTGGATTTCAAATGGTAAAAAAAAAAATTAAACCTTTATTAATTTCAACCATTGGATTTGAGATCAACGGTCCACATTATTCGCCTTTATAAATTGAAAAAAAAAAGTAAAAAATTCTGAAATGTTACCGTTGTGCCA…
Scaffold301040	209414	C	A	GTGAGAATTGTCTCTCCATTTCTCTCTAGAAAGGCCGGCCACCATGGAAGTTGTAGCTAGCCATCTATTCTTCCATGGTCACTCATTTATCATCCATGCTCTCCTTGGTGTAGATCCATCCAAATCCATGGATCTAAGATGCAAGGAATGAAGGCCCTATCTCTTGGGTGATTAGCCTTTGTTTAAATACAAAGAGGAAT[C/A]TACAAAGGTATATATTTCAACTCACTTTGTTTTGAGTTGTTTATTGGTTCACCAATCTACTAGGCTTTGAATTTCATGGTTAATGTTTTGTTTTTAAGTGCATGCTAGCATGATTCCGCCTTTAATTGTTAATTGCATGCTTATAGATGTTGCTTAAATGAACATGTTTTCACAAAATTTTCCTTCATTAAGTT…
Scaffold310856	3241	C	A	CTGGATTTCTGGAGTTATACTGCTCCGAGGGACCTTAAATTTGGATATGTTGTAGTTCACAAGCTGAGGAACAACTTCAATGAAGAAAGCATGCTGATCTGAGCAAGAGAAAATGGAGTTTCAAAGCTCACAACAAATCTGACGGGTTGACAGAAAAATAATAACCAGTCATTCATCATACCTGGATTTCTGGAGTTATA[C/A]TGCTCCGAGGGACCTCAAATTTGGATATGTTGTAGTTCACAAGCTGAGGAACAACTTCAATGAAGAAAGCATGCTGATCTGAGCAAGAGAAAATGGATTTTCAAAGCTCACAACAAATCTGACGGGTTGACAGAAAAATAATAACCAGTCATTCATCATACCTGGATTTCTGGGGTTATACTGCTCCGAGGGAT…
Scaffold317132	9058	G	T	ATACAGTACAAATTAATGGTAAGTGATAATAAGAAAACCTTCTGCAACTTCTTGTTCCATGCTGTCAAATGGAAGGATATTTTGATTGATCTGAGCATGGGAATGAGGGCTCAACGGAGGACCATGAGCACCAACAGATAGACTGCGGTGATGATGGGTTAAGCGTTCATTCTTCCAGTCTGGGAGCTGCAGACTCATAA[G/T]TCTTCTGCCTTGGAGTTCAATTGCTTGCTGCAGTTCAGCCTGCTCCTCCAACTTTCTTCTCAATAACACCTCCTGTGTATTGTAGAACATTCTTCCCCCTAATAGAAAACATGCATTCAGGTAAAATATAAAATGAAAAGAAAAAATATCAACGAGAATAGAGATTCTCTCTTGCATATTCGGCAAAATGCTAA…
Scaffold317132	9216	A	C	TTAAGCGTTCATTCTTCCAGTCTGGGAGCTGCAGACTCATAAGTCTTCTGCCTTGGAGTTCAATTGCTTGCTGCAGTTCAGCCTGCTCCTCCAACTTTCTTCTCAATAACACCTCCTGTGTATTGTAGAACATTCTTCCCCCTAATAGAAAACATGCATTCAGGTAAAATATAAAATGAAAAGAAAAAATATCAACGAGA[A/C]TAGAGATTCTCTCTTGCATATTCGGCAAAATGCTAAGACATTTGTCAACATTCAGTCATCCCTTCTTTCTTTTTACAATAGTGTTTATGGCACAAAGTATTCATTCTTGTTTTACTAACCAAGTGGGAGATCATATGCATCTCTAGAATCAAGACCACCAGGGCTCAGACATGATGAAAATTCTCCCCTCTCCA…
Scaffold317132	9275	T	C	TCAATTGCTTGCTGCAGTTCAGCCTGCTCCTCCAACTTTCTTCTCAATAACACCTCCTGTGTATTGTAGAACATTCTTCCCCCTAATAGAAAACATGCATTCAGGTAAAATATAAAATGAAAAGAAAAAATATCAACGAGAATAGAGATTCTCTCTTGCATATTCGGCAAAATGCTAAGACATTTGTCAACATTCAGTCA[T/C]CCCTTCTTTCTTTTTACAATAGTGTTTATGGCACAAAGTATTCATTCTTGTTTTACTAACCAAGTGGGAGATCATATGCATCTCTAGAATCAAGACCACCAGGGCTCAGACATGATGAAAATTCTCCCCTCTCCAAATGCTGTTGTTGTTGTTGCCTCCTGCAGACAATCAACAATTGAGACATCAATGCAAGT…
Scaffold318591	2431	G	A	GGTTTACACAAGTACATAGGTTCAAGCTCTCCTTTAGTGAGTACTAGTGAATGATTTAGTACAAATAACATTAGGGATTATTGTGGGAGAATGATCTCCTTTTATAGAAGAGAGTTTCTAGCTTTGTTCTGGCCTTGACACGTGTCATGCTGGGATTGGCCTTTGATGTTAACATGTGTCGCCCTGTGATTGGCCTCTTG[G/A]TGTTAACACGTGTTGCGCTGTGATTGGCCTCTTGGTTGGAGGGAAACTCTTCTGGGTCCTTGACGGTATAACGTTGACCGGTGTTTGGTAGTTTCGGGATTGATCAAGTATGGTACAAACATATAATTTTCCCAGAAATAGAATATAAACATATGCATAAATATATATGTAAATATCTCAATTCAAATCTTGCT…
Scaffold314264	17390	G	A	GTTTCTAATTTCTAAAAGTACTTTTAACAAAATCGTTTATGCGTATAAACATTTGCTACGTAGTGAAAACCGGACATCAATAAATTCCAAGTGTTTCGTGAAAGATCTCTAACACTTTCAAGTGTTTTTACAACTATGAACACTCCTAATTGATTCACATACCCTTTTAGTTTCTCACATACCCCTTTTAATTTATGGCT[G/A]TCAAACTAAATAAATCATACGGAAACAAGGGATAAGATTTAACATGAGTGTGTAAGAAGTTACAAAGAGTGCGTTTATTAACTTCCCTTTTGAAATATACTTCCACATGCCCCAAGTTATATCTGTCATTTGTCATGAAAAAGCAAAGGACTTGAAATTAATTAAGCAGTGAGATTTAAAAGGAGAGAAGAGTG…
Scaffold314264	17409	A	G	ACTTTTAACAAAATCGTTTATGCGTATAAACATTTGCTACGTAGTGAAAACCGGACATCAATAAATTCCAAGTGTTTCGTGAAAGATCTCTAACACTTTCAAGTGTTTTTACAACTATGAACACTCCTAATTGATTCACATACCCTTTTAGTTTCTCACATACCCCTTTTAATTTATGGCTGTCAAACTAAATAAATCAT[A/G]CGGAAACAAGGGATAAGATTTAACATGAGTGTGTAAGAAGTTACAAAGAGTGCGTTTATTAACTTCCCTTTTGAAATATACTTCCACATGCCCCAAGTTATATCTGTCATTTGTCATGAAAAAGCAAAGGACTTGAAATTAATTAAGCAGTGAGATTTAAAAGGAGAGAAGAGTGAATTACACACTAAAATCTT…
Scaffold314264	17423	T	C	CGTTTATGCGTATAAACATTTGCTACGTAGTGAAAACCGGACATCAATAAATTCCAAGTGTTTCGTGAAAGATCTCTAACACTTTCAAGTGTTTTTACAACTATGAACACTCCTAATTGATTCACATACCCTTTTAGTTTCTCACATACCCCTTTTAATTTATGGCTGTCAAACTAAATAAATCATACGGAAACAAGGGA[T/C]AAGATTTAACATGAGTGTGTAAGAAGTTACAAAGAGTGCGTTTATTAACTTCCCTTTTGAAATATACTTCCACATGCCCCAAGTTATATCTGTCATTTGTCATGAAAAAGCAAAGGACTTGAAATTAATTAAGCAGTGAGATTTAAAAGGAGAGAAGAGTGAATTACACACTAAAATCTTGATTAAAAGCAATG…
Scaffold314267	130044	G	A	GTTAGTTAGGTTGTTAGAGAATGTGTTCTCTCTATAAATACATCATTGTAATAGCTTTGAGATTAAGAAAAACAGAAAATAACAATTCGATAGTTTTCTTTCTCTAAAATCTTTCTCTCTCTAGTTCTTGAAGTTCTGATCTTCTCTCTCAATCTCTCCCTCTCTACATTAACAAGTTTGATATATGGAACGACGACTTG[G/A]GTTCGAGGTTGCCATCGTTGTGGTAGTTCCTCCTTTTCTTTCCGACGCCTTTGTGCTTAGCTATGATAAATTAGCACAACTTGCTTGACTTTGATGCTTGATGATAAGTGAGCATGTCACTTTGCTTATGCTTACTGTGTTAGTAGTATATGAGGGCATATAAAATAGCTCCCATGTGCCTTACTATGAGTTGT…
Scaffold314267	130135	T	A	AGTTTTCTTTCTCTAAAATCTTTCTCTCTCTAGTTCTTGAAGTTCTGATCTTCTCTCTCAATCTCTCCCTCTCTACATTAACAAGTTTGATATATGGAACGACGACTTGGGTTCGAGGTTGCCATCGTTGTGGTAGTTCCTCCTTTTCTTTCCGACGCCTTTGTGCTTAGCTATGATAAATTAGCACAACTTGCTTGACT[T/A]TGATGCTTGATGATAAGTGAGCATGTCACTTTGCTTATGCTTACTGTGTTAGTAGTATATGAGGGCATATAAAATAGCTCCCATGTGCCTTACTATGAGTTGTTTGCGAATTCCTTCCGGTATGAAACGTATACATAGTAGTAGCCAATAGTGATATTCACCTATCCTCATACTCGACTTGGTTCAGCGATTTA…
Scaffold313541	79672	C	T	CCGACGCCTTCGGGCGGGTCCGATCGAACGTCGCCTACTTCCGGATGAACTATGCCATCGTGGTGCTCCTGATCCTGTTCCTCAGCCTGCTCTGGCACCCGATCTCGCTCATCGTCTTCGTCGTCATGATGGCCGCCTGGCTCTTCCTCTACTTCCTCCGCGACGAGCCGCTGTTGCTGTTCGGAAAAACGGTAGACGAC[C/T]GCGTCGTTTTGATCGTGCTGGCGGTGGTGACGATCGTGCTGCTGTTCTTAACCCACGCGACGGTGAATATTCTGGTGGCGCTGCTGATTGGGGTTGTGTTGGTGATTGCGCACGCGGCGTTGAGGAAGATGGATGACTTGCCGGTGGACGAAGAGAACTCTGCGTTGTTGACTACGCCTGCATCTTCCTCTGCT…
Scaffold313541	104347	C	T	GTTGTGTTCATAATTCCAGCTACTACCCAATGCCACACAGAAATATGCAAAGACTATAGTATACATGTTATTAAATATAAATCATGAAACTAAATGGATCTGACACGAGCCTGCTACAAAATTTAATCCTCGAATGCCTTGCACGCAGTTCTAAACTGATGGATCGCTTACTTACATAATAACTAGCCTCTTCGCACGCG[C/T]TCATGCACATGTGAGAGATATTTTTTCATCATGGGTGCTATGCGCCCCTAAAAATGTGTTACTTTGGTTATGCATGTGAGAATGACAATTTCTTATTATTTTCTTTTTTTCAATCATCTCTTTTTGATATTTTTTTTCTCTACGATTGTGTTACAAACTATTATTATAACCATGCTTTCTAATTAACGCACATA…
Scaffold313541	126877	A	G	GCAAAGTAAAGACCACACAGAGTAGAGTTTAATAACGCAAATCTGGTTTTGGAGATAGATGATCTTGTTGACTTTCCACAGCTTTGATCTCGAACTGGTTTGGAATTCTGAGTAAGGAATATCAGAGTTCCTTGGTTGTGCAGTTTGCATTTTTCTCTGCTTGTTTCTTCTGCACGGCAGGCAGGCACGAGGTAGAGGTG[A/G]TGGTCTGTTTCTTTCTTCAATCTTTCCAAGTGCTGACCATTTGCTTTCTTTCTCCTTGTCCCTAGCTGAGGATGAATTAGCACATTGTCTCCACATTCTTTGAGGTATCATTTTCACTTCCCTTATCTGTTCCCCAGGCAGAAGTGGTAGACGAAGCGGAAGCATAAGATGTTGAAGATGAGTACTCGAGAGCA…
Scaffold313541	126892	C	G	CACAGAGTAGAGTTTAATAACGCAAATCTGGTTTTGGAGATAGATGATCTTGTTGACTTTCCACAGCTTTGATCTCGAACTGGTTTGGAATTCTGAGTAAGGAATATCAGAGTTCCTTGGTTGTGCAGTTTGCATTTTTCTCTGCTTGTTTCTTCTGCACGGCAGGCAGGCACGAGGTAGAGGTGATGGTCTGTTTCTTT[C/G]TTCAATCTTTCCAAGTGCTGACCATTTGCTTTCTTTCTCCTTGTCCCTAGCTGAGGATGAATTAGCACATTGTCTCCACATTCTTTGAGGTATCATTTTCACTTCCCTTATCTGTTCCCCAGGCAGAAGTGGTAGACGAAGCGGAAGCATAAGATGTTGAAGATGAGTACTCGAGAGCAAGGCTAGGTAAGCAA…
Scaffold313541	126899	C	T	TAGAGTTTAATAACGCAAATCTGGTTTTGGAGATAGATGATCTTGTTGACTTTCCACAGCTTTGATCTCGAACTGGTTTGGAATTCTGAGTAAGGAATATCAGAGTTCCTTGGTTGTGCAGTTTGCATTTTTCTCTGCTTGTTTCTTCTGCACGGCAGGCAGGCACGAGGTAGAGGTGATGGTCTGTTTCTTTCTTCAAT[C/T]TTTCCAAGTGCTGACCATTTGCTTTCTTTCTCCTTGTCCCTAGCTGAGGATGAATTAGCACATTGTCTCCACATTCTTTGAGGTATCATTTTCACTTCCCTTATCTGTTCCCCAGGCAGAAGTGGTAGACGAAGCGGAAGCATAAGATGTTGAAGATGAGTACTCGAGAGCAAGGCTAGGTAAGCAATCAGGAA…
Scaffold313541	126901	T	G	GAGTTTAATAACGCAAATCTGGTTTTGGAGATAGATGATCTTGTTGACTTTCCACAGCTTTGATCTCGAACTGGTTTGGAATTCTGAGTAAGGAATATCAGAGTTCCTTGGTTGTGCAGTTTGCATTTTTCTCTGCTTGTTTCTTCTGCACGGCAGGCAGGCACGAGGTAGAGGTGATGGTCTGTTTCTTTCTTCAATCT[T/G]TCCAAGTGCTGACCATTTGCTTTCTTTCTCCTTGTCCCTAGCTGAGGATGAATTAGCACATTGTCTCCACATTCTTTGAGGTATCATTTTCACTTCCCTTATCTGTTCCCCAGGCAGAAGTGGTAGACGAAGCGGAAGCATAAGATGTTGAAGATGAGTACTCGAGAGCAAGGCTAGGTAAGCAATCAGGAAGG…
Scaffold313541	126912	G	C	CGCAAATCTGGTTTTGGAGATAGATGATCTTGTTGACTTTCCACAGCTTTGATCTCGAACTGGTTTGGAATTCTGAGTAAGGAATATCAGAGTTCCTTGGTTGTGCAGTTTGCATTTTTCTCTGCTTGTTTCTTCTGCACGGCAGGCAGGCACGAGGTAGAGGTGATGGTCTGTTTCTTTCTTCAATCTTTCCAAGTGCT[G/C]ACCATTTGCTTTCTTTCTCCTTGTCCCTAGCTGAGGATGAATTAGCACATTGTCTCCACATTCTTTGAGGTATCATTTTCACTTCCCTTATCTGTTCCCCAGGCAGAAGTGGTAGACGAAGCGGAAGCATAAGATGTTGAAGATGAGTACTCGAGAGCAAGGCTAGGTAAGCAATCAGGAAGGGGTTCCAGGTA…
Scaffold313541	126960	C	T	TTGATCTCGAACTGGTTTGGAATTCTGAGTAAGGAATATCAGAGTTCCTTGGTTGTGCAGTTTGCATTTTTCTCTGCTTGTTTCTTCTGCACGGCAGGCAGGCACGAGGTAGAGGTGATGGTCTGTTTCTTTCTTCAATCTTTCCAAGTGCTGACCATTTGCTTTCTTTCTCCTTGTCCCTAGCTGAGGATGAATTAGCA[C/T]ATTGTCTCCACATTCTTTGAGGTATCATTTTCACTTCCCTTATCTGTTCCCCAGGCAGAAGTGGTAGACGAAGCGGAAGCATAAGATGTTGAAGATGAGTACTCGAGAGCAAGGCTAGGTAAGCAATCAGGAAGGGGTTCCAGGTAGTTGGTTCCAGATCAGAAGATTGATACCAAGTGCTGGCTGATTGCTCT…
Scaffold313541	231189	T	C	ATAGTCTTACTCCGTTAAGTACTGTGGTTCCGTTTGCACTGGATAACTGGTCTAGCAGTTGGGTCTAAGTGGAGACAGTGACAGATTATTGAGGCATGTCCTCTGCTGACCATGTGAACATGTTTTGTTAACTCGCAAGAAGTTGGAAAATAGTTCTCTTTCTTGATCAGTCAGCCTTGAGTCGATTCAAGCGTTTTGTT[T/C]CGTCTTGTCAAGGTCGAGGCTAATGTAGACGACATCTTCGTCTGCTTCGGACTCTAGGTTGATGTTGTTCTGAGGGTTGAGATCCAAATTAGATTCTTTATAATTCGCTTGTGGACCCCCTGACTGTGATTGCTATGCTAATTCGTCCACACATGTGCTGGAACTTTGTTCCCCTTTCCTATTGGAAATGTGCC…
Scaffold313541	231238	G	A	GTCTAGCAGTTGGGTCTAAGTGGAGACAGTGACAGATTATTGAGGCATGTCCTCTGCTGACCATGTGAACATGTTTTGTTAACTCGCAAGAAGTTGGAAAATAGTTCTCTTTCTTGATCAGTCAGCCTTGAGTCGATTCAAGCGTTTTGTTTCGTCTTGTCAAGGTCGAGGCTAATGTAGACGACATCTTCGTCTGCTTC[G/A]GACTCTAGGTTGATGTTGTTCTGAGGGTTGAGATCCAAATTAGATTCTTTATAATTCGCTTGTGGACCCCCTGACTGTGATTGCTATGCTAATTCGTCCACACATGTGCTGGAACTTTGTTCCCCTTTCCTATTGGAAATGTGCCCTAAAGCCAATCATATGATGATACTTTATAGACATTTCACATGTTAAGC…
Scaffold315908	29215	C	T	GTTTGATAAATTCCAACAGTCACCTCTCCCAGACCCTGCGTAAAGCGGGAGCCTTGTGCACTGGTTACGACCTTTTTTAATTTTACTATTATTAAGGGGAGGAGGGGAGAGGGTTCGAAACTATTACATTAATTTAGGGGAGAGGGAGTTTCGAACCCGAGATGCATGGGTAGAAACCCAACACCTTATCCACTAGGATA[C/T]TGGACCGCATGCAAATTCCAATGGTCAAACTTCTTGTGCTAGTACAACAACTAAATAAATTTGAGTGTTCCTTTCAAAGGAAAAAACAAGTGTAGGATGGAAGGCTTGGAAGCTCCCCTTCTATTTTTAAGGATTGTTGATTTTCACCTGTTTTGGACCTGGTTTGGGAGTGAGGTGCTTAAAAAAAAAGCACC…
Scaffold315908	29832	A	G	AAAAAGTTTACCAAACACTCTGCTGCTTTATTTCACAGCCGCTTATTCTCACAGCAGCTTTTTTTCAAAGCACAGCAATACCAAACCAGCCCTTGGTTGCATGAGACTTGCTAGTTTAATGTCAAGACATGTTAGGGCAACTTTAGATGTTCTGAGATTTTTGATTCAGGGTATGCTATAAAAATGTTATCCATCAGTAC[A/G]CGTTACCCAATTCTGCAAATTGCAAGTTTCCATCTGAGGCTTCTTCTCTTAAGTCTTAACATTTATTTAATAGATAAGGAAATGCTTAACATGACAGTTTATAACTACAGATCACGTATTCTGGTGCCATACTGGAAGTCTGCATGAGGAAACTGGTTTTCTATCCGGAAATTGTTGGCTTTATTGAAGAAGAG…
Scaffold314522	23995	A	G	ATGGAGATCAGTCTGGCAAGCAGTTGAGAACCAGTGTGATGTCTTTGCAACCTGTGGCCAACGTGGCATCTGTGTTTTCAATGAATCTGGGTTCCCTGATTGCGAATGTCCATTTAGGCAGCAGACAAATGAGTCCACTTCCAGATGTTTTATACCAAATCATCGGTGTGCTTCTGGTTCCAACATGCATCATTATAAGC[A/G]TACTTCTCTACATGGAATGTACCCACCAACTGATGATGTAGTTGCCAAAGTTAGTCTAGAGAAATGCAAAAGCTTGTGTCAGAATGACCTGACTTGTACAGCTACAACCTTTACAAATGATGGAACTGCACGATGCTTAATTAAGAGAACACCGTATGTAACTGGCTATTCAGACCCCTCACTGAGTTCAGTAT…
Scaffold314522	24100	C	T	ATGTCCATTTAGGCAGCAGACAAATGAGTCCACTTCCAGATGTTTTATACCAAATCATCGGTGTGCTTCTGGTTCCAACATGCATCATTATAAGCATACTTCTCTACATGGAATGTACCCACCAACTGATGATGTAGTTGCCAAAGTTAGTCTAGAGAAATGCAAAAGCTTGTGTCAGAATGACCTGACTTGTACAGCTA[C/T]AACCTTTACAAATGATGGAACTGCACGATGCTTAATTAAGAGAACACCGTATGTAACTGGCTATTCAGACCCCTCACTGAGTTCAGTATCTTACGTGAAGATGTGTGCAGATCCATTAGCTGTAAATCCCAATCTCTCGTTGCCTTCCCCTCCTCTCAATCGGTCTCATAAGTTTTGTTTCCCTTGCTTAATCG…
Scaffold314841	1477	T	C	TTCTGTATGAATTTAACAATATGCTGACCATTTTTGGTTCGGACAATAAGAGAATTTAGGAAGAGGTAGTAAGTATTATGTGTTGCAGTATTAGTTTAGCTCATCTTGAAAATTGAAGTATCTTGGAGTGCTTTTAGTTGAAGATCTGCTCTTATGATGAGAAAATGGCTCTGCTTCTCAAGGTTTCTGACCATGATTGT[T/C]CTTGTGATGCAGATAATGCTGGTGTCATTGTCAATCCGAAGGGAGAAATGAAAGGTGCGTAGCAATTCTATAACATCTCAGCCTATTAATAACTTCAATACGATAATATACCATTGTGTGGTTTCGGAGCTTTACAGAGCATGCATTATTGATTAAACTCATTGATTATGTAGCCTTGAAGTCCCAAGTAATGT…
Scaffold314841	1577	A	G	TCATCTTGAAAATTGAAGTATCTTGGAGTGCTTTTAGTTGAAGATCTGCTCTTATGATGAGAAAATGGCTCTGCTTCTCAAGGTTTCTGACCATGATTGTTCTTGTGATGCAGATAATGCTGGTGTCATTGTCAATCCGAAGGGAGAAATGAAAGGTGCGTAGCAATTCTATAACATCTCAGCCTATTAATAACTTCAAT[A/G]CGATAATATACCATTGTGTGGTTTCGGAGCTTTACAGAGCATGCATTATTGATTAAACTCATTGATTATGTAGCCTTGAAGTCCCAAGTAATGTTGTCTTAGTTTCAGCTGATTTGAAAAAATACTTGTCTGCCTGAAATGCAATTGCGTCATTTGACGTTACTGTTGTTAACTTTTAACATTGTAGGACCATC…
Scaffold317566	2939	G	T	AATTTGTTAGTTGTAAGTTGGGGGACGAGTAAATCCCCCATAAAGGAACACAAGCGTTATCCTTTCAATTTTTTTTTTTTATGGGAATAAAAGTGGAAAATTATTCTGCAAGATCCAGTATTAGTCTATGCATGTATGTGTAGTAATTTTTAATCAAATACTAATTGAGAGTCTGTGTGGTGACAAAAGCGACTGGTCGG[G/T]GTACATACATACATATACTCGTATATAGGGATTTACGTGGTCATTATGCTCTAAATTAATACTCAAAATCTTCTATGATGATAATATGCAGAGAAGATCACAGATGGAAGCAATGGAGATGTGGCTAATGATGAATATCACCGTTATAAGGTAGAAATCACATTAACTTTATTCTCCTAGACAATTTATAGTTG…
Scaffold317566	2959	C	T	GGGGACGAGTAAATCCCCCATAAAGGAACACAAGCGTTATCCTTTCAATTTTTTTTTTTTATGGGAATAAAAGTGGAAAATTATTCTGCAAGATCCAGTATTAGTCTATGCATGTATGTGTAGTAATTTTTAATCAAATACTAATTGAGAGTCTGTGTGGTGACAAAAGCGACTGGTCGGGGTACATACATACATATACT[C/T]GTATATAGGGATTTACGTGGTCATTATGCTCTAAATTAATACTCAAAATCTTCTATGATGATAATATGCAGAGAAGATCACAGATGGAAGCAATGGAGATGTGGCTAATGATGAATATCACCGTTATAAGGTAGAAATCACATTAACTTTATTCTCCTAGACAATTTATAGTTGGAAGGGTCCAATTAATAATT…
Scaffold317566	2981	C	T	AAGGAACACAAGCGTTATCCTTTCAATTTTTTTTTTTTATGGGAATAAAAGTGGAAAATTATTCTGCAAGATCCAGTATTAGTCTATGCATGTATGTGTAGTAATTTTTAATCAAATACTAATTGAGAGTCTGTGTGGTGACAAAAGCGACTGGTCGGGGTACATACATACATATACTCGTATATAGGGATTTACGTGGT[C/T]ATTATGCTCTAAATTAATACTCAAAATCTTCTATGATGATAATATGCAGAGAAGATCACAGATGGAAGCAATGGAGATGTGGCTAATGATGAATATCACCGTTATAAGGTAGAAATCACATTAACTTTATTCTCCTAGACAATTTATAGTTGGAAGGGTCCAATTAATAATTATCTTCCAACAACATCATAGGT…
Scaffold316738	11968	C	T	GTTCAGTTAGAATTGTCATAATTTAATTCTTGGTCATAAAATTATCCAAATTCTAGACTCCTCACCTAACACATTTATTCACGAATTAAATAAAATTTTAGGATCTTGAATTGGTGAGGAAGAAACGTAGTTTTGGGTGTTACGAGGGATTTAATTATTCATAAAATTAATTTGATAGGAATATAGTCATTTCCACCAAC[C/T]TATAAATACTCTCCTTTAAACTTTTTATAGCTACAAATTGGTGATATTTTTTGTATGAACAGTGATATTTTCCTTTTATTAATTAATGCATGCAGATTTTTGTCCGCTGTACGTCGTGTAGCTCTTGTTTTTATCCATTCTGTGTCCTATTTTTTCCTTAATTTATTATCGACGTTAAAATTATAAAATCATTT…
Scaffold316738	11994	T	A	TTCTTGGTCATAAAATTATCCAAATTCTAGACTCCTCACCTAACACATTTATTCACGAATTAAATAAAATTTTAGGATCTTGAATTGGTGAGGAAGAAACGTAGTTTTGGGTGTTACGAGGGATTTAATTATTCATAAAATTAATTTGATAGGAATATAGTCATTTCCACCAACCTATAAATACTCTCCTTTAAACTTTT[T/A]ATAGCTACAAATTGGTGATATTTTTTGTATGAACAGTGATATTTTCCTTTTATTAATTAATGCATGCAGATTTTTGTCCGCTGTACGTCGTGTAGCTCTTGTTTTTATCCATTCTGTGTCCTATTTTTTCCTTAATTTATTATCGACGTTAAAATTATAAAATCATTTAACAGAGAATCACAGAAAGAGAAATT…
Scaffold316738	19114	T	G	GCAACTTTTCCATCTACAGAATGCCTATAAAAAACAGCAGGATTTGGCCCCACTTGGCCTAAAAGCGGAGAGCAATTTATTTGGAATATGTTCTTCATCACACGACGTTTTGATTTAATAATACAACGTTATGAGTTAAGAAACTGCACGTGTTATTATTTTATTAGTACATGCACTATAATAGGAGTGAACTTGATCCA[T/G]GTAAATGAAGATTTACTTACACCCTGGTAAGCCATTGTGGTTTCCAAATAAATGCTGTAATATTATGTGTTTTACTTTTTTCATAAAGTATTACATTATTAATTTGAGATGTCATGTTTTCGAAGCTGTAGGGAAATCTCTCTCGTAAAAGAGAAGCTGAGATCTTTGTATAGTGAAAATGGCGGTTTGAAATA…
Scaffold316738	19137	C	T	CCTATAAAAAACAGCAGGATTTGGCCCCACTTGGCCTAAAAGCGGAGAGCAATTTATTTGGAATATGTTCTTCATCACACGACGTTTTGATTTAATAATACAACGTTATGAGTTAAGAAACTGCACGTGTTATTATTTTATTAGTACATGCACTATAATAGGAGTGAACTTGATCCATGTAAATGAAGATTTACTTACAC[C/T]CTGGTAAGCCATTGTGGTTTCCAAATAAATGCTGTAATATTATGTGTTTTACTTTTTTCATAAAGTATTACATTATTAATTTGAGATGTCATGTTTTCGAAGCTGTAGGGAAATCTCTCTCGTAAAAGAGAAGCTGAGATCTTTGTATAGTGAAAATGGCGGTTTGAAATAGGTGGTGGATCAGATCAGAGGTA…
Scaffold317561	122398	A	G	CTCTATTTATAGAAGAGAGTTTCTAGTTTCATTCTGACATTAACACGTGTCGTGTTGTGATTGGCTTCTGATGTTAACACGTGTCGCGCTATGATTGGCTTCTAATGTCGACAGGTGTCGCGCTGTGATTGGCCTCCTAGTTGGAGGGAAACTCTTCTGGGTCCTTGACGGTATAACGTTGATCGGTGCTCAGTAGTTTC[A/G]GGATTGGTCAAGTATGGTACAAACAGTGCTCCCCTAAGTTCCCGAGTGAGGGAAGCTCCTTGGTTGAAGACTTGCAAGATCCAAGCCATTGAGTAATCATGAAACTTCTAAGTACTGAAGTGTGGTATCATTTTCACTTGCCTTATCTGTCTCATATGTAGATGTGACATCTTCTCTGGAAGTACTTTTCCTCC…
Scaffold317561	122405	G	T	TATAGAAGAGAGTTTCTAGTTTCATTCTGACATTAACACGTGTCGTGTTGTGATTGGCTTCTGATGTTAACACGTGTCGCGCTATGATTGGCTTCTAATGTCGACAGGTGTCGCGCTGTGATTGGCCTCCTAGTTGGAGGGAAACTCTTCTGGGTCCTTGACGGTATAACGTTGATCGGTGCTCAGTAGTTTCAGGATTG[G/T]TCAAGTATGGTACAAACAGTGCTCCCCTAAGTTCCCGAGTGAGGGAAGCTCCTTGGTTGAAGACTTGCAAGATCCAAGCCATTGAGTAATCATGAAACTTCTAAGTACTGAAGTGTGGTATCATTTTCACTTGCCTTATCTGTCTCATATGTAGATGTGACATCTTCTCTGGAAGTACTTTTCCTCCATCCAGG…
Scaffold317561	122448	G	A	CGTGTTGTGATTGGCTTCTGATGTTAACACGTGTCGCGCTATGATTGGCTTCTAATGTCGACAGGTGTCGCGCTGTGATTGGCCTCCTAGTTGGAGGGAAACTCTTCTGGGTCCTTGACGGTATAACGTTGATCGGTGCTCAGTAGTTTCAGGATTGGTCAAGTATGGTACAAACAGTGCTCCCCTAAGTTCCCGAGTGA[G/A]GGAAGCTCCTTGGTTGAAGACTTGCAAGATCCAAGCCATTGAGTAATCATGAAACTTCTAAGTACTGAAGTGTGGTATCATTTTCACTTGCCTTATCTGTCTCATATGTAGATGTGACATCTTCTCTGGAAGTACTTTTCCTCCATCCAGGGGTGGTATCTTTAACCGATGAAGATGCACAAGGTAATGTATCA…
Scaffold317561	122459	T	C	TGGCTTCTGATGTTAACACGTGTCGCGCTATGATTGGCTTCTAATGTCGACAGGTGTCGCGCTGTGATTGGCCTCCTAGTTGGAGGGAAACTCTTCTGGGTCCTTGACGGTATAACGTTGATCGGTGCTCAGTAGTTTCAGGATTGGTCAAGTATGGTACAAACAGTGCTCCCCTAAGTTCCCGAGTGAGGGAAGCTCCT[T/C]GGTTGAAGACTTGCAAGATCCAAGCCATTGAGTAATCATGAAACTTCTAAGTACTGAAGTGTGGTATCATTTTCACTTGCCTTATCTGTCTCATATGTAGATGTGACATCTTCTCTGGAAGTACTTTTCCTCCATCCAGGGGTGGTATCTTTAACCGATGAAGATGCACAAGGTAATGTATCAATTTCACTTGA…
Scaffold315410	132860	G	T	TAAGAAGGCTTAAGGATCGGCATTCCCTAACGAGGAGAGTGATGAGTCCTTTTATAGAATAAGGGCTTCTCACTTATTATATATTTGCCCCTTCATTTATTACATAATTACATTTGAGTCCCCCAAGTATTTATACAAGATCTAAATACGAAGGCCCTAAGTATGGTACAAACAGTAGTCCCCCAAGTCTTCAGTCAAAA[G/T]AGCCTTTTGGCTGGAGACTTCAAATTCAGTCCATGTGTGGGTCGAAGTAACTAGATGTCGTCTAGAACAGATACTCGATATGAGGCGGTGCCCAATCTGAAATGATGCTCAACCAGAAGTAGCACATGTTGTGAGGCTGCTCTGGTTGTGGCTTATGTTGCCTTGGTTGGCTCGGCTTGTGGCGTTGAAGGTGA…
Scaffold315412	6413	T	A	ACATAATTATTTTTCGTCAGAGCAATCAATGTTATATTTAAGCAGTGATAATCGATCTCCAACTTCTGAACTGCATCGTCGGCATCGGAATTACAATTGGAGTGAAACTCTTCTTTAATTAGTTACTCACACCACCTAGTCCCCAAGTAAGACTTCAGCAATACCAGTAAAGAATGCATGGTATAATTCTTGCAATTATT[T/A]GGAAACTAGTAAGTGGAAGTAGAAAAGCAATCAAAGAAATATGTACTTGTAAAGTAGCTTTCACTTGCTCCATTAATATATAGTAAGCAATTATCACCTCCGTGACCTGCACATTCAAGAGATGGAATACCAGTACAAGCCCGAATAAATCATCAAAGTCTTCATGTCATTTGTATTTACATTAGATACATGCA…
Scaffold315412	6431	A	C	AGAGCAATCAATGTTATATTTAAGCAGTGATAATCGATCTCCAACTTCTGAACTGCATCGTCGGCATCGGAATTACAATTGGAGTGAAACTCTTCTTTAATTAGTTACTCACACCACCTAGTCCCCAAGTAAGACTTCAGCAATACCAGTAAAGAATGCATGGTATAATTCTTGCAATTATTTGGAAACTAGTAAGTGGA[A/C]GTAGAAAAGCAATCAAAGAAATATGTACTTGTAAAGTAGCTTTCACTTGCTCCATTAATATATAGTAAGCAATTATCACCTCCGTGACCTGCACATTCAAGAGATGGAATACCAGTACAAGCCCGAATAAATCATCAAAGTCTTCATGTCATTTGTATTTACATTAGATACATGCAAATAGATTGTGGAACGTT…
Scaffold316235	6659	G	T	TTTAATAATTGAAAACTGAAAACAACTACTAAACAAGTTATGGGTTTTCAATTTTCAGATTTCTAAAAAAATAATCAAAACAAAAGTTGAAAACTGAAAACGAAATAATTATTAAACGCTTCTTTAGAAACATGCATTAAATTCATAATCTAAACTAAGATTTTCTTTTTGTTCCTTCACTTTGATTCGCACAGGCTACA[G/T]AAGCAATTGAAAGCATGATTCTTGATTTGTCGAAGTCAGGAGAGGTATGCTTAAATGCTGAAACTTATGTCAGTATGACCTGATTAAGACTTCTCAAGATCAGTCATAATCCTTACGGCAAACGACACCTGATTGGGCACTTAAAGTTTCTTTCTTGTGAGTTGAGGTGTATCTCTTGGTTTGGATTCCCTTTA…
Scaffold318364	6107	C	T	CAAAAGGAACACTGAAGGTAAGGAGGCGCACCATCACCTACACCGCCCAATCTTCACGCCAACAAACCCCAAGAGGACTACACTGAAGAAGAGGCCCAAGAAGACAAAGAAGACAAAATCCCGGAAGAAGACGTCACATCCGGCTTTGTCAACTCAAAAATCTTCACCTCAATCGCTGGGGGCATGCTCCAAAACCATGC[C/T]AGTCAAGCCAAGTGAAGTTGAAGGATAGATTCATGTCACTCCGAAGAAACTGCACAAGAAGCATATGACTTCTCCACAAGTTCACCCATCGGAAAAGGGGCAAAGCAACTTTCGCCAACCTCCAAAGCAATGTGAAAGTGTTGAAGATGAGGAAATTTCGACACAAAGATCGACCATGCGCAATCTCTCCTTCC…
Scaffold318364	6175	A	T	CCAAGAGGACTACACTGAAGAAGAGGCCCAAGAAGACAAAGAAGACAAAATCCCGGAAGAAGACGTCACATCCGGCTTTGTCAACTCAAAAATCTTCACCTCAATCGCTGGGGGCATGCTCCAAAACCATGCCAGTCAAGCCAAGTGAAGTTGAAGGATAGATTCATGTCACTCCGAAGAAACTGCACAAGAAGCATATG[A/T]CTTCTCCACAAGTTCACCCATCGGAAAAGGGGCAAAGCAACTTTCGCCAACCTCCAAAGCAATGTGAAAGTGTTGAAGATGAGGAAATTTCGACACAAAGATCGACCATGCGCAATCTCTCCTTCCTCAGAAAATTATTCAGCTACTCGGTCAAGGCACCTCGCTATAATGATTGCGATGAACGCCTCTCCAGG…
Scaffold318364	6189	T	G	CTGAAGAAGAGGCCCAAGAAGACAAAGAAGACAAAATCCCGGAAGAAGACGTCACATCCGGCTTTGTCAACTCAAAAATCTTCACCTCAATCGCTGGGGGCATGCTCCAAAACCATGCCAGTCAAGCCAAGTGAAGTTGAAGGATAGATTCATGTCACTCCGAAGAAACTGCACAAGAAGCATATGACTTCTCCACAAGT[T/G]CACCCATCGGAAAAGGGGCAAAGCAACTTTCGCCAACCTCCAAAGCAATGTGAAAGTGTTGAAGATGAGGAAATTTCGACACAAAGATCGACCATGCGCAATCTCTCCTTCCTCAGAAAATTATTCAGCTACTCGGTCAAGGCACCTCGCTATAATGATTGCGATGAACGCCTCTCCAGGCAGTAACCATCTAT…
Scaffold318364	6215	A	G	GAAGACAAAATCCCGGAAGAAGACGTCACATCCGGCTTTGTCAACTCAAAAATCTTCACCTCAATCGCTGGGGGCATGCTCCAAAACCATGCCAGTCAAGCCAAGTGAAGTTGAAGGATAGATTCATGTCACTCCGAAGAAACTGCACAAGAAGCATATGACTTCTCCACAAGTTCACCCATCGGAAAAGGGGCAAAGCA[A/G]CTTTCGCCAACCTCCAAAGCAATGTGAAAGTGTTGAAGATGAGGAAATTTCGACACAAAGATCGACCATGCGCAATCTCTCCTTCCTCAGAAAATTATTCAGCTACTCGGTCAAGGCACCTCGCTATAATGATTGCGATGAACGCCTCTCCAGGCAGTAACCATCTATTCCACAAGTTCACTAATAGGAAAGGG…
Scaffold318364	6238	T	C	CGTCACATCCGGCTTTGTCAACTCAAAAATCTTCACCTCAATCGCTGGGGGCATGCTCCAAAACCATGCCAGTCAAGCCAAGTGAAGTTGAAGGATAGATTCATGTCACTCCGAAGAAACTGCACAAGAAGCATATGACTTCTCCACAAGTTCACCCATCGGAAAAGGGGCAAAGCAACTTTCGCCAACCTCCAAAGCAA[T/C]GTGAAAGTGTTGAAGATGAGGAAATTTCGACACAAAGATCGACCATGCGCAATCTCTCCTTCCTCAGAAAATTATTCAGCTACTCGGTCAAGGCACCTCGCTATAATGATTGCGATGAACGCCTCTCCAGGCAGTAACCATCTATTCCACAAGTTCACTAATAGGAAAGGGGGCAAAGCAGCTCCTGTCAACCT…
Scaffold301901	65087	G	A	GTGCCAACTGCACCATCTTCGCTAACAGAAACTCATGCCAAGCATAAAGCAACATATTCCTCACATGTCCAATTACGACCTCTAATATGCTCTCTTGCCATGTTGAACAATTTGGAAATGGAAAGAAATGGTAGAAAGATAAATTAGAAGAATTGTAGGAGAAAATTGAGTTTTGTGTGGATGTTTGAACAAATACATAG[G/A]TATTTATAGAGTTTTTGGGTGAATTTTGAGTTAAATAATTTAAAAAAATTATTTTACCCATTGGATTTAAATTTGGGCCGTTAGATCTTTTTTTTACCATTAGATTTTATTATATTCGATATCAGCATTTGGATTCAATATATTTTAAAATAACATATTTAAAAAAAATTAAATTTGAATCAAGACCGTTGGTC…
Scaffold319097	2952	T	A	TCGAATATATGTGTTCTCATTTATGGGTTGATTTCTTTCAAGCCAGTAATAAGGAAATCCTGAAAAGGTTGCAAGCTGAAAAGGCTAATCTTTCATTGTTTTATGTATAGGGCATAGTCAAAGGGAAGTTGGATCATTTGAGAAGATCTTTCGAGGTTGGATATGCTGCCTTGACTATTACATTTGACTCTTTTGATGAT[T/A]TCCTGGATATATGTTTTGATTTCAATGTTTTATCTTGACCATCATTTAATTTCCAGGTTCAATTTGCAGCTGGGAGGGATTTGAGACCTGGACAACTAGGGAATCTAATACAGACTTTAGATGATTGGTATGCATGTTTCTGTATTTAGTTGGTCACTTTATGTCTGAGGTCTTTCTTTCCTACTCTCATTTTG…
Scaffold317819	6952	G	A	GTATTATCACTGGTGATAATATGGATGAGATTACTTCACTTAAAAATGATATTTATAGGCAGTTTGGTATCAAAGATCTGGGCAAGTTAAAATATTTTCTTGGCATTGAGATGGCAACCTCTTCTAAGGGTTTGTTTCTAAATCAATGCAAATATGTGTCAGATCTCCTAAACGAGTCAGAAATGCTTGACACTAAACCA[G/A]CTTCTACACTTTTGGATTGCAAGTTCAAGGTTGACATGGAAGATGACTTGCTTTCAAATGTTAGCTATTATCAAAAGTTAGTAGGCAAATTGATTTACCTTACTATTACTAGACCTAATATCACACATGTTGTGAGTTTAGTGAGACAATTCATGCATTCACCCACTGTCAAACATATGCATGCTGTTAAACGA…
Scaffold317817	6905	T	G	TCTGAAACTGAACACTATTTCTAAAAACTAAACACAATTTCTAAAAACTAAACACTAATTATTATTTTTAAATTACACCCGAGGACTACACTATTTTGAAATAGAACACGGTACTACATTATTTCTCAAATTGAACACAGACACTATTTCTGAAATTGAATACAAGTTGGCATGCACTGACTATTTCTTAAACTGAATAT[T/G]TTATCTCTCTAGGAAGTTTAACGACCATTCTTTTCTCTCCTCTTCTTGCATTTTCTTGACACTTTCTCATCTTTCAAACATCTTTCTTCTTCTAATTTTCTTCAATTCTCATCAAATTTTCTTTGAATCTCTTCAATTTCTTAGCTCTTAAGTTTAGATCCTTGTCAAGAAAAANNAAAAAGCTATTAGGTTGG…
Scaffold317817	6938	T	C	ACAATTTCTAAAAACTAAACACTAATTATTATTTTTAAATTACACCCGAGGACTACACTATTTTGAAATAGAACACGGTACTACATTATTTCTCAAATTGAACACAGACACTATTTCTGAAATTGAATACAAGTTGGCATGCACTGACTATTTCTTAAACTGAATATTTTATCTCTCTAGGAAGTTTAACGACCATTCTT[T/C]TCTCTCCTCTTCTTGCATTTTCTTGACACTTTCTCATCTTTCAAACATCTTTCTTCTTCTAATTTTCTTCAATTCTCATCAAATTTTCTTTGAATCTCTTCAATTTCTTAGCTCTTAAGTTTAGATCCTTGTCAAGAAAAANNAAAAAGCTATTAGGTTGGGCCCACACTTGTTAACCACATCAACATTCCACC…
Scaffold317817	7009	A	G	AACACGGTACTACATTATTTCTCAAATTGAACACAGACACTATTTCTGAAATTGAATACAAGTTGGCATGCACTGACTATTTCTTAAACTGAATATTTTATCTCTCTAGGAAGTTTAACGACCATTCTTTTCTCTCCTCTTCTTGCATTTTCTTGACACTTTCTCATCTTTCAAACATCTTTCTTCTTCTAATTTTCTTC[A/G]ATTCTCATCAAATTTTCTTTGAATCTCTTCAATTTCTTAGCTCTTAAGTTTAGATCCTTGTCAAGAAAAANNAAAAAGCTATTAGGTTGGGCCCACACTTGTTAACCACATCAACATTCCACCAGCTTACTTTATCAAAGATCCTTGTTAAGGAAAACAAAAAGCACGATTAAGTTGGGCCCAGCACTTCTTAA…
Scaffold318101	8412	C	A	AAAGTAATTTTGGTGGGAATAGGAGGGTAATCCTGTAGCCCTATGATTTGGATGCAACCATCCTTTTTCTTAGCTCTTTTAGGAATAAGAGTTCGGAATAGAGTGTGAAATCTGAGTGTGAGATCTTCAAAGTCAATTTATGAGTACTAGTCTTTTTCTTCCTGCCCAGAATATCTTATCTTGATTTTTCTCTTCTGTAC[C/A]CAAGGATTTTGCATATTTTACTTCTCGCACACTTTATTATGTTGTTAGTACCTGGGCCAGGCCGTTCTCATCTTCTTAACATGCAGTGTATCTTTCCACCCACTGTTTATCAGTTTGGCTTTCTAGAGATGATTTTAGCATTCTTTGAACTTTTTCTGATGCCGACTTCAGGTCCATAGGTCTGTCCAGATCCT…
Scaffold318101	8421	T	C	TTGGTGGGAATAGGAGGGTAATCCTGTAGCCCTATGATTTGGATGCAACCATCCTTTTTCTTAGCTCTTTTAGGAATAAGAGTTCGGAATAGAGTGTGAAATCTGAGTGTGAGATCTTCAAAGTCAATTTATGAGTACTAGTCTTTTTCTTCCTGCCCAGAATATCTTATCTTGATTTTTCTCTTCTGTACCCAAGGATT[T/C]TGCATATTTTACTTCTCGCACACTTTATTATGTTGTTAGTACCTGGGCCAGGCCGTTCTCATCTTCTTAACATGCAGTGTATCTTTCCACCCACTGTTTATCAGTTTGGCTTTCTAGAGATGATTTTAGCATTCTTTGAACTTTTTCTGATGCCGACTTCAGGTCCATAGGTCTGTCCAGATCCTAAGGGACAA…
Scaffold318101	8460	G	A	TGGATGCAACCATCCTTTTTCTTAGCTCTTTTAGGAATAAGAGTTCGGAATAGAGTGTGAAATCTGAGTGTGAGATCTTCAAAGTCAATTTATGAGTACTAGTCTTTTTCTTCCTGCCCAGAATATCTTATCTTGATTTTTCTCTTCTGTACCCAAGGATTTTGCATATTTTACTTCTCGCACACTTTATTATGTTGTTA[G/A]TACCTGGGCCAGGCCGTTCTCATCTTCTTAACATGCAGTGTATCTTTCCACCCACTGTTTATCAGTTTGGCTTTCTAGAGATGATTTTAGCATTCTTTGAACTTTTTCTGATGCCGACTTCAGGTCCATAGGTCTGTCCAGATCCTAAGGGACAAGCAAGAACTTGCAGAGACTCAGAAAGAATTAGCTAAGCT…
Scaffold318105	782	G	T	AGTACACGCGTGTGATTACAGCTATTTGGCCAAAATACATGTTTAGTGAGCTTTTGTCAATCAATCAACGCTGAAGTCAAATTACATGTTTGTAAACATATACTGAATAGGATTAATTAATTATATGGCTGTAATCTTTAAGTGCAATGTAAACTAGATATGTCCAAACGATCTCACACTAACCCACCTCCAACTGGACA[G/T]AATTTTTTAACTGGTATTTTTAATCCGTGCGTTATATACAAGGGGATGAGATAGTTAATATAGTTGATATTTCATTAACATAATATATAATGCAGTTAATGAATATGTTACAACACGAATGAATGATAAAACTACATGCCGGTAGTGTTGTATGGTGATACAGAAAAACCCAAATGAACGCGAAGAAAAGATCT…
Scaffold318105	796	G	T	ATTACAGCTATTTGGCCAAAATACATGTTTAGTGAGCTTTTGTCAATCAATCAACGCTGAAGTCAAATTACATGTTTGTAAACATATACTGAATAGGATTAATTAATTATATGGCTGTAATCTTTAAGTGCAATGTAAACTAGATATGTCCAAACGATCTCACACTAACCCACCTCCAACTGGACAGAATTTTTTAACTG[G/T]TATTTTTAATCCGTGCGTTATATACAAGGGGATGAGATAGTTAATATAGTTGATATTTCATTAACATAATATATAATGCAGTTAATGAATATGTTACAACACGAATGAATGATAAAACTACATGCCGGTAGTGTTGTATGGTGATACAGAAAAACCCAAATGAACGCGAAGAAAAGATCTAACCAATAAGAAAT…
Scaffold318105	873	T	C	GTAAACATATACTGAATAGGATTAATTAATTATATGGCTGTAATCTTTAAGTGCAATGTAAACTAGATATGTCCAAACGATCTCACACTAACCCACCTCCAACTGGACAGAATTTTTTAACTGGTATTTTTAATCCGTGCGTTATATACAAGGGGATGAGATAGTTAATATAGTTGATATTTCATTAACATAATATATAA[T/C]GCAGTTAATGAATATGTTACAACACGAATGAATGATAAAACTACATGCCGGTAGTGTTGTATGGTGATACAGAAAAACCCAAATGAACGCGAAGAAAAGATCTAACCAATAAGAAATAGCAATACAACAACGACAGAAGCGACGATAGACAGACATCGCTGAGGTATAAAATATTGTTCCAGAATTAAATTAAT…
Scaffold318106	8952	T	C	GAAAAAGTGGCTTAGTTTGGTCATTTTTTATGAGAACGATCGTTAGATATGCATGGCTAATATCTCTTGCAGTACGTGGTTGCATGGCTATCTGATAACTTGAGGTTCCCTTTGCACTGCATGTCAACCTCTAGCTAGGTATATATATACATCATCATTTTCCATCACTAATAAAACAATAGTAATTAGCTTAATTTGAA[T/C]ATTGAAGTTAAGGAATTTACCAACCTCACACTTTTGTCACTATCATACAATCCCATTTGGCTTAGAGACAATATATATTTAGACACTATCTCATTCTTTAAGGACAGACCTAACCACTCCCTTTAATCGGTGTTGTTTGGCCAACTAAAATGTCTTCTCTATTTACATAACAGTAATGCTAAAGGCACAATTTT…
Scaffold315670	4322	C	T	CGTTTCTTAACGAAACTCTAGTATGGTACCGAACCCACATTATCAGGTTTGAGTTGCTTTGAAGCATGCTTAAAGCCAATTTGCTCTCCTCACTTCTGCACTTCATTTAGCATTTGGCATTTATGATCTCGCCAATGCTTTGAAACCTTTTGTTAAGAATACATCTTACGACATTCATCAACAACAAATTTATTCTAAAA[C/T]ATAAAACATTAAGTTATTGAAATTGATAGAGAACTAATTTAAATATGGGAAAAAAAAATCATAATATAAGATTTTTATATTACCTGAACATGCTCACACAATTGATGCTTAAAGTCATTAGCAAATTCTTTCCATGTATCTTTGGTAATGGGAACCAATTCCCTTGCCATGACATCAAGGAGATAAGCATACTT…
Scaffold308992	1738	C	T	ATGAGAACACAAGCTCTCTTTTCTCTCTAAGAGGCCGGCCACCCTAGAGGAATTTAGCTAGCAATCTTACTTCCTCTAGGTCACTCATTTCTTCATCAATCTTTCCTTGGTATGGAGACTTAGAGGTTCTTAATTTTGAGAACTTGGAGAAACCAATTCTTACATCCAAATCCATGGAGATAAGAAGCAAGGAATGAAGG[C/T]CCTATCTCTTGGGTGATTATCCTTTGCTTATGCAAAGAGGAATCAACAAAGGTATAAATTTCTTAACTCACTTTGTTTTGAGTTGAGTCTTGGTTCACCTAACTACTAGGCTTTGAATTTCATGGGTAATGTTTTGTTTTGAGTGCATGCAAGCATGATTCTGCCTTTAATTGTTAATTGCATGCTATATAGAT…
Scaffold301678	12854	G	T	TCCTTCATTTCCTCTCTCTCTTCGTTTCTCATAGGCCTGAAATCCTAGCTTCTATCTACAACCCAGAACGTCAAAACATGAATCCAGCTCCGTCTCTGTCAAAAAGGGAACCCAGCCATGGCGATCTTTGATTCTAGCCCAGATTGTCACCATCGTGCATTCCTCTACGAAACCCGAGGTAAAGAGCTCTCATTCTCTCT[G/T]CGATTATGGTCTCCACTTGGCGATATCTGAAATAAAAATCCATCCAACTATTTTTCCCTTTCGTTTTCATGACCGAAGGTGAAATGAAAACGAAATTCTGACTCATGCATGTATGTTTTCTGTATGCAGACTTGGGGACCCGAGTAAGGCCAAGGGGGAATAGGAACTGCAAGGAGCAATGGCTCACACATGGA…
Scaffold301678	12903	T	C	TTCTATCTACAACCCAGAACGTCAAAACATGAATCCAGCTCCGTCTCTGTCAAAAAGGGAACCCAGCCATGGCGATCTTTGATTCTAGCCCAGATTGTCACCATCGTGCATTCCTCTACGAAACCCGAGGTAAAGAGCTCTCATTCTCTCTGCGATTATGGTCTCCACTTGGCGATATCTGAAATAAAAATCCATCCAAC[T/C]ATTTTTCCCTTTCGTTTTCATGACCGAAGGTGAAATGAAAACGAAATTCTGACTCATGCATGTATGTTTTCTGTATGCAGACTTGGGGACCCGAGTAAGGCCAAGGGGGAATAGGAACTGCAAGGAGCAATGGCTCACACATGGAGCTGCTGTAGATGGCTGCCAGACCTCGGATCTACAAAATGAAAGGTAGA…
Scaffold301678	13096	G	A	ATCCAACTATTTTTCCCTTTCGTTTTCATGACCGAAGGTGAAATGAAAACGAAATTCTGACTCATGCATGTATGTTTTCTGTATGCAGACTTGGGGACCCGAGTAAGGCCAAGGGGGAATAGGAACTGCAAGGAGCAATGGCTCACACATGGAGCTGCTGTAGATGGCTGCCAGACCTCGGATCTACAAAATGAAAGGTA[G/A]ATCAAATCCCTCCACTGCGTTAAAATTAAGCATGGTTTAGTATCTCTGAAAATCATACGGATTTGTGAAATGTTTCTATCATGCATTCCTACACCTAAAAATTTCGTCAATGCTCATGTAATTTTCTTTGTGGTTGCATGCCTCCATGTGACAAATATTGAGCAAAAACTGTGCATGATACTGGATCTGTGACA…
Scaffold301678	13099	C	G	CAACTATTTTTCCCTTTCGTTTTCATGACCGAAGGTGAAATGAAAACGAAATTCTGACTCATGCATGTATGTTTTCTGTATGCAGACTTGGGGACCCGAGTAAGGCCAAGGGGGAATAGGAACTGCAAGGAGCAATGGCTCACACATGGAGCTGCTGTAGATGGCTGCCAGACCTCGGATCTACAAAATGAAAGGTAGAT[C/G]AAATCCCTCCACTGCGTTAAAATTAAGCATGGTTTAGTATCTCTGAAAATCATACGGATTTGTGAAATGTTTCTATCATGCATTCCTACACCTAAAAATTTCGTCAATGCTCATGTAATTTTCTTTGTGGTTGCATGCCTCCATGTGACAAATATTGAGCAAAAACTGTGCATGATACTGGATCTGTGACATGG…
Scaffold301678	13174	A	G	CTGTATGCAGACTTGGGGACCCGAGTAAGGCCAAGGGGGAATAGGAACTGCAAGGAGCAATGGCTCACACATGGAGCTGCTGTAGATGGCTGCCAGACCTCGGATCTACAAAATGAAAGGTAGATCAAATCCCTCCACTGCGTTAAAATTAAGCATGGTTTAGTATCTCTGAAAATCATACGGATTTGTGAAATGTTTCT[A/G]TCATGCATTCCTACACCTAAAAATTTCGTCAATGCTCATGTAATTTTCTTTGTGGTTGCATGCCTCCATGTGACAAATATTGAGCAAAAACTGTGCATGATACTGGATCTGTGACATGGCTTTGATGAATGTCCACCTCTGTGTTGCCTGGACCACCCCCAAACTTATACGTAAAACAATATTTTAATGAAATA…
Scaffold301678	13188	C	G	GGGGACCCGAGTAAGGCCAAGGGGGAATAGGAACTGCAAGGAGCAATGGCTCACACATGGAGCTGCTGTAGATGGCTGCCAGACCTCGGATCTACAAAATGAAAGGTAGATCAAATCCCTCCACTGCGTTAAAATTAAGCATGGTTTAGTATCTCTGAAAATCATACGGATTTGTGAAATGTTTCTATCATGCATTCCTA[C/G]ACCTAAAAATTTCGTCAATGCTCATGTAATTTTCTTTGTGGTTGCATGCCTCCATGTGACAAATATTGAGCAAAAACTGTGCATGATACTGGATCTGTGACATGGCTTTGATGAATGTCCACCTCTGTGTTGCCTGGACCACCCCCAAACTTATACGTAAAACAATATTTTAATGAAATATGAGAGTGAGTGAG…
Scaffold305838	917	C	T	CGGGATAGACCCCGAGAAGGTGTTCTTGACGTTGAAACTAGTTTGCTCTAAAATAATGTTATGAGTACAATTTCTAAGAAGAAATCCCGCAATTTTTGTGCAGGAATCAGAAAGGTACAAAAGTTTGATTCGGCAAGACATGGACCTGCATGTGATTCAATCCAAGCTTAACAAAGGCCTCTACACAGAGGATTGCATCC[C/T]CATGTTCTTCCGCGACCTCCTCCTCCTATTCAACAATGCCATCGTCTTCTTCCGCAATAACCCTCCGGAGCACAACGCAGCTCAAGAGCTCCGCTCCATTGTGCTAAAGGAAATGAACGACCAGCTCCCGAACCCACAACCCGCGACCAGAACAGTAACATCTAAAGTGCCCAAGATCGAAACCAAAGCTCCCA…
Scaffold305838	1002	A	G	CCCGCAATTTTTGTGCAGGAATCAGAAAGGTACAAAAGTTTGATTCGGCAAGACATGGACCTGCATGTGATTCAATCCAAGCTTAACAAAGGCCTCTACACAGAGGATTGCATCCCCATGTTCTTCCGCGACCTCCTCCTCCTATTCAACAATGCCATCGTCTTCTTCCGCAATAACCCTCCGGAGCACAACGCAGCTCA[A/G]GAGCTCCGCTCCATTGTGCTAAAGGAAATGAACGACCAGCTCCCGAACCCACAACCCGCGACCAGAACAGTAACATCTAAAGTGCCCAAGATCGAAACCAAAGCTCCCAAGATCGAGCCCGATGTCTCCGAGAAACCCACCAAGTCTTCCATTGTTGTTTGTGGAAAGCGTGGTTCTGTCAATGCACTATCAGA…
Scaffold305838	1008	C	T	ATTTTTGTGCAGGAATCAGAAAGGTACAAAAGTTTGATTCGGCAAGACATGGACCTGCATGTGATTCAATCCAAGCTTAACAAAGGCCTCTACACAGAGGATTGCATCCCCATGTTCTTCCGCGACCTCCTCCTCCTATTCAACAATGCCATCGTCTTCTTCCGCAATAACCCTCCGGAGCACAACGCAGCTCAAGAGCT[C/T]CGCTCCATTGTGCTAAAGGAAATGAACGACCAGCTCCCGAACCCACAACCCGCGACCAGAACAGTAACATCTAAAGTGCCCAAGATCGAAACCAAAGCTCCCAAGATCGAGCCCGATGTCTCCGAGAAACCCACCAAGTCTTCCATTGTTGTTTGTGGAAAGCGTGGTTCTGTCAATGCACTATCAGAAGGCGG…
Scaffold309863	5379	G	A	GATGGGTTGCTTAGTGATTATGATTGCACAACCAGGGTGATCGTGAGAATGTTGTTGCCGATGCACTTAGTACGAAGACTCCAGTGAGAATTAATGCTTGATATGCTTGCCATGTTTCTCTTATTGCGGATTGAGATCTACTGGAGTGAAGCTTAAGGTGAAAGAACGAGAAGAAGCTCTATTGGCTAATTTATAGGTCA[G/A]GCCAATTTTAGTGGATCGTATACTAGATACACAGAGGATTGAGGAAGAAATTCAAGAGTTAATCAAGACAAGAAACGACGGGAAAAAGAAGATCTTAGAGTTGGAGAATCAGATGTCATGCTTATGCAAGGGAACAGGATGTATGAGCCTAATGGTGGAATTAAGAAAGCAATTTTGGATGAAGCACATAATCC…
Scaffold317054	2701	G	C	CATATAAGGGCGTAAAGGGTCCGATGAAATCGATACCCCATACATCAAAGATCACCACATTAAAGATGGGGGTTTGCGGCATTTGGTCCTTGGCACCTATTGTACCTGTTCTTTGGCATCTATCACAAGTTATACAAAATGTTCTAGCATCCTTAAACAATGTAGGCCAATAGAAACCACTCTCTAAAACCTTAAGGGCT[G/C]TCCTTTGGGTGCCAAAATGACCCACATGCATAACTATGGCAAAATGCAAGAATTGCATTAAACTGAAATTGTGCACACATCTACGAATTATCTGGTCAGGACAAAACTTCCACAAATATGGATCATCCCACACATAAAATTGTGCATCATTTCTGAGTTTATCACGCTTGTATTTATCTAGAGTGCTAGGAACT…
Scaffold317054	3426	T	G	ACAAGTTCTTTCTNNGTGGTAGAATAATTCAATTGAGCATCCTTTAGGGTCCGGGAAGCGTAGTGGATGACGTGAGGCTGTTTATTCCTCCTTTGGCCTAAAGCAGCACCAATGGCATAATTGGATGCATCACACATTAGCTCAAATGGAAGGCTCCAATCTGGTGGCATGATGATGGGGGCCGAAGTCAACATGTCCTT[T/G]AGGGTTTTGAAAGCGGTCTCACACTCCTTGTTGAACTCGAAGGCTACTTCCTTTTACAGTAAATGGCAAAGGGGTTGGGCGATTTTTGAGAAATCCTTGATGAATCTCCTATAAAATCCTGCATGGCCAAGAAAAGAACGAACCTCCCTCACCGAAGTGGGAGAGGGTAAGTGACGTACAAGATTTATTTCACA…
Scaffold317054	3464	C	T	ATCCTTTAGGGTCCGGGAAGCGTAGTGGATGACGTGAGGCTGTTTATTCCTCCTTTGGCCTAAAGCAGCACCAATGGCATAATTGGATGCATCACACATTAGCTCAAATGGAAGGCTCCAATCTGGTGGCATGATGATGGGGGCCGAAGTCAACATGTCCTTTAGGGTTTTGAAAGCGGTCTCACACTCCTTGTTGAACT[C/T]GAAGGCTACTTCCTTTTACAGTAAATGGCAAAGGGGTTGGGCGATTTTTGAGAAATCCTTGATGAATCTCCTATAAAATCCTGCATGGCCAAGAAAAGAACGAACCTCCCTCACCGAAGTGGGAGAGGGTAAGTGACGTACAAGATTTATTTCACATTTATCAACCTCAATCCCTTTTTCTGATATGATATGCC…
Scaffold317054	3503	G	A	CTGTTTATTCCTCCTTTGGCCTAAAGCAGCACCAATGGCATAATTGGATGCATCACACATTAGCTCAAATGGAAGGCTCCAATCTGGTGGCATGATGATGGGGGCCGAAGTCAACATGTCCTTTAGGGTTTTGAAAGCGGTCTCACACTCCTTGTTGAACTCGAAGGCTACTTCCTTTTACAGTAAATGGCAAAGGGGTT[G/A]GGCGATTTTTGAGAAATCCTTGATGAATCTCCTATAAAATCCTGCATGGCCAAGAAAAGAACGAACCTCCCTCACCGAAGTGGGAGAGGGTAAGTGACGTACAAGATTTATTTCACATTTATCAACCTCAATCCCTTTTTCTGATATGATATGCCCCAAAAATATACCTTGTTTTACCATAAAATGGCACTTTT…
Scaffold317054	3504	G	A	TGTTTATTCCTCCTTTGGCCTAAAGCAGCACCAATGGCATAATTGGATGCATCACACATTAGCTCAAATGGAAGGCTCCAATCTGGTGGCATGATGATGGGGGCCGAAGTCAACATGTCCTTTAGGGTTTTGAAAGCGGTCTCACACTCCTTGTTGAACTCGAAGGCTACTTCCTTTTACAGTAAATGGCAAAGGGGTTG[G/A]GCGATTTTTGAGAAATCCTTGATGAATCTCCTATAAAATCCTGCATGGCCAAGAAAAGAACGAACCTCCCTCACCGAAGTGGGAGAGGGTAAGTGACGTACAAGATTTATTTCACATTTATCAACCTCAATCCCTTTTTCTGATATGATATGCCCCAAAAATATACCTTGTTTTACCATAAAATGGCACTTTTC…
Scaffold317054	3591	G	T	GGCATGATGATGGGGGCCGAAGTCAACATGTCCTTTAGGGTTTTGAAAGCGGTCTCACACTCCTTGTTGAACTCGAAGGCTACTTCCTTTTACAGTAAATGGCAAAGGGGTTGGGCGATTTTTGAGAAATCCTTGATGAATCTCCTATAAAATCCTGCATGGCCAAGAAAAGAACGAACCTCCCTCACCGAAGTGGGAGA[G/T]GGTAAGTGACGTACAAGATTTATTTCACATTTATCAACCTCAATCCCTTTTTCTGATATGATATGCCCCAAAAATATACCTTGTTTTACCATAAAATGGCACTTTTCCCAATTTAAGACAAGATTAGTTTCGATGCATCGTTGTAAGATCAGAGTAAGATTATTCAAGCATGCATCAAATGAGTCACCAAAAAC…
Scaffold317054	14388	G	A	AGTACAAAACAGTGGAAGGATGAACCTGTCGTCAACTACATCAATAGGTGGCGTTCATTAAGTCTGGATTACAAAGATCAACTTTTTAAAACCTCTGCCATTGAGATGTGTGTTCAAGGCATGCAATGAGGGTTACATTATATCCTCAAAGGCATAAAACTAAGAACATTTGAGGAATTGGCATCTCGTTCCCACAACAT[G/A]GACCTAAGTATTGCCAATCATGGGAAGAAGAAGCCAATCACTGACTTCAACAAGGATAAAGTGTTCACCCCAAATGTGGACAAGACTGGGAAGAAGCCTACCACCTTCATAAAGACCTCCCTTGCACCCGTCAAGATCTCTTCCAAGAACAAACTGAAGGAGATGAAGAGAAGTTAGCCTTCTTGCACCCAAGA…
Scaffold317054	14418	G	A	GTCAACTACATCAATAGGTGGCGTTCATTAAGTCTGGATTACAAAGATCAACTTTTTAAAACCTCTGCCATTGAGATGTGTGTTCAAGGCATGCAATGAGGGTTACATTATATCCTCAAAGGCATAAAACTAAGAACATTTGAGGAATTGGCATCTCGTTCCCACAACATGGACCTAAGTATTGCCAATCATGGGAAGAA[G/A]AAGCCAATCACTGACTTCAACAAGGATAAAGTGTTCACCCCAAATGTGGACAAGACTGGGAAGAAGCCTACCACCTTCATAAAGACCTCCCTTGCACCCGTCAAGATCTCTTCCAAGAACAAACTGAAGGAGATGAAGAGAAGTTAGCCTTCTTGCACCCAAGATGGGTACAAAAACACCTTGAGGGAACAGAA…
Scaffold311414	307	G	A	TGGTGAGAACTTGTCTCTCATTTTCTCTCTAGGAGGCCGGCCCCCTTGGAGGGTGGATCTAGCAATCCCACTACTCCAAGGTCACTCATTCCTTCTCCAATCTCTCCTTGGTGTGGAGACTTAGAGGTTCTCAATTTTGGGAACTTGGAGAAACCTTTTCATCCATCCAAATCCATAGATTTTAGATGCAAGGAATGAAG[G/A]CCCTCTCCTTGGGTGATTAGCCTTTACTTATGCAAAGAGGAATCTACAAAGGTATAAATCTCAACTCACTTTGTTTTGAGTTGATTCTTGGTTCACCAATCTACTAGGCTTTGAATTTCATGGGTAATGTTTTGTTTTGAATGCATGCAAGCATGATTCC
Scaffold311414	318	G	A	TGTCTCTCATTTTCTCTCTAGGAGGCCGGCCCCCTTGGAGGGTGGATCTAGCAATCCCACTACTCCAAGGTCACTCATTCCTTCTCCAATCTCTCCTTGGTGTGGAGACTTAGAGGTTCTCAATTTTGGGAACTTGGAGAAACCTTTTCATCCATCCAAATCCATAGATTTTAGATGCAAGGAATGAAGGCCCTCTCCTT[G/A]GGTGATTAGCCTTTACTTATGCAAAGAGGAATCTACAAAGGTATAAATCTCAACTCACTTTGTTTTGAGTTGATTCTTGGTTCACCAATCTACTAGGCTTTGAATTTCATGGGTAATGTTTTGTTTTGAATGCATGCAAGCATGATTCC
Scaffold311414	332	T	C	TCTCTAGGAGGCCGGCCCCCTTGGAGGGTGGATCTAGCAATCCCACTACTCCAAGGTCACTCATTCCTTCTCCAATCTCTCCTTGGTGTGGAGACTTAGAGGTTCTCAATTTTGGGAACTTGGAGAAACCTTTTCATCCATCCAAATCCATAGATTTTAGATGCAAGGAATGAAGGCCCTCTCCTTGGGTGATTAGCCTT[T/C]ACTTATGCAAAGAGGAATCTACAAAGGTATAAATCTCAACTCACTTTGTTTTGAGTTGATTCTTGGTTCACCAATCTACTAGGCTTTGAATTTCATGGGTAATGTTTTGTTTTGAATGCATGCAAGCATGATTCC
Scaffold311414	339	G	T	GAGGCCGGCCCCCTTGGAGGGTGGATCTAGCAATCCCACTACTCCAAGGTCACTCATTCCTTCTCCAATCTCTCCTTGGTGTGGAGACTTAGAGGTTCTCAATTTTGGGAACTTGGAGAAACCTTTTCATCCATCCAAATCCATAGATTTTAGATGCAAGGAATGAAGGCCCTCTCCTTGGGTGATTAGCCTTTACTTAT[G/T]CAAAGAGGAATCTACAAAGGTATAAATCTCAACTCACTTTGTTTTGAGTTGATTCTTGGTTCACCAATCTACTAGGCTTTGAATTTCATGGGTAATGTTTTGTTTTGAATGCATGCAAGCATGATTCC
Scaffold311414	340	C	T	AGGCCGGCCCCCTTGGAGGGTGGATCTAGCAATCCCACTACTCCAAGGTCACTCATTCCTTCTCCAATCTCTCCTTGGTGTGGAGACTTAGAGGTTCTCAATTTTGGGAACTTGGAGAAACCTTTTCATCCATCCAAATCCATAGATTTTAGATGCAAGGAATGAAGGCCCTCTCCTTGGGTGATTAGCCTTTACTTATG[C/T]AAAGAGGAATCTACAAAGGTATAAATCTCAACTCACTTTGTTTTGAGTTGATTCTTGGTTCACCAATCTACTAGGCTTTGAATTTCATGGGTAATGTTTTGTTTTGAATGCATGCAAGCATGATTCC
Scaffold312466	1830	G	A	ATGACGTGGGGCTGCTTCTTCCTCGTTTTGGCCTAAAACACCACCAATGGCATAATCGGATGCATCACACATTAGCTCAAATGGAAGGCTCCAATCTGGTGGCATGATGATAGGGGCCGAAGTTAACATGTCCTTGAGGGTTTTGAAAGCGGTCTCACACTCCTTGTTGAACTCGAAGGCTACTTCCTTTTGGAGTAAAC[G/A]ACAAAGGGGTTGGGCAATTTTTGAGAAATCCTTGATGAATCTCCTATAAGATCCTGCATGGACAAGAAAAGAATGAACCTCCCTCACCGAAGTGGGAGAGGGTAAGTGACATACAAGATCTATTTTAGATTTATCAACCTCAATCCCTTTTTCTGATATGATATGCCCCAAAACTATACCTTGTTTTACCATAA…
Scaffold312466	1839	G	A	GGCTGCTTCTTCCTCGTTTTGGCCTAAAACACCACCAATGGCATAATCGGATGCATCACACATTAGCTCAAATGGAAGGCTCCAATCTGGTGGCATGATGATAGGGGCCGAAGTTAACATGTCCTTGAGGGTTTTGAAAGCGGTCTCACACTCCTTGTTGAACTCGAAGGCTACTTCCTTTTGGAGTAAACGACAAAGGG[G/A]TTGGGCAATTTTTGAGAAATCCTTGATGAATCTCCTATAAGATCCTGCATGGACAAGAAAAGAATGAACCTCCCTCACCGAAGTGGGAGAGGGTAAGTGACATACAAGATCTATTTTAGATTTATCAACCTCAATCCCTTTTTCTGATATGATATGCCCCAAAACTATACCTTGTTTTACCATAAAATGGCACT…
Scaffold302373	8618	A	G	TTCATCATGGGCGCGTGAGGCTTGTGGCCATAACCAAAGGTGTTATTTATTTTGTAGGTGCAATTTTGTCCAAGATCAAGGAGGAAGAAATTTGCATCCATAGGGACGCTACTTAACCGTTTGATCTTGTTGGTTTGAAGGCTTGTGTTGCTTATGTGACATTGCTCTTGGTTGGTATCAATATGTTGAGCTCATAAATT[A/G]TGCTAACTTATTCCAAAGCAGAGTTTCTGTCGATGAATGTTGATAGTACGTTGAATAAGTGGTTCGACTAATTTTTATTTAATCTTAGAAAATGTGGTGAGAAATTCACATGCATCATTGTTACTTCAAATAGTAGTCATAATGCTTTTCATTTAAGTCATGGATATGGATGTTTGTGAAATTGTTGTATTTGT…
Scaffold302373	8684	G	A	TGTCCAAGATCAAGGAGGAAGAAATTTGCATCCATAGGGACGCTACTTAACCGTTTGATCTTGTTGGTTTGAAGGCTTGTGTTGCTTATGTGACATTGCTCTTGGTTGGTATCAATATGTTGAGCTCATAAATTATGCTAACTTATTCCAAAGCAGAGTTTCTGTCGATGAATGTTGATAGTACGTTGAATAAGTGGTTC[G/A]ACTAATTTTTATTTAATCTTAGAAAATGTGGTGAGAAATTCACATGCATCATTGTTACTTCAAATAGTAGTCATAATGCTTTTCATTTAAGTCATGGATATGGATGTTTGTGAAATTGTTGTATTTGTATGATTGAATTATTATTGGAAGTAACACTCCGCTTGTACAAAGATTAGTGATGTTCTCGAGTTGAG…
Scaffold302373	8693	T	C	TCAAGGAGGAAGAAATTTGCATCCATAGGGACGCTACTTAACCGTTTGATCTTGTTGGTTTGAAGGCTTGTGTTGCTTATGTGACATTGCTCTTGGTTGGTATCAATATGTTGAGCTCATAAATTATGCTAACTTATTCCAAAGCAGAGTTTCTGTCGATGAATGTTGATAGTACGTTGAATAAGTGGTTCGACTAATTT[T/C]TATTTAATCTTAGAAAATGTGGTGAGAAATTCACATGCATCATTGTTACTTCAAATAGTAGTCATAATGCTTTTCATTTAAGTCATGGATATGGATGTTTGTGAAATTGTTGTATTTGTATGATTGAATTATTATTGGAAGTAACACTCCGCTTGTACAAAGATTAGTGATGTTCTCGAGTTGAGATGATGATG…
Scaffold302373	8705	A	T	AAATTTGCATCCATAGGGACGCTACTTAACCGTTTGATCTTGTTGGTTTGAAGGCTTGTGTTGCTTATGTGACATTGCTCTTGGTTGGTATCAATATGTTGAGCTCATAAATTATGCTAACTTATTCCAAAGCAGAGTTTCTGTCGATGAATGTTGATAGTACGTTGAATAAGTGGTTCGACTAATTTTTATTTAATCTT[A/T]GAAAATGTGGTGAGAAATTCACATGCATCATTGTTACTTCAAATAGTAGTCATAATGCTTTTCATTTAAGTCATGGATATGGATGTTTGTGAAATTGTTGTATTTGTATGATTGAATTATTATTGGAAGTAACACTCCGCTTGTACAAAGATTAGTGATGTTCTCGAGTTGAGATGATGATGTTGTGCGTGTAA…
Scaffold316685	11032	C	T	AAGGGCAAAGATTATTGTTTAAAGCCGTCTCATATAAATGTTATATGCTTAAACGATAAGTCCAAGGAATATGTAATTGGGAGAATGTGATCTAAAGAAGTTACATTCATGAGACCATTCTCTTTCGTATACATATCCTAAACATTCTTGATCATAGGATTGCCAATTGGGCATTGACAATCCATTAAGATCAGTATGTG[C/T]TATGTCTTCTCTTAGAGAGAGTGACTAGTCTCGAGTCATTGGTGTGACTGACACCAAGACAAGCATGTAGGTGCTCAATAGAGTATGAGTCCACTAAACGCGATCGACAAGGAGTTCTCATACTCATGTCACATGAAAATTCATGGTTGGGATAATGCAAAGTAGTCCTTTGACCTGAGGCATCATAGTTGTCT…
Scaffold316685	11044	T	G	TATTGTTTAAAGCCGTCTCATATAAATGTTATATGCTTAAACGATAAGTCCAAGGAATATGTAATTGGGAGAATGTGATCTAAAGAAGTTACATTCATGAGACCATTCTCTTTCGTATACATATCCTAAACATTCTTGATCATAGGATTGCCAATTGGGCATTGACAATCCATTAAGATCAGTATGTGCTATGTCTTCTC[T/G]TAGAGAGAGTGACTAGTCTCGAGTCATTGGTGTGACTGACACCAAGACAAGCATGTAGGTGCTCAATAGAGTATGAGTCCACTAAACGCGATCGACAAGGAGTTCTCATACTCATGTCACATGAAAATTCATGGTTGGGATAATGCAAAGTAGTCCTTTGACCTGAGGCATCATAGTTGTCTTATGGTTAGGTC…
Scaffold316507	12104	T	C	TTATCGAAGTAATATTTCTGGATCAGTCATTAGTTGTCGTAGTAGTTGGCTAATATGTATATGGCCTGTTCTAACTACTTTGTATTAATTTCAAAATTGCATGCAGGTGTTCCTGCAATTCCCTATCATTTGGTGCAAGAATAAAAACTCAACTATGGCTATAGTGAAAATACTTGAGAAGAAAGCAGCCAACCGTTTTC[T/C]CCCCAAGAAGCCGAGAGCTGATGCCGATAGAGATGGAACAAGTCGTACCAACGTGGAGGAGGCCTTGCAGGCATATCGAGACACACTGACTCAGATCTTGAAAGAACGCGATGTTAAATGGGAGAAGAAAACTTGCTGGAACAGGCCTGACATTGAAGCAGCGATGCGTCTTCGAAGGCAAGGGAAAAGATTTT…
Scaffold316502	3833	G	A	AAGTACATGAAGGAATCTGTGGTGCACATCAAGCTAGAAATAAAATGAGGTGGTTGCTCAAAAGATATGGCTATTTCTGGCCTGAGATGGAAATGGACTGTAAAGCTTATGCCTAAGGATGTGAAGAATGCTAGAGATATGGACCTTTCCAACATGTGCCCTCGGTACCCTTAAACCTCGTGGTCAAGCCTTGGCCCTTC[G/A]GATGATGGGCAATGGACTTCATTGGGCAAATTCACATAGCCTCTAGCAAATGACACACGTTCATAATCATAATGACGGATTACTTCACCAAGTGGGTAGAAGCTTCAACTGTGAAGACTATCACTTCAACTGCAGTCAAGAAATTCATTGAAACCAAGATCTTACACATATTTGGGGTGCCCGAGACAATTGTC…
Scaffold316502	3834	G	T	AGTACATGAAGGAATCTGTGGTGCACATCAAGCTAGAAATAAAATGAGGTGGTTGCTCAAAAGATATGGCTATTTCTGGCCTGAGATGGAAATGGACTGTAAAGCTTATGCCTAAGGATGTGAAGAATGCTAGAGATATGGACCTTTCCAACATGTGCCCTCGGTACCCTTAAACCTCGTGGTCAAGCCTTGGCCCTTCG[G/T]ATGATGGGCAATGGACTTCATTGGGCAAATTCACATAGCCTCTAGCAAATGACACACGTTCATAATCATAATGACGGATTACTTCACCAAGTGGGTAGAAGCTTCAACTGTGAAGACTATCACTTCAACTGCAGTCAAGAAATTCATTGAAACCAAGATCTTACACATATTTGGGGTGCCCGAGACAATTGTCA…
Scaffold316502	3874	C	T	AAAATGAGGTGGTTGCTCAAAAGATATGGCTATTTCTGGCCTGAGATGGAAATGGACTGTAAAGCTTATGCCTAAGGATGTGAAGAATGCTAGAGATATGGACCTTTCCAACATGTGCCCTCGGTACCCTTAAACCTCGTGGTCAAGCCTTGGCCCTTCGGATGATGGGCAATGGACTTCATTGGGCAAATTCACATAGC[C/T]TCTAGCAAATGACACACGTTCATAATCATAATGACGGATTACTTCACCAAGTGGGTAGAAGCTTCAACTGTGAAGACTATCACTTCAACTGCAGTCAAGAAATTCATTGAAACCAAGATCTTACACATATTTGGGGTGCCCGAGACAATTGTCACAGACTGCAGGCCGTCCTTTATTTCAAAAGAAGTAGAGGA…
Scaffold316502	3901	C	A	GGCTATTTCTGGCCTGAGATGGAAATGGACTGTAAAGCTTATGCCTAAGGATGTGAAGAATGCTAGAGATATGGACCTTTCCAACATGTGCCCTCGGTACCCTTAAACCTCGTGGTCAAGCCTTGGCCCTTCGGATGATGGGCAATGGACTTCATTGGGCAAATTCACATAGCCTCTAGCAAATGACACACGTTCATAAT[C/A]ATAATGACGGATTACTTCACCAAGTGGGTAGAAGCTTCAACTGTGAAGACTATCACTTCAACTGCAGTCAAGAAATTCATTGAAACCAAGATCTTACACATATTTGGGGTGCCCGAGACAATTGTCACAGACTGCAGGCCGTCCTTTATTTCAAAAGAAGTAGAGGAGCTTACGAATAAGTTCAAAATAGAGAT…
Scaffold316502	3902	A	G	GCTATTTCTGGCCTGAGATGGAAATGGACTGTAAAGCTTATGCCTAAGGATGTGAAGAATGCTAGAGATATGGACCTTTCCAACATGTGCCCTCGGTACCCTTAAACCTCGTGGTCAAGCCTTGGCCCTTCGGATGATGGGCAATGGACTTCATTGGGCAAATTCACATAGCCTCTAGCAAATGACACACGTTCATAATC[A/G]TAATGACGGATTACTTCACCAAGTGGGTAGAAGCTTCAACTGTGAAGACTATCACTTCAACTGCAGTCAAGAAATTCATTGAAACCAAGATCTTACACATATTTGGGGTGCCCGAGACAATTGTCACAGACTGCAGGCCGTCCTTTATTTCAAAAGAAGTAGAGGAGCTTACGAATAAGTTCAAAATAGAGATG…
Scaffold316502	3907	G	A	TTCTGGCCTGAGATGGAAATGGACTGTAAAGCTTATGCCTAAGGATGTGAAGAATGCTAGAGATATGGACCTTTCCAACATGTGCCCTCGGTACCCTTAAACCTCGTGGTCAAGCCTTGGCCCTTCGGATGATGGGCAATGGACTTCATTGGGCAAATTCACATAGCCTCTAGCAAATGACACACGTTCATAATCATAAT[G/A]ACGGATTACTTCACCAAGTGGGTAGAAGCTTCAACTGTGAAGACTATCACTTCAACTGCAGTCAAGAAATTCATTGAAACCAAGATCTTACACATATTTGGGGTGCCCGAGACAATTGTCACAGACTGCAGGCCGTCCTTTATTTCAAAAGAAGTAGAGGAGCTTACGAATAAGTTCAAAATAGAGATGGTTTA…
Scaffold316502	3910	G	A	TGGCCTGAGATGGAAATGGACTGTAAAGCTTATGCCTAAGGATGTGAAGAATGCTAGAGATATGGACCTTTCCAACATGTGCCCTCGGTACCCTTAAACCTCGTGGTCAAGCCTTGGCCCTTCGGATGATGGGCAATGGACTTCATTGGGCAAATTCACATAGCCTCTAGCAAATGACACACGTTCATAATCATAATGAC[G/A]GATTACTTCACCAAGTGGGTAGAAGCTTCAACTGTGAAGACTATCACTTCAACTGCAGTCAAGAAATTCATTGAAACCAAGATCTTACACATATTTGGGGTGCCCGAGACAATTGTCACAGACTGCAGGCCGTCCTTTATTTCAAAAGAAGTAGAGGAGCTTACGAATAAGTTCAAAATAGAGATGGTTTAGTC…
Scaffold316502	3921	C	T	GGAAATGGACTGTAAAGCTTATGCCTAAGGATGTGAAGAATGCTAGAGATATGGACCTTTCCAACATGTGCCCTCGGTACCCTTAAACCTCGTGGTCAAGCCTTGGCCCTTCGGATGATGGGCAATGGACTTCATTGGGCAAATTCACATAGCCTCTAGCAAATGACACACGTTCATAATCATAATGACGGATTACTTCA[C/T]CAAGTGGGTAGAAGCTTCAACTGTGAAGACTATCACTTCAACTGCAGTCAAGAAATTCATTGAAACCAAGATCTTACACATATTTGGGGTGCCCGAGACAATTGTCACAGACTGCAGGCCGTCCTTTATTTCAAAAGAAGTAGAGGAGCTTACGAATAAGTTCAAAATAGAGATGGTTTAGTCCATTCCTTACT…
Scaffold307527	233	A	G	CTCATAATTGTGAAGGGTTTACACAAGTACATAGGTTCAAGCTCTCCTTTAGTGAGTACAAGCGAATGATTTAGTACAAATGACATTAGGAAATATTGTGAGAGAATGATCTCTATTTATAGAAGAGAGTTTCTAGTTTTATTCTGACATTAACACGTGTCCTGTTGTGATTGACTTCTGATGTTGACACGTGTCGCGCT[A/G]TGATTGGCTTCTGATGTCGACACGTGTCGCGTTGTGATTGGCCTCCTGGTTGGAGGGAAACTCTTCTGGGTCCTTGACGGTATAACGTTGACCGGTGCTCAGTAGTTTCGGGATTGGTCAAGTATGGTACAAACAGTGCTCCCCTAAGTTCCCGAGTGAAGGAAGCTCTTCGGTTGGGGACTTGCAAGATCCAA…
Scaffold307527	244	C	T	GAAGGGTTTACACAAGTACATAGGTTCAAGCTCTCCTTTAGTGAGTACAAGCGAATGATTTAGTACAAATGACATTAGGAAATATTGTGAGAGAATGATCTCTATTTATAGAAGAGAGTTTCTAGTTTTATTCTGACATTAACACGTGTCCTGTTGTGATTGACTTCTGATGTTGACACGTGTCGCGCTATGATTGGCTT[C/T]TGATGTCGACACGTGTCGCGTTGTGATTGGCCTCCTGGTTGGAGGGAAACTCTTCTGGGTCCTTGACGGTATAACGTTGACCGGTGCTCAGTAGTTTCGGGATTGGTCAAGTATGGTACAAACAGTGCTCCCCTAAGTTCCCGAGTGAAGGAAGCTCTTCGGTTGGGGACTTGCAAGATCCAAGCTATTGAGTA…
Scaffold307527	367	C	T	AGTTTTATTCTGACATTAACACGTGTCCTGTTGTGATTGACTTCTGATGTTGACACGTGTCGCGCTATGATTGGCTTCTGATGTCGACACGTGTCGCGTTGTGATTGGCCTCCTGGTTGGAGGGAAACTCTTCTGGGTCCTTGACGGTATAACGTTGACCGGTGCTCAGTAGTTTCGGGATTGGTCAAGTATGGTACAAA[C/T]AGTGCTCCCCTAAGTTCCCGAGTGAAGGAAGCTCTTCGGTTGGGGACTTGCAAGATCCAAGCTATTGAGTAATCACGAAACTTCTAAGTACCGAAGTGTGTTATCATTTTCACTTGCCTTATCTGTCTCATATGTAGATGTGGCACTTCTCCGGAAGTACTTTTCCTCCATCTAGGGGTGGTATCTTTAACCGA…
Scaffold307527	393	A	G	CCTGTTGTGATTGACTTCTGATGTTGACACGTGTCGCGCTATGATTGGCTTCTGATGTCGACACGTGTCGCGTTGTGATTGGCCTCCTGGTTGGAGGGAAACTCTTCTGGGTCCTTGACGGTATAACGTTGACCGGTGCTCAGTAGTTTCGGGATTGGTCAAGTATGGTACAAACAGTGCTCCCCTAAGTTCCCGAGTGA[A/G]GGAAGCTCTTCGGTTGGGGACTTGCAAGATCCAAGCTATTGAGTAATCACGAAACTTCTAAGTACCGAAGTGTGTTATCATTTTCACTTGCCTTATCTGTCTCATATGTAGATGTGGCACTTCTCCGGAAGTACTTTTCCTCCATCTAGGGGTGGTATCTTTAACCGATGAAGACGCACAAGGTAATGTATCAA…
Scaffold307527	402	T	C	ATTGACTTCTGATGTTGACACGTGTCGCGCTATGATTGGCTTCTGATGTCGACACGTGTCGCGTTGTGATTGGCCTCCTGGTTGGAGGGAAACTCTTCTGGGTCCTTGACGGTATAACGTTGACCGGTGCTCAGTAGTTTCGGGATTGGTCAAGTATGGTACAAACAGTGCTCCCCTAAGTTCCCGAGTGAAGGAAGCTC[T/C]TCGGTTGGGGACTTGCAAGATCCAAGCTATTGAGTAATCACGAAACTTCTAAGTACCGAAGTGTGTTATCATTTTCACTTGCCTTATCTGTCTCATATGTAGATGTGGCACTTCTCCGGAAGTACTTTTCCTCCATCTAGGGGTGGTATCTTTAACCGATGAAGACGCACAAGGTAATGTATCAATTTCACTTG…
Scaffold307527	404	C	A	TGACTTCTGATGTTGACACGTGTCGCGCTATGATTGGCTTCTGATGTCGACACGTGTCGCGTTGTGATTGGCCTCCTGGTTGGAGGGAAACTCTTCTGGGTCCTTGACGGTATAACGTTGACCGGTGCTCAGTAGTTTCGGGATTGGTCAAGTATGGTACAAACAGTGCTCCCCTAAGTTCCCGAGTGAAGGAAGCTCTT[C/A]GGTTGGGGACTTGCAAGATCCAAGCTATTGAGTAATCACGAAACTTCTAAGTACCGAAGTGTGTTATCATTTTCACTTGCCTTATCTGTCTCATATGTAGATGTGGCACTTCTCCGGAAGTACTTTTCCTCCATCTAGGGGTGGTATCTTTAACCGATGAAGACGCACAAGGTAATGTATCAATTTCACTTGAA…
Scaffold307527	406	G	A	ACTTCTGATGTTGACACGTGTCGCGCTATGATTGGCTTCTGATGTCGACACGTGTCGCGTTGTGATTGGCCTCCTGGTTGGAGGGAAACTCTTCTGGGTCCTTGACGGTATAACGTTGACCGGTGCTCAGTAGTTTCGGGATTGGTCAAGTATGGTACAAACAGTGCTCCCCTAAGTTCCCGAGTGAAGGAAGCTCTTCG[G/A]TTGGGGACTTGCAAGATCCAAGCTATTGAGTAATCACGAAACTTCTAAGTACCGAAGTGTGTTATCATTTTCACTTGCCTTATCTGTCTCATATGTAGATGTGGCACTTCTCCGGAAGTACTTTTCCTCCATCTAGGGGTGGTATCTTTAACCGATGAAGACGCACAAGGTAATGTATCAATTTCACTTGAAGC…
Scaffold314673	153994	A	T	ATCGTCGAAACATATATTCATAAAACTATTTTTCGATGCCCTGGGGTACTAGGGACTTACAAATGGGTTGTCATGCCTTTAAGACTTAAGAACGCTGGTGCCGAACACATTTAGAGGTTCTTCGGCGAACTTTCCTCCGCATGCGCTAGTATAAACTCAAAATGAACCCTGCTAAATGTGCTTTTGGCGTATCTGTAGGA[A/T]TTTTTTTGGGTTTCCTTGTGCATCATCAAGGAATCGAGGTGGTTAAGAACAAGACTTATGTGATTATCGTTGCTCCACCCCCGATGACAAAGAAATAGTTGTAATCCTTGCTCGGTAAGATCAATTTTCTTCACCAATTTATTTCTAATTCTGCGGGAAAAATGAAAGCTTTTTCCATGCTCCTAAAACTCAAA…
Scaffold314673	153996	T	G	CGTCGAAACATATATTCATAAAACTATTTTTCGATGCCCTGGGGTACTAGGGACTTACAAATGGGTTGTCATGCCTTTAAGACTTAAGAACGCTGGTGCCGAACACATTTAGAGGTTCTTCGGCGAACTTTCCTCCGCATGCGCTAGTATAAACTCAAAATGAACCCTGCTAAATGTGCTTTTGGCGTATCTGTAGGAAT[T/G]TTTTTGGGTTTCCTTGTGCATCATCAAGGAATCGAGGTGGTTAAGAACAAGACTTATGTGATTATCGTTGCTCCACCCCCGATGACAAAGAAATAGTTGTAATCCTTGCTCGGTAAGATCAATTTTCTTCACCAATTTATTTCTAATTCTGCGGGAAAAATGAAAGCTTTTTCCATGCTCCTAAAACTCAAAGA…
Scaffold314673	154048	A	G	ACTTACAAATGGGTTGTCATGCCTTTAAGACTTAAGAACGCTGGTGCCGAACACATTTAGAGGTTCTTCGGCGAACTTTCCTCCGCATGCGCTAGTATAAACTCAAAATGAACCCTGCTAAATGTGCTTTTGGCGTATCTGTAGGAATTTTTTTGGGTTTCCTTGTGCATCATCAAGGAATCGAGGTGGTTAAGAACAAG[A/G]CTTATGTGATTATCGTTGCTCCACCCCCGATGACAAAGAAATAGTTGTAATCCTTGCTCGGTAAGATCAATTTTCTTCACCAATTTATTTCTAATTCTGCGGGAAAAATGAAAGCTTTTTCCATGCTCCTAAAACTCAAAGATTCTGACCAATTCGAATGGCGAGAAGAACATCAGGATGCCTTTACATAAATT…
Scaffold313900	41075	T	A	ACAAGAAATTGAAATTAAACAATCATAAGAAACAAACAACAATATTAAAGACAAAGGAATGAGACAGTTACTATCTGCACCAAACAGTTACCTGAAGATCATTGCAAAGGAGGCTGATACCATCAACAAGTATCATGTCAGCACGTGGATCTGGAAAAAAAAACTATTTTAGTAGTGAAAAGTAAATTCTGCTAACCATA[T/A]AAACTTTGGTTTAAAAATTAAAAAAGAAAAAAAGAAGAAAGAAACATTTGATGGGTCATTTGATTTTAGGTACAATGCTATCACTTATCACAAATGAGAAATTTATATCTGTACATGCAATATTATGGCTAATCATCAAGTTCATCAGTATGTACCAAATCCAGTATCGGAATATATATTTGAGTAAGACATAG…
Scaffold315086	4681	A	G	CAAGAAGGGAAGATGTCACTGATCTGATTGTTGCCAATGTCAAGAAACTCTAACCGAGTGCAATCGGCCATTGATCTTGGTAGCTTCCCCTGTAACCGATTGTAACCCAACAAAACCAATTTCAAACTATTTTTGTTAGCACAAAATGGAGGAATATTGCCATGGAAAGAATTATAAGTCAAGGCCAGCATTTCCAAGCT[A/G]CTGGACTTCCCCAAACACCGTGGAAGCATGCCACTCAGGCTATTGTTGCCCAAATTAAGAACTTGAAGATAATTCAAGTTGCAGAACAAGGGTGAAACTTCTCCACTATAATTATTGTTGCCGACATTGTAAGGTATGATAGATTGTGGTGGAATTGGCAATGACCCTTGTAACCGATTAGTGTCAAGACTAAA…
Scaffold315885	20376	T	G	CAATCAAGGTTCGAAAAAGTATCATGATTAGTTAGCGTATACTACTACTGATCTGGGTAGCTATGAAATGTTTTTAGGTGGCACTCTTGATTAGTTCGCGTATACTGCTATTGATCTGGGTAGCTATGAAATGTTTTTAGGTGTCACTCATGATTTTTGGAGTTAATTAATTTATTATTTAATTTCATTGTCGGCTTTTG[T/G]TAAAACCTAAGAGGTCACGCACCTATGGTAGTTATAGCAACATTAGCTAAAATGATGATTTGATATAATTAATTGTTAATTATATTGGATTTATTATTTGAGCCAAATAGACATGTTTTAATTAAATAGGTTTTGGATTTTAGTTTTTTTTTTTTTTTGTCAAACGATACGTTTTTAGATTACATGTTAGATTA…
Scaffold319199	2980	A	G	CATCCTGCAACTTATCCAATTCCTTTTTCAAGTTCTTGCTAGCAGACAGTGCACTTTGCATATCCACTTCCTTGGACTCAAGCATACTGGCAACAACCTTGAGACGAGACACTTCACCATCCATGAAGACAAAATCATCGTCCTTGGCAAAACAAACAAATCGTAACTCCGAATTGACATGTTCAAGGTCCTGGACCACT[A/G]GTGCAACATGACTGACTTCCTTCTCTGCAGCTTCTAACATTGTCTGAGTCTCACTAAGCTTAGTTTTCAAACCGACTACCTCCTGATGAATGGTCTCCAGCTGCACAGAAGAGAAGTTGAGGTATAGACATTAGACCCCTTCAAAACGGCAAGTTCAAATTCGAGCTTCTCAATCCTAAGATCAAAGTCTTCTG…
Scaffold319199	2989	T	C	ACTTATCCAATTCCTTTTTCAAGTTCTTGCTAGCAGACAGTGCACTTTGCATATCCACTTCCTTGGACTCAAGCATACTGGCAACAACCTTGAGACGAGACACTTCACCATCCATGAAGACAAAATCATCGTCCTTGGCAAAACAAACAAATCGTAACTCCGAATTGACATGTTCAAGGTCCTGGACCACTAGTGCAACA[T/C]GACTGACTTCCTTCTCTGCAGCTTCTAACATTGTCTGAGTCTCACTAAGCTTAGTTTTCAAACCGACTACCTCCTGATGAATGGTCTCCAGCTGCACAGAAGAGAAGTTGAGGTATAGACATTAGACCCCTTCAAAACGGCAAGTTCAAATTCGAGCTTCTCAATCCTAAGATCAAAGTCTTCTGCATTGTAGC…
Scaffold319199	3015	T	C	TTGCTAGCAGACAGTGCACTTTGCATATCCACTTCCTTGGACTCAAGCATACTGGCAACAACCTTGAGACGAGACACTTCACCATCCATGAAGACAAAATCATCGTCCTTGGCAAAACAAACAAATCGTAACTCCGAATTGACATGTTCAAGGTCCTGGACCACTAGTGCAACATGACTGACTTCCTTCTCTGCAGCTTC[T/C]AACATTGTCTGAGTCTCACTAAGCTTAGTTTTCAAACCGACTACCTCCTGATGAATGGTCTCCAGCTGCACAGAAGAGAAGTTGAGGTATAGACATTAGACCCCTTCAAAACGGCAAGTTCAAATTCGAGCTTCTCAATCCTAAGATCAAAGTCTTCTGCATTGTAGCAAGCAATAAGGACCTATTCGAGTAGG…
Scaffold319199	3026	G	A	CAGTGCACTTTGCATATCCACTTCCTTGGACTCAAGCATACTGGCAACAACCTTGAGACGAGACACTTCACCATCCATGAAGACAAAATCATCGTCCTTGGCAAAACAAACAAATCGTAACTCCGAATTGACATGTTCAAGGTCCTGGACCACTAGTGCAACATGACTGACTTCCTTCTCTGCAGCTTCTAACATTGTCT[G/A]AGTCTCACTAAGCTTAGTTTTCAAACCGACTACCTCCTGATGAATGGTCTCCAGCTGCACAGAAGAGAAGTTGAGGTATAGACATTAGACCCCTTCAAAACGGCAAGTTCAAATTCGAGCTTCTCAATCCTAAGATCAAAGTCTTCTGCATTGTAGCAAGCAATAAGGACCTATTCGAGTAGGCAGAATGCTTC…
Scaffold319199	3031	T	G	CACTTTGCATATCCACTTCCTTGGACTCAAGCATACTGGCAACAACCTTGAGACGAGACACTTCACCATCCATGAAGACAAAATCATCGTCCTTGGCAAAACAAACAAATCGTAACTCCGAATTGACATGTTCAAGGTCCTGGACCACTAGTGCAACATGACTGACTTCCTTCTCTGCAGCTTCTAACATTGTCTGAGTC[T/G]CACTAAGCTTAGTTTTCAAACCGACTACCTCCTGATGAATGGTCTCCAGCTGCACAGAAGAGAAGTTGAGGTATAGACATTAGACCCCTTCAAAACGGCAAGTTCAAATTCGAGCTTCTCAATCCTAAGATCAAAGTCTTCTGCATTGTAGCAAGCAATAAGGACCTATTCGAGTAGGCAGAATGCTTCATAAA…
Scaffold319193	2003	C	T	ATGAGCAGCTAACACGTAAGAAAACATCCCGATTTGTTTGGGATTTTTCAATGAAATACAATTGTTACGCTTGGCTTCTGAGCACTCAAATTTAGCCTAATGATATGTTCTTTCGTGCATTTTTAAGTCCGAAAGGCAACAACTTCCTGGATCTTCTGGCCCTATTTAGGCATCATCCCCCATACATGGTGTTCTACAAC[C/T]GTGCATAGACCGGTGTTTTTGGGTAAACAGTTTACGGGTCTGGTCACTGCGACCCCAAAGTTAGGAGGGTATTTTGCCCGAGTTCCGAGTTTCTTCGGATTGTGGAAGAGGAGGAAGATGGATTAAAGGACATGTTCAAGTGATATATATATATATATATATGGTGACATTGAAGGATACCAAGTTTTGTATTT…
Scaffold319193	2030	A	C	CCCGATTTGTTTGGGATTTTTCAATGAAATACAATTGTTACGCTTGGCTTCTGAGCACTCAAATTTAGCCTAATGATATGTTCTTTCGTGCATTTTTAAGTCCGAAAGGCAACAACTTCCTGGATCTTCTGGCCCTATTTAGGCATCATCCCCCATACATGGTGTTCTACAACCGTGCATAGACCGGTGTTTTTGGGTAA[A/C]CAGTTTACGGGTCTGGTCACTGCGACCCCAAAGTTAGGAGGGTATTTTGCCCGAGTTCCGAGTTTCTTCGGATTGTGGAAGAGGAGGAAGATGGATTAAAGGACATGTTCAAGTGATATATATATATATATATATGGTGACATTGAAGGATACCAAGTTTTGTATTTTGTTTATTGCTTTCTGTTCTGTTTAGA…
Scaffold319193	2067	G	C	TTACGCTTGGCTTCTGAGCACTCAAATTTAGCCTAATGATATGTTCTTTCGTGCATTTTTAAGTCCGAAAGGCAACAACTTCCTGGATCTTCTGGCCCTATTTAGGCATCATCCCCCATACATGGTGTTCTACAACCGTGCATAGACCGGTGTTTTTGGGTAAACAGTTTACGGGTCTGGTCACTGCGACCCCAAAGTTA[G/C]GAGGGTATTTTGCCCGAGTTCCGAGTTTCTTCGGATTGTGGAAGAGGAGGAAGATGGATTAAAGGACATGTTCAAGTGATATATATATATATATATATGGTGACATTGAAGGATACCAAGTTTTGTATTTTGTTTATTGCTTTCTGTTCTGTTTAGATTGTGGATTCCGAACCTAATTAGATCTGAACAAAAAT…
Scaffold309826	1633	A	G	CAGCTAGCAATCTTACTTCCTCTAGGTCACTCATCTCTTCTTCAAGTCCTACCTTGGTGTGGAAAAATTAGAGGTTCTCAACTTTGGGAACTTGGAGAATCCTTTCAACCATCATCATCCAAGAAATCCATGGATCTAAGAAGCAAGGAATGAAGGCCCTCTCCTTGGGTGATTAGCCTTTGCTTAAGCAAAGAGGAATC[A/G]ATGAAGGTATAAAATCTCTCAACTCACTTTGTTCTTGAGTTGAGTCTTGGTTCACCTTTCTACTAGGCTTTGAATTTCATGGGTAATATTTTATTTTGAGTGCATACAAGCATGATTCCGCCTTTAAATGTTAATTGCATGCCATAGATGTTGCTCAAATGAACTTGTTTTTCACAAAATTTCCTTCAAGTGGT…
Scaffold309826	1635	T	C	GCTAGCAATCTTACTTCCTCTAGGTCACTCATCTCTTCTTCAAGTCCTACCTTGGTGTGGAAAAATTAGAGGTTCTCAACTTTGGGAACTTGGAGAATCCTTTCAACCATCATCATCCAAGAAATCCATGGATCTAAGAAGCAAGGAATGAAGGCCCTCTCCTTGGGTGATTAGCCTTTGCTTAAGCAAAGAGGAATCAA[T/C]GAAGGTATAAAATCTCTCAACTCACTTTGTTCTTGAGTTGAGTCTTGGTTCACCTTTCTACTAGGCTTTGAATTTCATGGGTAATATTTTATTTTGAGTGCATACAAGCATGATTCCGCCTTTAAATGTTAATTGCATGCCATAGATGTTGCTCAAATGAACTTGTTTTTCACAAAATTTCCTTCAAGTGGTAT…
Scaffold309826	1663	T	C	TCATCTCTTCTTCAAGTCCTACCTTGGTGTGGAAAAATTAGAGGTTCTCAACTTTGGGAACTTGGAGAATCCTTTCAACCATCATCATCCAAGAAATCCATGGATCTAAGAAGCAAGGAATGAAGGCCCTCTCCTTGGGTGATTAGCCTTTGCTTAAGCAAAGAGGAATCAATGAAGGTATAAAATCTCTCAACTCACTT[T/C]GTTCTTGAGTTGAGTCTTGGTTCACCTTTCTACTAGGCTTTGAATTTCATGGGTAATATTTTATTTTGAGTGCATACAAGCATGATTCCGCCTTTAAATGTTAATTGCATGCCATAGATGTTGCTCAAATGAACTTGTTTTTCACAAAATTTCCTTCAAGTGGTATCAAGAGCCTAGGTCTAGTAGTTGGTGAA…
Scaffold309826	1740	C	T	ACCATCATCATCCAAGAAATCCATGGATCTAAGAAGCAAGGAATGAAGGCCCTCTCCTTGGGTGATTAGCCTTTGCTTAAGCAAAGAGGAATCAATGAAGGTATAAAATCTCTCAACTCACTTTGTTCTTGAGTTGAGTCTTGGTTCACCTTTCTACTAGGCTTTGAATTTCATGGGTAATATTTTATTTTGAGTGCATA[C/T]AAGCATGATTCCGCCTTTAAATGTTAATTGCATGCCATAGATGTTGCTCAAATGAACTTGTTTTTCACAAAATTTCCTTCAAGTGGTATCAAGAGCCTAGGTCTAGTAGTTGGTGAATTCTTTTGGGTTTTTTATTTTCGTAGTTTATGATTTGAATGTTGTAATTGTGACAAGCTTTATTCTTGCTTCTTTGA…
Scaffold309826	3646	G	A	TGGGTCCAACGCCCAATAGGAAAATCACGCCTTAATATGATTAAAGGCGTAACTAAAATTAATCACCATCCCTAGACCAAGATTCAACACTAGGCTCGTGTTGGATCGAATCAAAGGTTCATAATCATCCTAAGGCCCTAAGGCAACTATATAGTCCATCAATGAATGCAAACCTTATGTTAGTAGTACCATATACTCTT[G/A]CTTTAAAAACCGTTTTACAATCTTAGTGGGAGTATTATATACTACTAAATCAATCACATGGACCAATAGTTGTAATAGGACCAAATTGTTTTAATAAGATTAAAATGTATGTTTATATGTGATGAGACCTAAAACCCTCAACCAAATCATTATTAAGTTGATAAGCGTGAGAGTGCTTTGAACACTCTTTCGTA…
Scaffold318642	7139	C	G	AAGATACCACCCTTGGATGGAGGAAAAGTACTTCCAGAGAAGATGCCACATCTACATATGAGACAGATAAGGCAAGTGAAAATGATACCACACTTCGGTACTTAGAAGTTTCGTGATTACTCAATGGCTTGGATCTTGCAAGTCCCCAACCGAGGAGCTTTCCTCACTCGGGAACTTAAGGGAGCACTGTTTGTACCATA[C/G]TTGACCAATCCCGAAACTACTGAGCACCGGTCAACGTTATACCGTCAAGGACCCATAAGAGTTTCCCTCCAACCAAGAGGCCAATCACAGTGTGACACGTGTCGACATCAGAAGCCAATCACAGCGCGACACATGTCAACATCAGAAACCAATCACAACACGACACGTGTCAATGTCAGAACAAAGCTAGAAAC…
Scaffold318642	7150	C	T	CTTGGATGGAGGAAAAGTACTTCCAGAGAAGATGCCACATCTACATATGAGACAGATAAGGCAAGTGAAAATGATACCACACTTCGGTACTTAGAAGTTTCGTGATTACTCAATGGCTTGGATCTTGCAAGTCCCCAACCGAGGAGCTTTCCTCACTCGGGAACTTAAGGGAGCACTGTTTGTACCATACTTGACCAATC[C/T]CGAAACTACTGAGCACCGGTCAACGTTATACCGTCAAGGACCCATAAGAGTTTCCCTCCAACCAAGAGGCCAATCACAGTGTGACACGTGTCGACATCAGAAGCCAATCACAGCGCGACACATGTCAACATCAGAAACCAATCACAACACGACACGTGTCAATGTCAGAACAAAGCTAGAAACTCTCTTCTCTA…
Scaffold318642	7167	C	T	TACTTCCAGAGAAGATGCCACATCTACATATGAGACAGATAAGGCAAGTGAAAATGATACCACACTTCGGTACTTAGAAGTTTCGTGATTACTCAATGGCTTGGATCTTGCAAGTCCCCAACCGAGGAGCTTTCCTCACTCGGGAACTTAAGGGAGCACTGTTTGTACCATACTTGACCAATCCCGAAACTACTGAGCAC[C/T]GGTCAACGTTATACCGTCAAGGACCCATAAGAGTTTCCCTCCAACCAAGAGGCCAATCACAGTGTGACACGTGTCGACATCAGAAGCCAATCACAGCGCGACACATGTCAACATCAGAAACCAATCACAACACGACACGTGTCAATGTCAGAACAAAGCTAGAAACTCTCTTCTCTAAAAGGAGATCATTCTCC…
Scaffold318642	7183	G	A	GCCACATCTACATATGAGACAGATAAGGCAAGTGAAAATGATACCACACTTCGGTACTTAGAAGTTTCGTGATTACTCAATGGCTTGGATCTTGCAAGTCCCCAACCGAGGAGCTTTCCTCACTCGGGAACTTAAGGGAGCACTGTTTGTACCATACTTGACCAATCCCGAAACTACTGAGCACCGGTCAACGTTATACC[G/A]TCAAGGACCCATAAGAGTTTCCCTCCAACCAAGAGGCCAATCACAGTGTGACACGTGTCGACATCAGAAGCCAATCACAGCGCGACACATGTCAACATCAGAAACCAATCACAACACGACACGTGTCAATGTCAGAACAAAGCTAGAAACTCTCTTCTCTAAAAGGAGATCATTCTCCCACAATATTTCCTAAT…
Scaffold318642	148030	G	A	CGACCAGTGTTTTAACCACACCGACATGGAAAGATCCAAGAGAAGCACCCCCACTCAACAGCAAGGCAGTTCTCCCAAAAGCATGCCTTGTTTCATGCATGAAAGCCAGCTTCTCTTCCAACGAGAGCTCTTCTGAGTCCGAATCACAAACCATTCTCAACTGAGTTGTGACCTCATCAATGTATTCCTTGATGAGTTTA[G/A]GAACATGAAGTTTCTCCTTGTGAAGCTCAGGGTTGCACATGTTACCGAGATTTCTAACAAGATCTGCTCGCATGCAGAACATAATATCTCTGAGCGAACCCTCTTCACGACGGTGATGGAGCTCTTGAAGCTTGTTCCTAACTACTTCTTGATCATAAAGGTCTGATTCATTCATCTTTGGTGTCTCTTTATCA…
Scaffold318642	148047	C	T	ACACCGACATGGAAAGATCCAAGAGAAGCACCCCCACTCAACAGCAAGGCAGTTCTCCCAAAAGCATGCCTTGTTTCATGCATGAAAGCCAGCTTCTCTTCCAACGAGAGCTCTTCTGAGTCCGAATCACAAACCATTCTCAACTGAGTTGTGACCTCATCAATGTATTCCTTGATGAGTTTAGGAACATGAAGTTTCTC[C/T]TTGTGAAGCTCAGGGTTGCACATGTTACCGAGATTTCTAACAAGATCTGCTCGCATGCAGAACATAATATCTCTGAGCGAACCCTCTTCACGACGGTGATGGAGCTCTTGAAGCTTGTTCCTAACTACTTCTTGATCATAAAGGTCTGATTCATTCATCTTTGGTGTCTCTTTATCAAGCATCCTAGCGGCATG…
Scaffold306591	1276	C	T	ATGATACACAAAGGAGACCATGGGTGATGGTGGGCACAAGACTGCTTAATTTATTAAAGGTTGGAATCGTGGAAGAAAATTGGAAAGAGGATATGAGAGAAACAGCAGGTTCAGATCCGGTTTCGGAGGCAAGGGTCCACAGTGCTACGAGTGCAAGACCGGGTTGTAGCAAGTTTGTGGTGGAAGACTTCGAGTATGCC[C/T]TCTAGGTACTCAGAAGCAACACTTCTCCTGGTGATGTTTAGTCTCAAGTGTTGCAGGGGTTTTGCAGCAGGTGGAGCTATAGGATTCACAGGTGATCAGATGGTCCTGAGGTAGGAGGAAGTGTGGGAATTTTGTCTGGCTCTATGGGTTGTTGCTGGAAACGGGCGCGCTGACGAGTTTCCAGGTTGCAGACA…
Scaffold306591	1304	C	T	GGTGGGCACAAGACTGCTTAATTTATTAAAGGTTGGAATCGTGGAAGAAAATTGGAAAGAGGATATGAGAGAAACAGCAGGTTCAGATCCGGTTTCGGAGGCAAGGGTCCACAGTGCTACGAGTGCAAGACCGGGTTGTAGCAAGTTTGTGGTGGAAGACTTCGAGTATGCCCTCTAGGTACTCAGAAGCAACACTTCTC[C/T]TGGTGATGTTTAGTCTCAAGTGTTGCAGGGGTTTTGCAGCAGGTGGAGCTATAGGATTCACAGGTGATCAGATGGTCCTGAGGTAGGAGGAAGTGTGGGAATTTTGTCTGGCTCTATGGGTTGTTGCTGGAAACGGGCGCGCTGACGAGTTTCCAGGTTGCAGACAATGAAGAGGAGCAAAACCTGTTGGAGGA…
Scaffold316725	51073	T	C	CAGAAAAAGACGTCACTTCCGGACCTGTCAACTCAAAATCTTCACCTTAATCGCTGAGGGCATGCTCCAAAACCATGCCAGTCAAGCCGAGTAAAGTTGAAGGATGGACTCGTGTCACTCCGAAGAAACTGCACAAGAAGCATATGTCTTCTCCACAAGTGCACCAATCAGAAAGGGGGCAAAGCAGCTTTCGCCAACCT[T/C]CAAAGCGATGTGAAAGTGTTGAAGATGAGGAAATTTCGACACAAAGATCGACCATGAGCGATCTCTTCTTCATCAGAAAATTATTCAGCTACTCGGTCAAGGCTCCTTGCTATAAAGATTGCAAGGAACGCCTCTCCAAGCAGCAACCATCTCTTCCACAAGTTCACCAATGGGAAATCGGGCAAAGCAGCTCC…
Scaffold316725	136882	C	T	GAGTCTCATTGTACTTGTTCATATCTAGAATGCTAACTCTATAGCAATTTTTGAACATGAATTTTGTTTATTGTGTACAATCACAAAAAAGAGATGAAACTATCATGGGGAACATGTACAAATTTACCATATGACCTCTTATGTACTTTATTGAGTTTCTCCATAATACGAGTCTTATTTGATAAATATATAGTTTTCTA[C/T]ATACAGAAATACTATTGCTACAATAAAACTGAATTCCTACTAAAAGGGGCTCGTATAACACACAATGCTAACCTAGTAATAACTAATACATTTCACCTAAGTGTGCTGGCAATGCATAAGATCATAAATATAAGGACTTTAAGTAATGTTTTTCAATAAGAAATAATATAAAAATTGGAGGCAAATTGATGAGG…
Scaffold314822	9036	G	A	CACATGAATTCATATGTATGTAAATGCGATCTATGTGGTATGTGCACATGAATTCATATGCTATATATACATTGAACATACATTGGACGCGATCTAGACAAATTACATTTCATATCAGACGACTAAAAGCATTATAATTAAAAACCTAAGCAATCATCTATATATAGAATGTCATTTGTCCCTATTGGATATCACATTCC[G/A]TATGGGTTTTTCATATTTCATAATATTAATTAACATGCATGTACATGATACATGTATATGTTTATATCTATAGAAGGTAATCTATATATAAGATTATCTTCCATAAAAGATCAGATACCCTTCCATGTCAGGTCATGAGTCATACATATTTCTCTCTTATCTTCATGTATATATAAATCTCTGTGCCAACAAAT…
Scaffold314827	123085	G	C	GTGGTTCCCCCGCCGCAGAGCGGTCAGGGCCCGCTCGCATTCCACCTTCGCCGCCCCGCCGTCCGAGTCGATCATCGGCAACGGCAAGGATTCGATCTTGTTATTCGAGAGGAGTAGGGCATCGGGCTCGGCTTCGACGATAGCCAGAGTGGAGTCTGATTGTGACGAAACGACGGCGTCTCCATCGGCCACCGGGAGTG[G/C]CTGAACAGCCGCCGGCGACTGCTTGGGTCGCGGAGCAGCCTTTCGCTTCTTATTACCCATGTATCGAACTCTCTCCCAATCCCCAACTCACATGCATATATATATATATATAATTCTCTCTCTATTTTATCTGTATATATGTGCACCTATACATATATATCGATGTATAAAGAGAGAAAGTTGTACGGATTCTT…
Scaffold316757	13123	A	G	TGTCTATGCAAGCTGGTGAGAATATAGAAATATAATACCCATTATATTTATGGGAAAATGTTTAATTGTTTTCCATTATCAATGTTACAAGAAATGTTTTCACAACAATATCTCGTGAGTACACCTAATTTAAAGAATGTAAACTTTTGATCGAAGAAGAGTACATACTATGAAACATGTAATGTTCATATGCAAAGTTC[A/G]CGCGAGTTAAATACGTTTCATAAAAAATTTGGTCCCAATTAAAAATTAATTAATAATATCAATAAGTAAAAGAAATTAAATCCAACAAAGAACTGATAAAAGTAAGCAAGATTTAGTTACTGCTCTATTGCTATTTCTCTTCACAAATCCGAATCCCCCCTTCCTGACCCCTCAGATCACATATACGTACAAAA…
Scaffold316757	13125	G	A	TCTATGCAAGCTGGTGAGAATATAGAAATATAATACCCATTATATTTATGGGAAAATGTTTAATTGTTTTCCATTATCAATGTTACAAGAAATGTTTTCACAACAATATCTCGTGAGTACACCTAATTTAAAGAATGTAAACTTTTGATCGAAGAAGAGTACATACTATGAAACATGTAATGTTCATATGCAAAGTTCAC[G/A]CGAGTTAAATACGTTTCATAAAAAATTTGGTCCCAATTAAAAATTAATTAATAATATCAATAAGTAAAAGAAATTAAATCCAACAAAGAACTGATAAAAGTAAGCAAGATTTAGTTACTGCTCTATTGCTATTTCTCTTCACAAATCCGAATCCCCCCTTCCTGACCCCTCAGATCACATATACGTACAAAACT…
Scaffold316757	13133	A	T	AGCTGGTGAGAATATAGAAATATAATACCCATTATATTTATGGGAAAATGTTTAATTGTTTTCCATTATCAATGTTACAAGAAATGTTTTCACAACAATATCTCGTGAGTACACCTAATTTAAAGAATGTAAACTTTTGATCGAAGAAGAGTACATACTATGAAACATGTAATGTTCATATGCAAAGTTCACGCGAGTTA[A/T]ATACGTTTCATAAAAAATTTGGTCCCAATTAAAAATTAATTAATAATATCAATAAGTAAAAGAAATTAAATCCAACAAAGAACTGATAAAAGTAAGCAAGATTTAGTTACTGCTCTATTGCTATTTCTCTTCACAAATCCGAATCCCCCCTTCCTGACCCCTCAGATCACATATACGTACAAAACTAAGAAAGA…
Scaffold311994	450	G	A	TCTCTCTCTTTTCTCTCAAAGAGGCCGGCCCCCTTGGAGGGATTAGCTAGTAATCTTTCTCCTCCAAGGTCACTCATCTCTTCTTCACATCTTACCTTGGTGTGGAGACTTAGAGGTTCTCTATTTTGAGAACTTGGAGAAACATATTCTTCCATCCAAATCCATGGATCTAAGATGCTAGGAATGAAGGCCCTCTCCTT[G/A]GGTGATTAGCCTTTGCTTATGCAAAGAGGAATCTACAAAGGTATAAATTTCTCAACTCACTTTGATTTGAGTTGAGTCATGGTTCACCAATCTACTAGGCTTTGAATTTCATGGTTAATGTTTTGTTTTTAAGTGCATACAAGAATGATTCCACCTTTTAATTGTTAATTGCATGCTATAGATGTTGCTTAAAT…
Scaffold311994	482	T	C	CTTGGAGGGATTAGCTAGTAATCTTTCTCCTCCAAGGTCACTCATCTCTTCTTCACATCTTACCTTGGTGTGGAGACTTAGAGGTTCTCTATTTTGAGAACTTGGAGAAACATATTCTTCCATCCAAATCCATGGATCTAAGATGCTAGGAATGAAGGCCCTCTCCTTGGGTGATTAGCCTTTGCTTATGCAAAGAGGAA[T/C]CTACAAAGGTATAAATTTCTCAACTCACTTTGATTTGAGTTGAGTCATGGTTCACCAATCTACTAGGCTTTGAATTTCATGGTTAATGTTTTGTTTTTAAGTGCATACAAGAATGATTCCACCTTTTAATTGTTAATTGCATGCTATAGATGTTGCTTAAATGAACATGTTTTTCACAAAATTTCCTTCAAGTG…
Scaffold311994	565	T	G	GTTCTCTATTTTGAGAACTTGGAGAAACATATTCTTCCATCCAAATCCATGGATCTAAGATGCTAGGAATGAAGGCCCTCTCCTTGGGTGATTAGCCTTTGCTTATGCAAAGAGGAATCTACAAAGGTATAAATTTCTCAACTCACTTTGATTTGAGTTGAGTCATGGTTCACCAATCTACTAGGCTTTGAATTTCATGG[T/G]TAATGTTTTGTTTTTAAGTGCATACAAGAATGATTCCACCTTTTAATTGTTAATTGCATGCTATAGATGTTGCTTAAATGAACATGTTTTTCACAAAATTTCCTTCAAGTGGTATAAGAGCCTAGGTCTAGTAGTTGGTGAATCCTTTTGGGTTTTGTAGTTCATAGTCTTTGATTTAAATGTTGTAATATGTT…
Scaffold311994	581	A	G	ACTTGGAGAAACATATTCTTCCATCCAAATCCATGGATCTAAGATGCTAGGAATGAAGGCCCTCTCCTTGGGTGATTAGCCTTTGCTTATGCAAAGAGGAATCTACAAAGGTATAAATTTCTCAACTCACTTTGATTTGAGTTGAGTCATGGTTCACCAATCTACTAGGCTTTGAATTTCATGGTTAATGTTTTGTTTTT[A/G]AGTGCATACAAGAATGATTCCACCTTTTAATTGTTAATTGCATGCTATAGATGTTGCTTAAATGAACATGTTTTTCACAAAATTTCCTTCAAGTGGTATAAGAGCCTAGGTCTAGTAGTTGGTGAATCCTTTTGGGTTTTGTAGTTCATAGTCTTTGATTTAAATGTTGTAATATGTTACAAGCTTTATTCTTG…
Scaffold311994	583	G	A	TTGGAGAAACATATTCTTCCATCCAAATCCATGGATCTAAGATGCTAGGAATGAAGGCCCTCTCCTTGGGTGATTAGCCTTTGCTTATGCAAAGAGGAATCTACAAAGGTATAAATTTCTCAACTCACTTTGATTTGAGTTGAGTCATGGTTCACCAATCTACTAGGCTTTGAATTTCATGGTTAATGTTTTGTTTTTAA[G/A]TGCATACAAGAATGATTCCACCTTTTAATTGTTAATTGCATGCTATAGATGTTGCTTAAATGAACATGTTTTTCACAAAATTTCCTTCAAGTGGTATAAGAGCCTAGGTCTAGTAGTTGGTGAATCCTTTTGGGTTTTGTAGTTCATAGTCTTTGATTTAAATGTTGTAATATGTTACAAGCTTTATTCTTGAT…
Scaffold319207	8128	A	G	ATTAGGAAAACATCCATTCCAAAACCGTAAAAAGATTTTAGATCCATGCATCCCATTGATATAATGAAATTGAGGTGAATATCAGATCTCAAAAACTTAGTTTGGATACATCTGAATGAACTAGCAAAAAAGGTTAGCACCATAAACCCGTAACTTCAGTATGACAGAGAGAATGAAATCAATGAATGAGCTTCAGAAAC[A/G]AACAAACAAACAANNCTTAAACTTCAAATACTGCAATTAGATGGAGAAGCATGGCATGTTTACCTCACACAAGGGAAACAGTATTCCTATAAAAAAGGCTGCAGGCTTGTACAAAGACTTCTTCAAAGATTGATATAGTGCAAAATGCAAGCGCTTGCGGTTGCGGATGTCTTCCCTCACCCTTGGGAGCAACA…
Scaffold319206	5790	C	T	GTTTCTAGCTTTGTTCTGACATTGACACGTGTCATATTGTAATTGGCTTCTGATGTTAACACGTGTCGCGTTATGATTGGCTTCTGATGTCAACACATGTCGCACTGTGATTGAGGGAAACTCTTCTGAGTCCTTGACAGTATAACGTTGATCGATGCTCAGTAGTTTCGGGATTGGTCAAGTATGGTACAAACAGTGCT[C/T]CCCTAAGTTCCCGAGTGAGGGAATCTCCTCGGTTGGGGACTTGCAAGATCCAAGTCGCTGAGTAATCATGAAACTTCTAAGTACCAAAGTGTGGTATCGTTTTCACTTGCCTTATCTGTCTCATAGGTAGATGTGGCATCTTCTTTAGAAATACTTTTCCTCCATCCAAGGGTGGTATCTTTAACCGATGGAGA…
Scaffold319206	5793	C	T	TCTAGCTTTGTTCTGACATTGACACGTGTCATATTGTAATTGGCTTCTGATGTTAACACGTGTCGCGTTATGATTGGCTTCTGATGTCAACACATGTCGCACTGTGATTGAGGGAAACTCTTCTGAGTCCTTGACAGTATAACGTTGATCGATGCTCAGTAGTTTCGGGATTGGTCAAGTATGGTACAAACAGTGCTCCC[C/T]TAAGTTCCCGAGTGAGGGAATCTCCTCGGTTGGGGACTTGCAAGATCCAAGTCGCTGAGTAATCATGAAACTTCTAAGTACCAAAGTGTGGTATCGTTTTCACTTGCCTTATCTGTCTCATAGGTAGATGTGGCATCTTCTTTAGAAATACTTTTCCTCCATCCAAGGGTGGTATCTTTAACCGATGGAGATGC…
Scaffold319206	5802	C	T	GTTCTGACATTGACACGTGTCATATTGTAATTGGCTTCTGATGTTAACACGTGTCGCGTTATGATTGGCTTCTGATGTCAACACATGTCGCACTGTGATTGAGGGAAACTCTTCTGAGTCCTTGACAGTATAACGTTGATCGATGCTCAGTAGTTTCGGGATTGGTCAAGTATGGTACAAACAGTGCTCCCCTAAGTTCC[C/T]GAGTGAGGGAATCTCCTCGGTTGGGGACTTGCAAGATCCAAGTCGCTGAGTAATCATGAAACTTCTAAGTACCAAAGTGTGGTATCGTTTTCACTTGCCTTATCTGTCTCATAGGTAGATGTGGCATCTTCTTTAGAAATACTTTTCCTCCATCCAAGGGTGGTATCTTTAACCGATGGAGATGCACAAGGTAA…
Scaffold319206	5814	T	G	ACACGTGTCATATTGTAATTGGCTTCTGATGTTAACACGTGTCGCGTTATGATTGGCTTCTGATGTCAACACATGTCGCACTGTGATTGAGGGAAACTCTTCTGAGTCCTTGACAGTATAACGTTGATCGATGCTCAGTAGTTTCGGGATTGGTCAAGTATGGTACAAACAGTGCTCCCCTAAGTTCCCGAGTGAGGGAA[T/G]CTCCTCGGTTGGGGACTTGCAAGATCCAAGTCGCTGAGTAATCATGAAACTTCTAAGTACCAAAGTGTGGTATCGTTTTCACTTGCCTTATCTGTCTCATAGGTAGATGTGGCATCTTCTTTAGAAATACTTTTCCTCCATCCAAGGGTGGTATCTTTAACCGATGGAGATGCACAAGGTAATGTATCAATTTC…
Scaffold319206	5826	G	A	TTGTAATTGGCTTCTGATGTTAACACGTGTCGCGTTATGATTGGCTTCTGATGTCAACACATGTCGCACTGTGATTGAGGGAAACTCTTCTGAGTCCTTGACAGTATAACGTTGATCGATGCTCAGTAGTTTCGGGATTGGTCAAGTATGGTACAAACAGTGCTCCCCTAAGTTCCCGAGTGAGGGAATCTCCTCGGTTG[G/A]GGACTTGCAAGATCCAAGTCGCTGAGTAATCATGAAACTTCTAAGTACCAAAGTGTGGTATCGTTTTCACTTGCCTTATCTGTCTCATAGGTAGATGTGGCATCTTCTTTAGAAATACTTTTCCTCCATCCAAGGGTGGTATCTTTAACCGATGGAGATGCACAAGGTAATGTATCAATTTCACTTGAAGCTTA…
Scaffold319206	5830	C	T	AATTGGCTTCTGATGTTAACACGTGTCGCGTTATGATTGGCTTCTGATGTCAACACATGTCGCACTGTGATTGAGGGAAACTCTTCTGAGTCCTTGACAGTATAACGTTGATCGATGCTCAGTAGTTTCGGGATTGGTCAAGTATGGTACAAACAGTGCTCCCCTAAGTTCCCGAGTGAGGGAATCTCCTCGGTTGGGGA[C/T]TTGCAAGATCCAAGTCGCTGAGTAATCATGAAACTTCTAAGTACCAAAGTGTGGTATCGTTTTCACTTGCCTTATCTGTCTCATAGGTAGATGTGGCATCTTCTTTAGAAATACTTTTCCTCCATCCAAGGGTGGTATCTTTAACCGATGGAGATGCACAAGGTAATGTATCAATTTCACTTGAAGCTTACTTG…
Scaffold302124	542	C	T	ATGATGTCATAGTTGCAAGTGCTTTGTCAATGCTTATGATTTTCATTAAACGTAATGATCTTTGATTGTATCTCTATTATGATGTCATGTAGGGAACTTTAGAAGAATATTTTGGGTTGTCGAATGATGTCATCCAATCCAATAAAACAAGGAAAATCTAAGAGTTAACTAGTGATGTCACGATTAATTTAGAGTATTGT[C/T]GTTCATAATTCAATGAAGTAGTAACTGGAAATCGAGTTATTTGCATACATGTCATGTGTGGAGAAAAAAATCTCTAGCTATCCTATCCATCATCTTATTTCTCAAATTTGTTTTACAATCTGTCTAGTTTTTCATACTTGTTTGTTTGTTTCAACTTCGTCTAAAACTCAATCCCTTTTTACTTTAGAGTGTCT…
Scaffold302127	1872	A	G	TGGGATCTCATGTTTTAGATAATGAAATGAAGGGAAAGAAATGCAACGAAGGAATACTTCTACAATTGTTATACTTATTTATATAATGAGACTTATCTAGTTGTGCATGAATGACTGCATGACTATATCGAACATATTTTATACAACCTAATGTAGCTTTCATCAGAATTTGTGTGTGAGAGAGAGAGAGTATAAAGAGA[A/G]AAAGTTGAGAAACATGTGTCGTGGGTCGTATTGGTGGTTGAGAGGGAAGACTTAGACTTGGATGTGGATAGCATATGTGTGAAAGAGCACATCATCAGTCATATACTTCATACTTCATACTGTGCCAACCGACATAATTGATATCTGGTTTCTAGCCTCAATTATGCATAGGAGGATAGTTTGGTTTGGTGGTT…
Scaffold302127	1874	A	G	GGATCTCATGTTTTAGATAATGAAATGAAGGGAAAGAAATGCAACGAAGGAATACTTCTACAATTGTTATACTTATTTATATAATGAGACTTATCTAGTTGTGCATGAATGACTGCATGACTATATCGAACATATTTTATACAACCTAATGTAGCTTTCATCAGAATTTGTGTGTGAGAGAGAGAGAGTATAAAGAGAAA[A/G]AGTTGAGAAACATGTGTCGTGGGTCGTATTGGTGGTTGAGAGGGAAGACTTAGACTTGGATGTGGATAGCATATGTGTGAAAGAGCACATCATCAGTCATATACTTCATACTTCATACTGTGCCAACCGACATAATTGATATCTGGTTTCTAGCCTCAATTATGCATAGGAGGATAGTTTGGTTTGGTGGTTTT…
Scaffold304603	1628	T	A	TCTTTCTCCTCCAAGGTCACTCATTTCTTCATCAATCTTACCTTGGTGTGGAGACTTAGAGGTTCTCAATTTTGGGAACTTGGAGAAACCTATTCTTCCATCCAAATCCATGGATCTAAGAAGCAAGGAATGAAGGCCCTATCTCTTGGGTGATTATCCTTTGCTTATGCAAAGAGGAATCTACAAAGGTATAATATTTC[T/A]CAACTCACTTTGTTCTTGAGTTGAGTCTTGGTTCACCAATCTACTAGGCTTTGAATTTCATGGTTAATGTTTTGTTTTTAAGTGCATACAAGCATGATTCCGCCTTTTAATTGTTAATTGCATGCTATAGATGTTGCTTAAATGAACATGTTTTTCACAAAATTTTCCTTCAAGGATGAATTAGCACATTGTCT…
Scaffold304603	5222	C	T	ATCACACATCAGCTCAAATGGAAGGTTCTAATATGGTGGCATGATGATGGGGGCCGAAGTTAACATGTCCTTGAGGGTTTTGAAAGCGGTCTCACACTCCTTGTTGAACTCGAAGGCTACTTCCTTTTGGAGTAAATGGCAAAGGGGTTGAGCGATTTTTGAGAAATCCTTGATGAATCTCCTATAAAATCCTGCATGGC[C/T]AAGAAAAGAACGAACCCCCCTCACCAAAGTGGGAGAGGGTAAGTGACGTACAAGATCTATTTTAGATTTATCAACCTCAATCCCTTTTTCTGATATGATATGCCCCAAAACTATACCTTGTTTTACCATAAAATGGCATTTTTCCCAATTCAAGACAAGATTAGTTTCGATACATCGTTGTAAGATCAAAGTAA…
Scaffold304603	5240	C	T	TGGAAGGTTCTAATATGGTGGCATGATGATGGGGGCCGAAGTTAACATGTCCTTGAGGGTTTTGAAAGCGGTCTCACACTCCTTGTTGAACTCGAAGGCTACTTCCTTTTGGAGTAAATGGCAAAGGGGTTGAGCGATTTTTGAGAAATCCTTGATGAATCTCCTATAAAATCCTGCATGGCCAAGAAAAGAACGAACCC[C/T]CCTCACCAAAGTGGGAGAGGGTAAGTGACGTACAAGATCTATTTTAGATTTATCAACCTCAATCCCTTTTTCTGATATGATATGCCCCAAAACTATACCTTGTTTTACCATAAAATGGCATTTTTCCCAATTCAAGACAAGATTAGTTTCGATACATCGTTGTAAGATCAAAGTAAGATTATTCAAGCATGCAT…
Scaffold301455	7985	G	A	TCATTGTGGTTAAGATGATCCTTCGGTATCTCAAAGGGACATCTACCTATGGTATACATTTTAAGCCAGGTCCGATACATCTGCAAGCTTATAGTGATGTAAATTGGGCAGGTGACCCAAATGATCGAAGATCTACTTCAGGTTTTGTAGTGTTTCTTGGTTCCAATCCTATATCATGGGCATCCAAGAAGCAACATACC[G/A]TCTCTCGTTCATCCACCGAAGCTGAGTATCGAGCCCTGGCTATCACAGCTGCTGAACTTGCCTGGATTCGCCAACTTTTATGTGATATGCATGTCCCCGTGTACTCCTCTCCCATGATCTTTTGTGACAATGTTTCAGTTATTGCCCTTTCGACAAATCCTATCTTTCATGCTAAATCCAAGCACATTGAGATC…
Scaffold309932	3330	T	G	TAGGGTGAAGTCGGTGTACGAGTCACAAACGATTGGAGCCTACCACGGTGGAAGGCCACGAAAGAGTGTTCAAAAGCACTCTCACGCTTATCAACTTAATAATGGTTTGGTTGAGGGTTTTAGGTCTCATCACATATAAACATTCATTTTAATCTTATTAAAACAATTTTGGTCCTATTACAACTATTGGTCCATTTGAT[T/G]GTTTTTAGTTGTATATAATACTCCCACTATGCTTATAAAACGGTTTTTAAAGCAAGAGTATATGATACTACTAACATAAAGTTTGCATTCATTGATGGACTATATAGTTGCCTTAGGGCCTTAGGATGACTATGAACCTTTGATTAGATCCAACACGAGCCTAATGTTGAATCTCGGTCTAGGGA
Scaffold300062	1718	C	T	CTCTTCTCTGCACCAAGCAGCTCGATTTAGGGTTTCACCATTTCTCTTCGAATCAAGGTCTCTATTTCTCTCCGTATTTTGCCAATCTAGGTTTCCCTCTCTCTGTGGAAAAACCCTAGATCTCGCCACTGCCGGAGATTCGAAGCTCGGCACTTCGAGGTTCAATCCGCCTTGCCGATCGCCTCCTCTCGGCGCCTGCA[C/T]GGAACAACCTGCAACACCAGTCGACATTTCAGAGCCTGCGTCTTGAACTCTCTTTCTCACGGAACCACCGCCACCACCATCTTTTGGGCTCGAATTTTGTGGGTTCTGAAGAGCAGCAGTGACATGCAAATATGTGGTACCCTTTTCTTCTTTCTGTATATTTTTTTTGTTTAATTTTGTATTTTTTATTACAT…
Scaffold300062	1727	C	T	GCACCAAGCAGCTCGATTTAGGGTTTCACCATTTCTCTTCGAATCAAGGTCTCTATTTCTCTCCGTATTTTGCCAATCTAGGTTTCCCTCTCTCTGTGGAAAAACCCTAGATCTCGCCACTGCCGGAGATTCGAAGCTCGGCACTTCGAGGTTCAATCCGCCTTGCCGATCGCCTCCTCTCGGCGCCTGCACGGAACAAC[C/T]TGCAACACCAGTCGACATTTCAGAGCCTGCGTCTTGAACTCTCTTTCTCACGGAACCACCGCCACCACCATCTTTTGGGCTCGAATTTTGTGGGTTCTGAAGAGCAGCAGTGACATGCAAATATGTGGTACCCTTTTCTTCTTTCTGTATATTTTTTTTGTTTAATTTTGTATTTTTTATTACATGCATGGTGG…
Scaffold300062	1736	C	T	AGCTCGATTTAGGGTTTCACCATTTCTCTTCGAATCAAGGTCTCTATTTCTCTCCGTATTTTGCCAATCTAGGTTTCCCTCTCTCTGTGGAAAAACCCTAGATCTCGCCACTGCCGGAGATTCGAAGCTCGGCACTTCGAGGTTCAATCCGCCTTGCCGATCGCCTCCTCTCGGCGCCTGCACGGAACAACCTGCAACAC[C/T]AGTCGACATTTCAGAGCCTGCGTCTTGAACTCTCTTTCTCACGGAACCACCGCCACCACCATCTTTTGGGCTCGAATTTTGTGGGTTCTGAAGAGCAGCAGTGACATGCAAATATGTGGTACCCTTTTCTTCTTTCTGTATATTTTTTTTGTTTAATTTTGTATTTTTTATTACATGCATGGTGGATTTATCGT…
Scaffold300062	1737	A	T	GCTCGATTTAGGGTTTCACCATTTCTCTTCGAATCAAGGTCTCTATTTCTCTCCGTATTTTGCCAATCTAGGTTTCCCTCTCTCTGTGGAAAAACCCTAGATCTCGCCACTGCCGGAGATTCGAAGCTCGGCACTTCGAGGTTCAATCCGCCTTGCCGATCGCCTCCTCTCGGCGCCTGCACGGAACAACCTGCAACACC[A/T]GTCGACATTTCAGAGCCTGCGTCTTGAACTCTCTTTCTCACGGAACCACCGCCACCACCATCTTTTGGGCTCGAATTTTGTGGGTTCTGAAGAGCAGCAGTGACATGCAAATATGTGGTACCCTTTTCTTCTTTCTGTATATTTTTTTTGTTTAATTTTGTATTTTTTATTACATGCATGGTGGATTTATCGTT…
Scaffold300062	1741	G	A	GATTTAGGGTTTCACCATTTCTCTTCGAATCAAGGTCTCTATTTCTCTCCGTATTTTGCCAATCTAGGTTTCCCTCTCTCTGTGGAAAAACCCTAGATCTCGCCACTGCCGGAGATTCGAAGCTCGGCACTTCGAGGTTCAATCCGCCTTGCCGATCGCCTCCTCTCGGCGCCTGCACGGAACAACCTGCAACACCAGTC[G/A]ACATTTCAGAGCCTGCGTCTTGAACTCTCTTTCTCACGGAACCACCGCCACCACCATCTTTTGGGCTCGAATTTTGTGGGTTCTGAAGAGCAGCAGTGACATGCAAATATGTGGTACCCTTTTCTTCTTTCTGTATATTTTTTTTGTTTAATTTTGTATTTTTTATTACATGCATGGTGGATTTATCGTTGGTA…
Scaffold300062	1754	C	T	ACCATTTCTCTTCGAATCAAGGTCTCTATTTCTCTCCGTATTTTGCCAATCTAGGTTTCCCTCTCTCTGTGGAAAAACCCTAGATCTCGCCACTGCCGGAGATTCGAAGCTCGGCACTTCGAGGTTCAATCCGCCTTGCCGATCGCCTCCTCTCGGCGCCTGCACGGAACAACCTGCAACACCAGTCGACATTTCAGAGC[C/T]TGCGTCTTGAACTCTCTTTCTCACGGAACCACCGCCACCACCATCTTTTGGGCTCGAATTTTGTGGGTTCTGAAGAGCAGCAGTGACATGCAAATATGTGGTACCCTTTTCTTCTTTCTGTATATTTTTTTTGTTTAATTTTGTATTTTTTATTACATGCATGGTGGATTTATCGTTGGTAACTATTAAATCGC…
Scaffold300062	1786	C	T	TCTCCGTATTTTGCCAATCTAGGTTTCCCTCTCTCTGTGGAAAAACCCTAGATCTCGCCACTGCCGGAGATTCGAAGCTCGGCACTTCGAGGTTCAATCCGCCTTGCCGATCGCCTCCTCTCGGCGCCTGCACGGAACAACCTGCAACACCAGTCGACATTTCAGAGCCTGCGTCTTGAACTCTCTTTCTCACGGAACCA[C/T]CGCCACCACCATCTTTTGGGCTCGAATTTTGTGGGTTCTGAAGAGCAGCAGTGACATGCAAATATGTGGTACCCTTTTCTTCTTTCTGTATATTTTTTTTGTTTAATTTTGTATTTTTTATTACATGCATGGTGGATTTATCGTTGGTAACTATTAAATCGCTTTTGAATTGTGTTTAATTTGGATTTTTGTGT…
Scaffold300062	1838	T	C	TCTCGCCACTGCCGGAGATTCGAAGCTCGGCACTTCGAGGTTCAATCCGCCTTGCCGATCGCCTCCTCTCGGCGCCTGCACGGAACAACCTGCAACACCAGTCGACATTTCAGAGCCTGCGTCTTGAACTCTCTTTCTCACGGAACCACCGCCACCACCATCTTTTGGGCTCGAATTTTGTGGGTTCTGAAGAGCAGCAG[T/C]GACATGCAAATATGTGGTACCCTTTTCTTCTTTCTGTATATTTTTTTTGTTTAATTTTGTATTTTTTATTACATGCATGGTGGATTTATCGTTGGTAACTATTAAATCGCTTTTGAATTGTGTTTAATTTGGATTTTTGTGTTTTGAATTTTGAATTTGCAGCCTGATCTTCCACTGGAGCATCCAAATTTTGC…
Scaffold300062	27658	A	G	GAATTATTTAAGCTCTGGTTGGCTTCGATGCTAGTGCATTGTATTTTTCTATATAAAGAGATGAGATTTATTTTGTGCACATCATCTACTGCTATAGTATATGATTCTGCCTTGGTAGAAGTTTAGCCCGCACACATAGTTCAGTTGCTTGGCGTAACATCCATTTTGTATATCAATCACATGTGTATTGAGCTTAATGG[A/G]TGAATGTAGTTAAAAACATACAATTAAGTCTTGATGCACTTATTTCTATTGAAGGATATGAATATTGTGGTGAAGTACTCATTTGATTTGGGTATTGTGGCAAAGTACTTATATATTACAATACTGATGTTTTGTGACAGAGTTTGGAAGATGAGATCGTGAGCGATACTGTCCTTAGTTTAGCGAGTTTGCAA…
Scaffold317360	7243	C	G	CTCAGTGATCCATAGGCTGATCAATAGTGTCGATAGGCTTCTTTAATCAGCAATAATGTCAATTAGTGGATCTAGTTGCTTAATAATTCCTGACAATAAATGACAGTATAAGTATGACCGTATAATGAATAAATCAAATTGACAAAGTTTGTCAAAGCAAAATATTGTACTATGTGCCTTCTATAAATAAATAATTTATT[C/G]AGTCGTGTGGTAAATCACATGTTGTATAAGTGACATAGTTTAATGGCAGTCATAATACTCTAGGTCATGAATAAATATGTACTTGGGTTAAATATTGCACATGTGCTTGGGGTTAAATATGTGTCACTAGGTGTTGAATATATATATNNATATATATATATATATATTATATTTTCCTTCGTGGGGCTGTTCTG…
Scaffold305005	6951	C	T	ATTTTTGACGTAAAATCTGGATATAAATTATCCAAATGCTTCCATGCTGGAGAATCTAAAGGATGTCTCATAAACTCATATTTAGGACATTCAATTGCATGCCACCTCATATGTTCAGCCGTATGCTTCAATATAAAAAATCGTTGCAATCGTGGTTTTAAAGGAAAATACCACATAACCTTAGCTGCGATCTTTTTTCT[C/T]GACCTATCTGCTGCGTTGGTAATTTTATATCTTGATTCACCACAAACCGAGCACACGGTCAAATCCGAAGTATCTTTCCAATAGATCATGCAATCATTGGGACATGCATCAATTTTCACATACGTCAGACCCATGTCATTTATAAGTTTTTTTGCCTTATAACAAGATTCAGGCAAACAATCCCCTTTAGGCAA…
Scaffold305005	6957	A	C	GACGTAAAATCTGGATATAAATTATCCAAATGCTTCCATGCTGGAGAATCTAAAGGATGTCTCATAAACTCATATTTAGGACATTCAATTGCATGCCACCTCATATGTTCAGCCGTATGCTTCAATATAAAAAATCGTTGCAATCGTGGTTTTAAAGGAAAATACCACATAACCTTAGCTGCGATCTTTTTTCTCGACCT[A/C]TCTGCTGCGTTGGTAATTTTATATCTTGATTCACCACAAACCGAGCACACGGTCAAATCCGAAGTATCTTTCCAATAGATCATGCAATCATTGGGACATGCATCAATTTTCACATACGTCAGACCCATGTCATTTATAAGTTTTTTTGCCTTATAACAAGATTCAGGCAAACAATCCCCTTTAGGCAACATTCT…
Scaffold305005	7008	G	A	AAAGGATGTCTCATAAACTCATATTTAGGACATTCAATTGCATGCCACCTCATATGTTCAGCCGTATGCTTCAATATAAAAAATCGTTGCAATCGTGGTTTTAAAGGAAAATACCACATAACCTTAGCTGCGATCTTTTTTCTCGACCTATCTGCTGCGTTGGTAATTTTATATCTTGATTCACCACAAACCGAGCACAC[G/A]GTCAAATCCGAAGTATCTTTCCAATAGATCATGCAATCATTGGGACATGCATCAATTTTCACATACGTCAGACCCATGTCATTTATAAGTTTTTTTGCCTTATAACAAGATTCAGGCAAACAATCCCCTTTAGGCAACATTCTTTTAATTAACTCCAGTAAAATTGTGAAGATCTGATCTGCCATTCCCGCTAA…
Scaffold305005	7021	G	C	TAAACTCATATTTAGGACATTCAATTGCATGCCACCTCATATGTTCAGCCGTATGCTTCAATATAAAAAATCGTTGCAATCGTGGTTTTAAAGGAAAATACCACATAACCTTAGCTGCGATCTTTTTTCTCGACCTATCTGCTGCGTTGGTAATTTTATATCTTGATTCACCACAAACCGAGCACACGGTCAAATCCGAA[G/C]TATCTTTCCAATAGATCATGCAATCATTGGGACATGCATCAATTTTCACATACGTCAGACCCATGTCATTTATAAGTTTTTTTGCCTTATAACAAGATTCAGGCAAACAATCCCCTTTAGGCAACATTCTTTTAATTAACTCCAGTAAAATTGTGAAGATCTGATCTGCCATTCCCGCTAAACACTTGATCTAA…
Scaffold318349	148066	C	T	TAGCGGCAGGGTGCCAAATAATTTTGGAGTACTAGACGTACTTTTGATCACCTGGTTGGTGATAAGCAAGTGGATGTCTGGTCAGACAAGAGATCACCATGAGCATGTGGCTTATTAATCTATAAGTTAGTAGACTTCTTTAATCAGTAACAATGTTGATCAGTGGATCTAGTTGCTCAATAATTCCTAACAATAAATGA[C/T]AGTATAAGTACGACCCTATAATGAATAAATCAAATTGACAAAGTTTGTCAAGGCAAAATATTGTATTATGTGCCTTTTGTGAATAAATGATTTATTCTGTTGTGTGATAAATGATATGTTGCATAAATTAACAATATATTAGTATTGCCTAAATGTGTGTGTATATATATATAATCATGAATAAATGATTTATT…
Scaffold318349	148095	A	C	TACTAGACGTACTTTTGATCACCTGGTTGGTGATAAGCAAGTGGATGTCTGGTCAGACAAGAGATCACCATGAGCATGTGGCTTATTAATCTATAAGTTAGTAGACTTCTTTAATCAGTAACAATGTTGATCAGTGGATCTAGTTGCTCAATAATTCCTAACAATAAATGACAGTATAAGTACGACCCTATAATGAATAA[A/C]TCAAATTGACAAAGTTTGTCAAGGCAAAATATTGTATTATGTGCCTTTTGTGAATAAATGATTTATTCTGTTGTGTGATAAATGATATGTTGCATAAATTAACAATATATTAGTATTGCCTAAATGTGTGTGTATATATATATAATCATGAATAAATGATTTATTCAGTTGTTTGATAAATCACATGTTGTATA…
Scaffold318349	148096	T	G	ACTAGACGTACTTTTGATCACCTGGTTGGTGATAAGCAAGTGGATGTCTGGTCAGACAAGAGATCACCATGAGCATGTGGCTTATTAATCTATAAGTTAGTAGACTTCTTTAATCAGTAACAATGTTGATCAGTGGATCTAGTTGCTCAATAATTCCTAACAATAAATGACAGTATAAGTACGACCCTATAATGAATAAA[T/G]CAAATTGACAAAGTTTGTCAAGGCAAAATATTGTATTATGTGCCTTTTGTGAATAAATGATTTATTCTGTTGTGTGATAAATGATATGTTGCATAAATTAACAATATATTAGTATTGCCTAAATGTGTGTGTATATATATATAATCATGAATAAATGATTTATTCAGTTGTTTGATAAATCACATGTTGTATAA…
Scaffold318349	148102	T	A	CGTACTTTTGATCACCTGGTTGGTGATAAGCAAGTGGATGTCTGGTCAGACAAGAGATCACCATGAGCATGTGGCTTATTAATCTATAAGTTAGTAGACTTCTTTAATCAGTAACAATGTTGATCAGTGGATCTAGTTGCTCAATAATTCCTAACAATAAATGACAGTATAAGTACGACCCTATAATGAATAAATCAAAT[T/A]GACAAAGTTTGTCAAGGCAAAATATTGTATTATGTGCCTTTTGTGAATAAATGATTTATTCTGTTGTGTGATAAATGATATGTTGCATAAATTAACAATATATTAGTATTGCCTAAATGTGTGTGTATATATATATAATCATGAATAAATGATTTATTCAGTTGTTTGATAAATCACATGTTGTATAAATCAAT…
Scaffold318349	148163	C	T	CATGAGCATGTGGCTTATTAATCTATAAGTTAGTAGACTTCTTTAATCAGTAACAATGTTGATCAGTGGATCTAGTTGCTCAATAATTCCTAACAATAAATGACAGTATAAGTACGACCCTATAATGAATAAATCAAATTGACAAAGTTTGTCAAGGCAAAATATTGTATTATGTGCCTTTTGTGAATAAATGATTTATT[C/T]TGTTGTGTGATAAATGATATGTTGCATAAATTAACAATATATTAGTATTGCCTAAATGTGTGTGTATATATATATAATCATGAATAAATGATTTATTCAGTTGTTTGATAAATCACATGTTGTATAAATCAATAACGTAGTAGTAATCATATGATATTAGAAATAATAATTATATTATTTAATCATAAGCCATC…
Scaffold318349	148164	T	G	ATGAGCATGTGGCTTATTAATCTATAAGTTAGTAGACTTCTTTAATCAGTAACAATGTTGATCAGTGGATCTAGTTGCTCAATAATTCCTAACAATAAATGACAGTATAAGTACGACCCTATAATGAATAAATCAAATTGACAAAGTTTGTCAAGGCAAAATATTGTATTATGTGCCTTTTGTGAATAAATGATTTATTC[T/G]GTTGTGTGATAAATGATATGTTGCATAAATTAACAATATATTAGTATTGCCTAAATGTGTGTGTATATATATATAATCATGAATAAATGATTTATTCAGTTGTTTGATAAATCACATGTTGTATAAATCAATAACGTAGTAGTAATCATATGATATTAGAAATAATAATTATATTATTTAATCATAAGCCATCA…
Scaffold318348	1910	C	T	ATGAAAAGGAAATGTGTGTTCATCATGAATCACATGTCTGGATATCAACATCTTAACTCTCTGATAACAAATTACCCATCTGCATCCAAGTGAGTAGCCCAAGAATGCACATTGATCTATCTTAGCATCTAACTTTGATGAATTATATGGTCTAAGATAGGGATAAACAAACGTCCCAAACACTTTTAATGTAGATAGCA[C/T]TGGTTGAACTCCAAATAGCTTGAACTCCAGATAGCACTGGAAACTGCATACCTAATGACTTACAGGGCATTCTATTGATAAGGAAAACAGCATGTGCACATGCATGGAACCAAAAATTATATGGTAAATGAGCTATAGACAACATAGTTATTGCAGTTTCTAAAATATGCCTATACTTCCTTTCAGCAGTTCCA…
Scaffold318348	2000	G	A	TGAGTAGCCCAAGAATGCACATTGATCTATCTTAGCATCTAACTTTGATGAATTATATGGTCTAAGATAGGGATAAACAAACGTCCCAAACACTTTTAATGTAGATAGCACTGGTTGAACTCCAAATAGCTTGAACTCCAGATAGCACTGGAAACTGCATACCTAATGACTTACAGGGCATTCTATTGATAAGGAAAACA[G/A]CATGTGCACATGCATGGAACCAAAAATTATATGGTAAATGAGCTATAGACAACATAGTTATTGCAGTTTCTAAAATATGCCTATACTTCCTTTCAGCAGTTCCATTTTGCTAGGGAGTATATGGACATGAAACCAAATGCACAACACCTTTTGAATCCAGAAATCTCTTAAAAGCAATACTCATATATTCACCA…
Scaffold318343	8845	A	G	TAAGATTATAAAAGAGGCTTCACTCACAGCATAATGGAATGCCTGAACATTAGTCATATTTCCTGAGGCTTGATCTGTTGAGATTGCAAAACCAAATCCACCAAGCTTCCAAGCTCCACTTGATGTAATCAAGACATTCTGCAGCAATAGGTTTCTCATTAAATTGACATATTCAATATGCAATGAACCTCTAACTTGGA[A/G]GACAATTATGATACTAATTGACAAGAAACATGCTTCTTAGATTGGGTTAGGGATTGATTCATAAAGATCAAGCAATAAAATGAGAAAGTAGTCTGTTCCTTGGTAAATATATCTCCCCGTTAACATGGACAAGAAATAAACTTAATAGGCTAGATATTCTAGCCTCCAGATAAACAGAGATAAAATAACTACAA…
Scaffold318340	145755	T	G	TCCGATTCACAAATATCATCGTTTTATTAAAACAATAAGCTAGCCTCAATACATGTGTTGAAGTTAGTGCATGAATATGTTTAATTCTTGCATGAATATGTTTAATTGTTGCCATTCTCATAATTGGTTGATTTTCAAAAATTATTTCATTTCATACATTATGCATAATCGTGGTAGTATCTTGCAAAGTTTGAGAAGAA[T/G]GTGATTTACCGCGCTTTAGTATCATGCCAATTCCACTCAAAGGCTGAAGAGAGATCAAGTAGCAAAGCGTGGAGACAAAGTTGCCAGCTAGTATGTGTGTCTAGTTAATGAGTTTTGTAAGCCTTTTTGTATTCATTTTTCTCTTAGTGTTTATGTCTCGGTAACTCGAGGATTTTCCTAGTGATAGGTTTTGC…
Scaffold317831	16213	T	C	ATTATTGGAACAACTGATAGCTTATATGGGACTAATGACTGGTGCATCCGTTGGTGATCTGCGTCTAACTTTCGTATTTCAATTGACGTTCCAGTTGTGTACTAAGTATCAATTTATCTGCTTGACTTTCTTGAAATACATAATTTGGATTTGTGGATGCTCGCAGACCTTTGCCGTGATTCTGTATGTTTGATTTTAAA[T/C]GAAATGTTTATCTCAGAACGCGTTGGAGCAGAAGTGGTCGAATGTGCATGCTTAATTGAATTACCAGATTTACAAGTCAGTTGGTTTGACTCTTGGCTTTCCTCAGTTTGCATTGCTATGTTTTGAGCCACCATTGTCCATTCAGTGACTTCTTGTTTGGATGTTGCAGGGACGTGAGAGGTTGAATGGAAAGC…
Scaffold318125	107369	T	A	AAAAAAAACTAATTGCTAAGGATTAGGGAGACCCACATGTGAGAACTAAAAATAGTCAATTGAAGATCTAAGAGTTGGTAGAGCGTCACACTCAGACCAATTTTATGCATGCAGGAGCTGACAATTTGTAAGATTATTTGCGTGCCTCTAGTTCCAAAGTTCATCACACATGCTCAACTTTTTGTGTAATTTTCTTTGGT[T/A]TTTTTGGCATTTTATAGCTTGTCCCCATGTTGTTTTTGTGAAATAATTTTAAAAAAAATGTATGGAGACTAAGATGTTAGTGCATATCGATTGTAATTGGCATTTTTCTAGCCTGAACCTTTACGTGTAAGTTGAGTCTTAGATGTTAGGGTTGGTTCTACTCGAGTTAACGAAGATCAAGCCTAACTGATGAT…
Scaffold318125	122657	G	T	CACAAAGAGTTGAGAAATATAACCCCTTACACCCACAGATAGGGATAAAGCGGCATTTAAGCTCCTTACCAAGATGGCACAATGCCACTTAATGTCGTGTGGCTTAATAACCAGATAGGATACTGCCAAGTGGCTTATTAAGATGATGACATGTGTAAAGGGTTGTTAGTAGTTAGCTGATAGTTAGAGGATAAATAGCA[G/T]ATTTTAAACAATTGGAAAACGGTTAATGAAAAGTTGTCGTTATCTTGTTTGTTACTCTCTGTGCACTTAGGAAGACGTGGAGTAAGGGCTTAACAAACATTCCTGACCTCCAACCAACCAAGTGCTCAATTATGACAATAATACCCAGCATATAGATCAACATCCCTAACTCCACACACATCGATTTACCCCAC…
Scaffold318125	122676	A	G	TAACCCCTTACACCCACAGATAGGGATAAAGCGGCATTTAAGCTCCTTACCAAGATGGCACAATGCCACTTAATGTCGTGTGGCTTAATAACCAGATAGGATACTGCCAAGTGGCTTATTAAGATGATGACATGTGTAAAGGGTTGTTAGTAGTTAGCTGATAGTTAGAGGATAAATAGCAGATTTTAAACAATTGGAAA[A/G]CGGTTAATGAAAAGTTGTCGTTATCTTGTTTGTTACTCTCTGTGCACTTAGGAAGACGTGGAGTAAGGGCTTAACAAACATTCCTGACCTCCAACCAACCAAGTGCTCAATTATGACAATAATACCCAGCATATAGATCAACATCCCTAACTCCACACACATCGATTTACCCCACCACCCGAAAAACTCAAAGT…
Scaffold315692	2070	T	A	TTTGCGTTAAGGTTATTGGAAAAAGTATGTGGATCATGAGGCACGTCTAGGTTGTATCGATAAAGTTGTGGAGGTCTATGAGCGAGCAGTTGAAGGTGTTACCTATTCAGTTGATATCTGGTTGCATTACTGCATTTTTGCCAATAAGCACATATGGAGATCTAGACACTGTAAGAAGGTAATAGATTTTCATTTATGCA[T/A]TGTTCGTGCTGGTCTTTGCTTTGATAGTTCATGGTTGCGTGGTTTCTCAGTTGCAACATACTGGTGCTCTTGCTTTCTAATTAACGTCATTTCAGTATGATTGCAACAATGATTCCTCACATGTATTTCTGGAAAGGTTTGATGGGAATGCACTTTTGAAAAGCTTTTCTGATGTGAAATCCCATGGTTTTGAG…
Scaffold315692	3463	A	T	AAAGATCACTCCCTTGAGCAATGTGGGATCTTACACTTGATACGTAGGGGGGATTTTAAATTGATAAGAGTATTTATCACTGCAACTAAGGTTTGGAGAAAGACTCGTAAAATATTGGATTCATTCATCGTCGTGGCATAGAAGATAGCTGTATATATTCACAATTTATTGAAAGATTGGGTATTCTTACATAACCACAG[A/T]TATAAATAGATAAAATGCAATGATAAATGTATTTCCAGTTTCAGCATGTTCCTCTCTCTACTCCCTGTGGCAGGAGATTATCAGAAAGTTACTTACCCATAGTGTTTGCATAAGCTCGATTATGTATGTGTGCCGGAACTGATTCATGTGCCACGTACGCACTAAGGCACCAGGGACCAGGTCGCTCGATCAGC…
Scaffold315692	3465	A	G	AGATCACTCCCTTGAGCAATGTGGGATCTTACACTTGATACGTAGGGGGGATTTTAAATTGATAAGAGTATTTATCACTGCAACTAAGGTTTGGAGAAAGACTCGTAAAATATTGGATTCATTCATCGTCGTGGCATAGAAGATAGCTGTATATATTCACAATTTATTGAAAGATTGGGTATTCTTACATAACCACAGAT[A/G]TAAATAGATAAAATGCAATGATAAATGTATTTCCAGTTTCAGCATGTTCCTCTCTCTACTCCCTGTGGCAGGAGATTATCAGAAAGTTACTTACCCATAGTGTTTGCATAAGCTCGATTATGTATGTGTGCCGGAACTGATTCATGTGCCACGTACGCACTAAGGCACCAGGGACCAGGTCGCTCGATCAGCTG…
Scaffold314124	21942	G	A	GGGACCCCATCGAGTCAATTCCCATTCGGGGCTCGATATTTTTTTACCATTGTTGATGATTATTCACGTTTTACTTGGATTCATCTTATGCGTTTAAAGTCTGAAACACAAAGCTTGTGAAGGGAATTCTATGAGATTTCATGTGGGATTTCTAGTGACTAGCATGCATATACAATTCAAAATTTATATACGAAAGCAAC[G/A]GAAGCAAGTTATCAAATAATATCAAAGCAATAGTCATGTAAATCCCCTTCAAGATGCATAGGTTTATGTAAGATGCATCAAAACAAATTTATATGAGAACAAAGTTTAGGAGTAGTTTTATACCTCTTGATCTAGATTTTAGACCAAGGATGGATCACCTCCAAGACCTTTGCTCCTTGAACTCCTTGAGCCTA…
Scaffold314124	21943	G	A	GGACCCCATCGAGTCAATTCCCATTCGGGGCTCGATATTTTTTTACCATTGTTGATGATTATTCACGTTTTACTTGGATTCATCTTATGCGTTTAAAGTCTGAAACACAAAGCTTGTGAAGGGAATTCTATGAGATTTCATGTGGGATTTCTAGTGACTAGCATGCATATACAATTCAAAATTTATATACGAAAGCAACG[G/A]AAGCAAGTTATCAAATAATATCAAAGCAATAGTCATGTAAATCCCCTTCAAGATGCATAGGTTTATGTAAGATGCATCAAAACAAATTTATATGAGAACAAAGTTTAGGAGTAGTTTTATACCTCTTGATCTAGATTTTAGACCAAGGATGGATCACCTCCAAGACCTTTGCTCCTTGAACTCCTTGAGCCTAG…
Scaffold314124	22045	A	G	AAACACAAAGCTTGTGAAGGGAATTCTATGAGATTTCATGTGGGATTTCTAGTGACTAGCATGCATATACAATTCAAAATTTATATACGAAAGCAACGGAAGCAAGTTATCAAATAATATCAAAGCAATAGTCATGTAAATCCCCTTCAAGATGCATAGGTTTATGTAAGATGCATCAAAACAAATTTATATGAGAACAA[A/G]GTTTAGGAGTAGTTTTATACCTCTTGATCTAGATTTTAGACCAAGGATGGATCACCTCCAAGACCTTTGCTCCTTGAACTCCTTGAGCCTAGCCTCCTTCCTTGCCTCCTCCACTTTGTTTAGAATGAGTGCTCCTAGGTTCTCTTCAAGTTTCCAAAATTGAAAACCACTAAAGATCCTCACCCACTAGTGTA…
Scaffold314129	186966	C	A	TCTGACTAGGATTATTACATTCTGAGAAACCTATGAAACAACATAAAACCAGAATCAGATCTTCAACATGGACAAGACATAAATAAAAGGATGAGGTTGTTATTGTTTACTATTTAGATCTGTCAGCAAGTTGAAGACTGGTTTCAGGTCCAAGTCTGTTCACCATGACTTGCAGACTTTAGCATGTACATAAATTGGCA[C/A]CTGACATCATTTTCTTCCTCAAAAAGGTGAGAGAAAGGCGGCCTCCAAAGGACAGCCAGAACAAGAAGATTCCTTCATTCCCATACCACCAACCCACAAAAACACTCATCTTTCAGAACCACCACCCACGCACACACCAAGATCTTTCAAGTAAGAAGGGCATCCAATCAGAGGTCCCACATCTACCCAACAAG…
Scaffold314129	187006	G	C	ACATAAAACCAGAATCAGATCTTCAACATGGACAAGACATAAATAAAAGGATGAGGTTGTTATTGTTTACTATTTAGATCTGTCAGCAAGTTGAAGACTGGTTTCAGGTCCAAGTCTGTTCACCATGACTTGCAGACTTTAGCATGTACATAAATTGGCACCTGACATCATTTTCTTCCTCAAAAAGGTGAGAGAAAGGC[G/C]GCCTCCAAAGGACAGCCAGAACAAGAAGATTCCTTCATTCCCATACCACCAACCCACAAAAACACTCATCTTTCAGAACCACCACCCACGCACACACCAAGATCTTTCAAGTAAGAAGGGCATCCAATCAGAGGTCCCACATCTACCCAACAAGCATCCCATAAACCCCAAATCTATACCCTCTATTTAGAGTA…
Scaffold301650	811	C	T	TTATGAACTACAAAACACAAAAGGATTCACCAACTACTAGACCTAGGCTCTGATACCACTTGAAGGAATTATTTTGTAAAACATGTTCATTTGAGCAACATCATATAGCATGCAATTAACAATTAAAGGCGGAATCATGCTTGTATGCACTCAAAAACAAAACATTACCATGAAATTCAAAGCCTAGTAGATTGGTGAAC[C/T]AATAATCAACTCAAAAACAAAGTGAGTTGATAAATTTACCTTTGTAGATTCCTCTTTGCATAAGCAAAGGCTAATCACCCAAAGAGATAGGGGCCTTCATTCCTTGCTTCTTAGATCCATGGATTTGGATGGAAGAATAGGTTCTCCAAGTTCCCAAAATTGAGAACCTCTAAGTCTCTTCACCAAGGTTAGAT…
Scaffold301650	835	G	A	ATTCACCAACTACTAGACCTAGGCTCTGATACCACTTGAAGGAATTATTTTGTAAAACATGTTCATTTGAGCAACATCATATAGCATGCAATTAACAATTAAAGGCGGAATCATGCTTGTATGCACTCAAAAACAAAACATTACCATGAAATTCAAAGCCTAGTAGATTGGTGAACCAATAATCAACTCAAAAACAAAGT[G/A]AGTTGATAAATTTACCTTTGTAGATTCCTCTTTGCATAAGCAAAGGCTAATCACCCAAAGAGATAGGGGCCTTCATTCCTTGCTTCTTAGATCCATGGATTTGGATGGAAGAATAGGTTCTCCAAGTTCCCAAAATTGAGAACCTCTAAGTCTCTTCACCAAGGTTAGATTGTAGAAGAAATGAGTGACCTTGG…
Scaffold312530	1847	C	T	CCATCCAAATCCATGGAGCTAAGAAGCAAGGAATGAAGGCCCTATCTCTTGGGTGATTATCCTTTGCTTATGCAAAGAGGAATCAACAAAGGTATAAATTTCTCAACTCACTTTGTTTTGAGTTGAGTCTTGGTTCACCTAACTACTAGGCTTTGAATTTCATGGGTAATGTTTTGTTTTGAGTGCATACAAGCATGATT[C/T]CGCCTTTAATTGTTAATTGCATGCTATATAGATGTTGCTCAAATGAACATGTTTTTCACAAAATTTCCTTCAAGAATATCACATATTATTATCTCTCCAAACAAAGAATAGGCTCAAGTCTCATAGGGTTATAGCGTTAGTTTGAGTTCCTTCATTCAAGCATGTTACAAAAACTGATTTTTTTTTTCCTTTGT…
Scaffold317340	2000	T	A	TCATGGAACTTATGTCTCTACATAAAATAACAAAATTAAAAATTAAAAATTAAAATTAAAATCGAAAAAGCAACCTAGACAAGGGAAAAAATCAAAGTTCACTGAAGCACCTAAAGTTTCTGTCCAGTACTCTTGATTGTCAAGAAAGCAACCTAGACAAGAAAAAAATAAGAAATATTAAAATACATGCAATTAATTCA[T/A]ACATCAACAGGTTTATACTATAAAAAATTAAAAAAAAAAGGATAAAATATGGTTACATAGTTTGTTTTTGGTGGAAAAGAATCTGGTTTTATACCAGTTAGAGAGGACTTTTTTCACTGATTTAATAGTCTCTTGTTTAGATCAGTGCATTCTAATATTGTAAATGTAAGTGTTGAGATTTTATGTTATAGCTA…
Scaffold309180	1573	G	A	TACATATTTGCCCCTTCATTTATTACATAATTACATTTGAGTCCTTCGAGTATTTATACGAGATCTAAATACGGAGGCCCTAAGTATGGTACAAATAGTAGTCCCCCAAGTCTTCAGTCAAGAGAGTCTTTTGGCTAGAGACTTGAAATTCAGTCCATGTGTGGGCCGAAGTAACTAGATGTCGTCTTGAACTGATACTT[G/A]ATATGAGGCGGTGCTTAAAGTGAAATAATGCTCAACTAGAAGTAGCACATGTTGCGAGGTTGCTCGGTTTGCGGCTTATGTTGCCTTAGCTGGCTCGTCTTGTGGCTTTGAAGGTGAGGGAGTCCCTTTTATAAAATAAGGGCTCGCTCCTTAGTACATAAGTGATGGAGTAAGAGTGATGCTCGCGGTGAGGC…
Scaffold309180	1606	C	T	CATTTGAGTCCTTCGAGTATTTATACGAGATCTAAATACGGAGGCCCTAAGTATGGTACAAATAGTAGTCCCCCAAGTCTTCAGTCAAGAGAGTCTTTTGGCTAGAGACTTGAAATTCAGTCCATGTGTGGGCCGAAGTAACTAGATGTCGTCTTGAACTGATACTTGATATGAGGCGGTGCTTAAAGTGAAATAATGCT[C/T]AACTAGAAGTAGCACATGTTGCGAGGTTGCTCGGTTTGCGGCTTATGTTGCCTTAGCTGGCTCGTCTTGTGGCTTTGAAGGTGAGGGAGTCCCTTTTATAAAATAAGGGCTCGCTCCTTAGTACATAAGTGATGGAGTAAGAGTGATGCTCGCGGTGAGGCGGTTGCTCAGCTGGCGGCGATGCTCTCTAATGA…
Scaffold317821	5008	G	T	TAATGATTCTTGCGGGTTCAATATAAACATCCATGAATTAAACTTAATATTTTATGAGTTAATGATACTTGCGGGTTGAACGTAAATATCCATGAATTTTGCTGAACATGTAAGCTACATTCATGCATTGTTAAAAAGCCACTCATTTTCTTAAATATGGAAGTTGCGATTTGTCTAAAAATATTTCTGGTTCGTTGAGA[G/T]AGCGCAGTTATCAACAACACATATTAAAGCACTTCNNGAAGAATGAGAAAGTTCACTACCAGATCCTTGATTCAAGTGCAATCGCTGGGGACCCCTAGATCAAAGGCAGTAGCAAGAGTAGATCACGATGTTGCGATGATAGTTCGATCTAAACTGCAAAAAATCAATGAGATTCTGAGTAAGAATTCAAAGCG…
Scaffold317821	5011	C	T	TGATTCTTGCGGGTTCAATATAAACATCCATGAATTAAACTTAATATTTTATGAGTTAATGATACTTGCGGGTTGAACGTAAATATCCATGAATTTTGCTGAACATGTAAGCTACATTCATGCATTGTTAAAAAGCCACTCATTTTCTTAAATATGGAAGTTGCGATTTGTCTAAAAATATTTCTGGTTCGTTGAGAGAG[C/T]GCAGTTATCAACAACACATATTAAAGCACTTCNNGAAGAATGAGAAAGTTCACTACCAGATCCTTGATTCAAGTGCAATCGCTGGGGACCCCTAGATCAAAGGCAGTAGCAAGAGTAGATCACGATGTTGCGATGATAGTTCGATCTAAACTGCAAAAAATCAATGAGATTCTGAGTAAGAATTCAAAGCGCAA…
Scaffold317821	5072	T	G	ATACTTGCGGGTTGAACGTAAATATCCATGAATTTTGCTGAACATGTAAGCTACATTCATGCATTGTTAAAAAGCCACTCATTTTCTTAAATATGGAAGTTGCGATTTGTCTAAAAATATTTCTGGTTCGTTGAGAGAGCGCAGTTATCAACAACACATATTAAAGCACTTCNNGAAGAATGAGAAAGTTCACTACCAGA[T/G]CCTTGATTCAAGTGCAATCGCTGGGGACCCCTAGATCAAAGGCAGTAGCAAGAGTAGATCACGATGTTGCGATGATAGTTCGATCTAAACTGCAAAAAATCAATGAGATTCTGAGTAAGAATTCAAAGCGCAAATAAATGGACAAGAGGAAAAATACCTCAATCTGTGACCTCTGATAAAAAAAAATTATGGCC…
Scaffold308040	378	C	T	CAATATTCGCCGAACAGATTGGGAAGAGCATGGAAGTTTACGTTGACGATATGCTAGTCAAGAGCAAACATGCTGACCAACACATCACCAACCTATCTGAAACTTTCACCATTCTGAAGAGGTATCAAATGAGGTTGAACCCCAACAAATGTGCCTTCGGCGTAGGCTCTGGAAAATTCTTAGGCTTCATGATAAGCCAA[C/T]GAGGCATTGAGGCTAATCCCGAGAAGATCAAAGCAATCATCGACATGAAGGAACCGGTAACTTCAAAAGACATTCAGAGCTTTACTGGCAAGGTGGCAGCCTTAACTAGGTTCATCTCTAAGGCCACAGATAGATGTGTTCCTTTCTTCAAAGCACTTAAGGGAAGTAAGAAGTACATTACATGAACTGATGAA…
Scaffold316561	4640	G	T	GTTGCTGATGTACATTTATAGAAATTTAGGCGCCTTTTGGAGCCTATTGTTACTCTTGAAGAAGTGAAAAGTCAACCGCAACCTGTTACAGTGTTGTTTGAGCTTTGCCAGAAGCACGGGAAACATGTTGATATCAAGCATTGGAGAGATGAGACCAAAAGTATTGCTAGTGTCTATGTTGATGGCGTGTTTGTTGCCTC[G/T]GGTTCTTCTGAGCAGAAGGAGATTGCCAAACTCGATGCTGCTAAGATAGCTCTTTTTAAGTTGTCGAAATCGTTGGGTGTAAGTGGCAGATCGATGGAGTTTATTGCCGGAAATGATGGTAAGTTTCAAATTGAAGAAGCAAAACAAAAGTTGCATGAGCTTTGTGACAAGAAGAAGTGGCCTAAACCAATTTA…
Scaffold316561	4655	G	A	TTATAGAAATTTAGGCGCCTTTTGGAGCCTATTGTTACTCTTGAAGAAGTGAAAAGTCAACCGCAACCTGTTACAGTGTTGTTTGAGCTTTGCCAGAAGCACGGGAAACATGTTGATATCAAGCATTGGAGAGATGAGACCAAAAGTATTGCTAGTGTCTATGTTGATGGCGTGTTTGTTGCCTCGGGTTCTTCTGAGCA[G/A]AAGGAGATTGCCAAACTCGATGCTGCTAAGATAGCTCTTTTTAAGTTGTCGAAATCGTTGGGTGTAAGTGGCAGATCGATGGAGTTTATTGCCGGAAATGATGGTAAGTTTCAAATTGAAGAAGCAAAACAAAAGTTGCATGAGCTTTGTGACAAGAAGAAGTGGCCTAAACCAATTTACACGTATGAATCGCT…
Scaffold316565	120350	G	A	TGCTAAATGTTCTCTTAAGTGACTGATCATTGACAAATATAATTTTTAGATAATGATATTGAAAATTAACGTCCAATTATAAAGTTGAACTAGTAAATATACGTTAATTATACATGGGAGATAAGTAGGTACCCCTGGAAGAACACAAGCATTATCCTTTCAAAATGAATAGTACTTGTGTTTTACATGTGAGGGAACGT[G/A]CTTGTCCTCCGCAAAAAATCAACGTAGTTTTATTAAACGTATTTCATAATCAAAATTGTTCATACTTAGTAATAACAATATTATGTGAGCCAAATTAATTGCGTGTGGGTTATAGACGACTGTGAGTAGTACAAATAATTGAGCTACTATCACAGACACGAAGCATGGTGATTAGAAGATCGGTGTGCTTTTAA…
Scaffold307543	1732	C	T	TGGTTGTTTTCTTTTTTACTGATCGTGTCTCGATGGTCATGAACATCGTAGTCTTAGCACTGGGTCCCACCGGGCGTGCCAAAATGTTGACCCTAAAAACTACTAAGCCTACGTGGTGAAGGAAGATTTTGTGAAAAACATGTTCATTTAAGCAACATCTATAAGCATGCAATTAACAATTAAAGGCGGAATCATGCTTG[C/T]ATGCACTTAAAAATAAAACATTAACCATGAAATTCAAAGCCTAGTAGATTGGTGAACCAAGACTCAACTCAAATCAAAGTGAGTTGAAAAATTATACCTTTGTAGATTCCTCTTTGCATAAGCAAAGGCTAATCACCCAAAGAGAGGGCCTTCATTCCTTGCATCTTAGATCTATGGATTTGGATGGATGAAAT…
Scaffold307543	1770	A	C	ATGAACATCGTAGTCTTAGCACTGGGTCCCACCGGGCGTGCCAAAATGTTGACCCTAAAAACTACTAAGCCTACGTGGTGAAGGAAGATTTTGTGAAAAACATGTTCATTTAAGCAACATCTATAAGCATGCAATTAACAATTAAAGGCGGAATCATGCTTGCATGCACTTAAAAATAAAACATTAACCATGAAATTCAA[A/C]GCCTAGTAGATTGGTGAACCAAGACTCAACTCAAATCAAAGTGAGTTGAAAAATTATACCTTTGTAGATTCCTCTTTGCATAAGCAAAGGCTAATCACCCAAAGAGAGGGCCTTCATTCCTTGCATCTTAGATCTATGGATTTGGATGGATGAAATGGTTCTCTAAGTTCCCAAAATTGAGAACCTCTAAGTCT…
Scaffold307543	1826	A	T	AAAAACTACTAAGCCTACGTGGTGAAGGAAGATTTTGTGAAAAACATGTTCATTTAAGCAACATCTATAAGCATGCAATTAACAATTAAAGGCGGAATCATGCTTGCATGCACTTAAAAATAAAACATTAACCATGAAATTCAAAGCCTAGTAGATTGGTGAACCAAGACTCAACTCAAATCAAAGTGAGTTGAAAAATT[A/T]TACCTTTGTAGATTCCTCTTTGCATAAGCAAAGGCTAATCACCCAAAGAGAGGGCCTTCATTCCTTGCATCTTAGATCTATGGATTTGGATGGATGAAATGGTTCTCTAAGTTCCCAAAATTGAGAACCTCTAAGTCTCCATACCAAGGTAAGATTGATGAAGAAATGAGTGACCTTGGAGAGAAAATTA
Scaffold307543	1851	T	A	AGGAAGATTTTGTGAAAAACATGTTCATTTAAGCAACATCTATAAGCATGCAATTAACAATTAAAGGCGGAATCATGCTTGCATGCACTTAAAAATAAAACATTAACCATGAAATTCAAAGCCTAGTAGATTGGTGAACCAAGACTCAACTCAAATCAAAGTGAGTTGAAAAATTATACCTTTGTAGATTCCTCTTTGCA[T/A]AAGCAAAGGCTAATCACCCAAAGAGAGGGCCTTCATTCCTTGCATCTTAGATCTATGGATTTGGATGGATGAAATGGTTCTCTAAGTTCCCAAAATTGAGAACCTCTAAGTCTCCATACCAAGGTAAGATTGATGAAGAAATGAGTGACCTTGGAGAGAAAATTA
Scaffold309397	608	C	G	ATCTTCGTCGGTTAAAGATACCACCCATGGATGGAGGAAAAGTACTTCTAGAGAAGATGCCACATCTACATATGAGACAGATAAGGCACGTGAAAATGATACCACACTTCAGTACTTAGAAGTTTCATGATTACTCAATGGCTTGGATCTTGCAAGTCCCCAACCGAGGAGCTTCCCTCACTCGGGAACTTAGGGGAGCA[C/G]TGTTTGTACCATACTTGACCAATCCCGAAACTATTGAGCACCGGTCAACGTTATACCGTCAAGGACCCAGAAGAGCTTCCCTTCAACCAGGAGGCCAATCACAATGCGACACGTGTCGACATCAGAAGCCAATCACAGCTCGACACGTGTCAACATCAGAAGCCAATCACAACACGACACGTATCAATGTTAGA…
Scaffold309397	632	C	T	CCATGGATGGAGGAAAAGTACTTCTAGAGAAGATGCCACATCTACATATGAGACAGATAAGGCACGTGAAAATGATACCACACTTCAGTACTTAGAAGTTTCATGATTACTCAATGGCTTGGATCTTGCAAGTCCCCAACCGAGGAGCTTCCCTCACTCGGGAACTTAGGGGAGCACTGTTTGTACCATACTTGACCAAT[C/T]CCGAAACTATTGAGCACCGGTCAACGTTATACCGTCAAGGACCCAGAAGAGCTTCCCTTCAACCAGGAGGCCAATCACAATGCGACACGTGTCGACATCAGAAGCCAATCACAGCTCGACACGTGTCAACATCAGAAGCCAATCACAACACGACACGTATCAATGTTAGAACAAAACTAGAAACTCTCTTCTAT…
Scaffold309397	668	C	T	CACATCTACATATGAGACAGATAAGGCACGTGAAAATGATACCACACTTCAGTACTTAGAAGTTTCATGATTACTCAATGGCTTGGATCTTGCAAGTCCCCAACCGAGGAGCTTCCCTCACTCGGGAACTTAGGGGAGCACTGTTTGTACCATACTTGACCAATCCCGAAACTATTGAGCACCGGTCAACGTTATACCGT[C/T]AAGGACCCAGAAGAGCTTCCCTTCAACCAGGAGGCCAATCACAATGCGACACGTGTCGACATCAGAAGCCAATCACAGCTCGACACGTGTCAACATCAGAAGCCAATCACAACACGACACGTATCAATGTTAGAACAAAACTAGAAACTCTCTTCTATAAATAGGGATCATTCTCCCACAATAATCTCTAATGT…
Scaffold309397	699	G	A	GAAAATGATACCACACTTCAGTACTTAGAAGTTTCATGATTACTCAATGGCTTGGATCTTGCAAGTCCCCAACCGAGGAGCTTCCCTCACTCGGGAACTTAGGGGAGCACTGTTTGTACCATACTTGACCAATCCCGAAACTATTGAGCACCGGTCAACGTTATACCGTCAAGGACCCAGAAGAGCTTCCCTTCAACCAG[G/A]AGGCCAATCACAATGCGACACGTGTCGACATCAGAAGCCAATCACAGCTCGACACGTGTCAACATCAGAAGCCAATCACAACACGACACGTATCAATGTTAGAACAAAACTAGAAACTCTCTTCTATAAATAGGGATCATTCTCCCACAATAATCTCTAATGTCATTTTGTACTAAACTATTCACTAGAACTCA…
Scaffold309397	708	C	T	ACCACACTTCAGTACTTAGAAGTTTCATGATTACTCAATGGCTTGGATCTTGCAAGTCCCCAACCGAGGAGCTTCCCTCACTCGGGAACTTAGGGGAGCACTGTTTGTACCATACTTGACCAATCCCGAAACTATTGAGCACCGGTCAACGTTATACCGTCAAGGACCCAGAAGAGCTTCCCTTCAACCAGGAGGCCAAT[C/T]ACAATGCGACACGTGTCGACATCAGAAGCCAATCACAGCTCGACACGTGTCAACATCAGAAGCCAATCACAACACGACACGTATCAATGTTAGAACAAAACTAGAAACTCTCTTCTATAAATAGGGATCATTCTCCCACAATAATCTCTAATGTCATTTTGTACTAAACTATTCACTAGAACTCACAAAATGAA…
Scaffold305765	4213	C	T	GCTTCAATCGGTTTTTTAGATTCTACTGTAGGCTGTGTTGCTTTCTGTGATACACTTTCTATTTCTTCAGCTGGTTTTTTCAACTCTACAGTTTCTGCTGCCTTTTTTGATACGTTTACAATTTCTTCAGCCGGAATTTTCATCTCAGCAGCAACCTCTCGGGCTTTTTGTGACATGCTTTCAATTTCTTCTGCAGACTT[C/T]TTTAATTCTAAAATAGTCTCGGTTGCTTTTTGTGATAAGTTTCCTGTTTCTTCAGCAAGGTTTTTTCAGTTTGGCAGCAGCTTCTTTTGCTTTACCCGATATTTTTTCAATTTCCGCAGCTTGTTTTTTTAATTCTGAAGCAGCTTCTCCTGTTTTTTGTGATAGATCTCCAATTTCTTCAGCTTGTTCAGTCA…
Scaffold305765	4268	G	A	TTTCTATTTCTTCAGCTGGTTTTTTCAACTCTACAGTTTCTGCTGCCTTTTTTGATACGTTTACAATTTCTTCAGCCGGAATTTTCATCTCAGCAGCAACCTCTCGGGCTTTTTGTGACATGCTTTCAATTTCTTCTGCAGACTTCTTTAATTCTAAAATAGTCTCGGTTGCTTTTTGTGATAAGTTTCCTGTTTCTTCA[G/A]CAAGGTTTTTTCAGTTTGGCAGCAGCTTCTTTTGCTTTACCCGATATTTTTTCAATTTCCGCAGCTTGTTTTTTTAATTCTGAAGCAGCTTCTCCTGTTTTTTGTGATAGATCTCCAATTTCTTCAGCTTGTTCAGTCAGTATGATGTTGGCTTCCT
Scaffold305497	60645	T	A	ATTGTTCTTCTTGACCATTACTGGGAGCTATGTTTCATAGGGATGCTGCACTTCTTGGTGCTATATGTGGGATAGAAGAAACATCAGCTTTTGAGGTTGTCATTCATTGCTTGTGGTATGTACTTCGTGTTTTACGGATCTATGCTTTCTGTGCTAATTTTTATTGTTATTGTTGTTGGGTAAGTATTTAAGTTAAGTAG[T/A]AGCAAACATAGTGTTTTGGCTCTTGCAAGGGAATTGTCTTTTTACCCCAGTAAGTTATACAGATTTAGAATGGGAGTAAGTGTATTGCAGATTGTTCTGTTCAATAGAAATATAGACATGCTGGGTGGAACCGATTGCGTATTTGGACCTTATTCTTGGAAGAAGACTGCATTATTAAATAAAGGGAGTTTTAA…
Scaffold305497	60703	T	C	TGCTATATGTGGGATAGAAGAAACATCAGCTTTTGAGGTTGTCATTCATTGCTTGTGGTATGTACTTCGTGTTTTACGGATCTATGCTTTCTGTGCTAATTTTTATTGTTATTGTTGTTGGGTAAGTATTTAAGTTAAGTAGTAGCAAACATAGTGTTTTGGCTCTTGCAAGGGAATTGTCTTTTTACCCCAGTAAGTTA[T/C]ACAGATTTAGAATGGGAGTAAGTGTATTGCAGATTGTTCTGTTCAATAGAAATATAGACATGCTGGGTGGAACCGATTGCGTATTTGGACCTTATTCTTGGAAGAAGACTGCATTATTAAATAAAGGGAGTTTTAACAAAATACTCTCGGTACTGTTCACTTTTAACGAAAAACCACATTTATACCTTTCCCTG…
Scaffold305497	60706	A	G	TATATGTGGGATAGAAGAAACATCAGCTTTTGAGGTTGTCATTCATTGCTTGTGGTATGTACTTCGTGTTTTACGGATCTATGCTTTCTGTGCTAATTTTTATTGTTATTGTTGTTGGGTAAGTATTTAAGTTAAGTAGTAGCAAACATAGTGTTTTGGCTCTTGCAAGGGAATTGTCTTTTTACCCCAGTAAGTTATAC[A/G]GATTTAGAATGGGAGTAAGTGTATTGCAGATTGTTCTGTTCAATAGAAATATAGACATGCTGGGTGGAACCGATTGCGTATTTGGACCTTATTCTTGGAAGAAGACTGCATTATTAAATAAAGGGAGTTTTAACAAAATACTCTCGGTACTGTTCACTTTTAACGAAAAACCACATTTATACCTTTCCCTGGTA…
Scaffold306107	705947	A	T	TTGTTCTTGTCAGTTGATTGAATCTGCGTGTTTATTTTTTTGGTGATAGAAGGTGGAACGACGAATGTAGTTACCATGTTTGATAACGGAGAATGCTAAGCTACGCTAAACAGATTACATTTTAGTATTTCAGAAGATTCCAATTTGTTTATTGCATGCAGCCAACTTCCATGGCTTTGTCGGTATTCAAGAATTCAACG[A/T]CACTGACAACAAAGAGGCTCTAAGCAAATGAGACCCTGAAGAAAACTCATGGTGCAGTCAGTTCCGCCACTCGAAATGATGTTGCTCGGCCCAACGAGGTCTATCAGTCCAAGGTGTTGAATTAGTGGCCAAATTACATTGGGTTGGTAAGATCAACTAATAGGTCTGACGTAATTTAGCTACAAATTAACACT…
Scaffold306107	705999	G	A	GTGGAACGACGAATGTAGTTACCATGTTTGATAACGGAGAATGCTAAGCTACGCTAAACAGATTACATTTTAGTATTTCAGAAGATTCCAATTTGTTTATTGCATGCAGCCAACTTCCATGGCTTTGTCGGTATTCAAGAATTCAACGACACTGACAACAAAGAGGCTCTAAGCAAATGAGACCCTGAAGAAAACTCATG[G/A]TGCAGTCAGTTCCGCCACTCGAAATGATGTTGCTCGGCCCAACGAGGTCTATCAGTCCAAGGTGTTGAATTAGTGGCCAAATTACATTGGGTTGGTAAGATCAACTAATAGGTCTGACGTAATTTAGCTACAAATTAACACTTTGGACTTGTAGTCCTCGTTGTGACGTAAAGCAGCATTCTCAATGACGGAAC…
Scaffold306107	755225	A	G	GATGAGGCTGCGAATTTAAATACACACATGTCTATTACTGGATATGTAGTGTATATGGGGGATAATCCAATATCTTGGCAATCTAAGAAACAGTCTTCTGTTTCTCGAAGTTCAACTGAGGCAGAGTATCGAGCTATGGCTCATACCACAACTGATATTGCTTAGATCAGACTTATTCTTAAAGATCTGCATGCATATTT[A/G]CCTTCTCCATTAGTTGTGTTTTTTAATAACCAATCTGCAATAGCTCTCAGTTTAAATCATGTTCAGCACTCTCAAATAAAGCATTTAGAGACTGACTTCCATTTTGTTCGAGAAAGAGTTCAAAAATGGGATTTAACAGTTTAGTACCTGTGCAACAAAGATCAAGTGGCTGATGTTTTGACAAAAGGACTTCA…
Scaffold306107	755248	T	G	ACACATGTCTATTACTGGATATGTAGTGTATATGGGGGATAATCCAATATCTTGGCAATCTAAGAAACAGTCTTCTGTTTCTCGAAGTTCAACTGAGGCAGAGTATCGAGCTATGGCTCATACCACAACTGATATTGCTTAGATCAGACTTATTCTTAAAGATCTGCATGCATATTTACCTTCTCCATTAGTTGTGTTTT[T/G]TAATAACCAATCTGCAATAGCTCTCAGTTTAAATCATGTTCAGCACTCTCAAATAAAGCATTTAGAGACTGACTTCCATTTTGTTCGAGAAAGAGTTCAAAAATGGGATTTAACAGTTTAGTACCTGTGCAACAAAGATCAAGTGGCTGATGTTTTGACAAAAGGACTTCATAGTCCTGATTTTCTAAGGCAGT…
Scaffold306107	755250	A	G	ACATGTCTATTACTGGATATGTAGTGTATATGGGGGATAATCCAATATCTTGGCAATCTAAGAAACAGTCTTCTGTTTCTCGAAGTTCAACTGAGGCAGAGTATCGAGCTATGGCTCATACCACAACTGATATTGCTTAGATCAGACTTATTCTTAAAGATCTGCATGCATATTTACCTTCTCCATTAGTTGTGTTTTTT[A/G]ATAACCAATCTGCAATAGCTCTCAGTTTAAATCATGTTCAGCACTCTCAAATAAAGCATTTAGAGACTGACTTCCATTTTGTTCGAGAAAGAGTTCAAAAATGGGATTTAACAGTTTAGTACCTGTGCAACAAAGATCAAGTGGCTGATGTTTTGACAAAAGGACTTCATAGTCCTGATTTTCTAAGGCAGTGC…
Scaffold306107	755260	C	A	TACTGGATATGTAGTGTATATGGGGGATAATCCAATATCTTGGCAATCTAAGAAACAGTCTTCTGTTTCTCGAAGTTCAACTGAGGCAGAGTATCGAGCTATGGCTCATACCACAACTGATATTGCTTAGATCAGACTTATTCTTAAAGATCTGCATGCATATTTACCTTCTCCATTAGTTGTGTTTTTTAATAACCAAT[C/A]TGCAATAGCTCTCAGTTTAAATCATGTTCAGCACTCTCAAATAAAGCATTTAGAGACTGACTTCCATTTTGTTCGAGAAAGAGTTCAAAAATGGGATTTAACAGTTTAGTACCTGTGCAACAAAGATCAAGTGGCTGATGTTTTGACAAAAGGACTTCATAGTCCTGATTTTCTAAGGCAGTGCTTCAATCTTA…
Scaffold306107	755268	G	T	ATGTAGTGTATATGGGGGATAATCCAATATCTTGGCAATCTAAGAAACAGTCTTCTGTTTCTCGAAGTTCAACTGAGGCAGAGTATCGAGCTATGGCTCATACCACAACTGATATTGCTTAGATCAGACTTATTCTTAAAGATCTGCATGCATATTTACCTTCTCCATTAGTTGTGTTTTTTAATAACCAATCTGCAATA[G/T]CTCTCAGTTTAAATCATGTTCAGCACTCTCAAATAAAGCATTTAGAGACTGACTTCCATTTTGTTCGAGAAAGAGTTCAAAAATGGGATTTAACAGTTTAGTACCTGTGCAACAAAGATCAAGTGGCTGATGTTTTGACAAAAGGACTTCATAGTCCTGATTTTCTAAGGCAGTGCTTCAATCTTAAATTGGGT…
Scaffold306107	868392	G	T	TGCTCATTTCCATAAAGTTAGTCTGATCCCAAATTCGAGTGAATAGGAATCGCTCACAGCAAACATTGTGTTTATAAATTAGATTTATCATGTTATTACTTGGAATCCAAGTAGGGAATTATGTAGGATTCCTTTATTAAATTTTGTGAATTGATATGTGATCTTATTGATTGATTAACGTAGTTAAATGTTAATATTGT[G/T]CATCTTCGATTCATGGAATTGATTAATTGGAGTGATTGTGGAATGATGTTGGATATGATTCTTATTATTATGATTAGACTCATTGACCAATGTGGCTAGAGAATAATATTGTGTTTCGTTAATTGTTCCTTGAGATGCTACATGCTATGAATTGCGGTATTATGTTGAAACATAGTGACTTATATGATAGATGA…
Scaffold306107	868484	G	A	TTATTACTTGGAATCCAAGTAGGGAATTATGTAGGATTCCTTTATTAAATTTTGTGAATTGATATGTGATCTTATTGATTGATTAACGTAGTTAAATGTTAATATTGTGCATCTTCGATTCATGGAATTGATTAATTGGAGTGATTGTGGAATGATGTTGGATATGATTCTTATTATTATGATTAGACTCATTGACCAAT[G/A]TGGCTAGAGAATAATATTGTGTTTCGTTAATTGTTCCTTGAGATGCTACATGCTATGAATTGCGGTATTATGTTGAAACATAGTGACTTATATGATAGATGAAGTGGAAATCTTGATTGTCATGTGAGTTTGTTATGTAGCCTTGAATCTAGTAATTTCATTCTTGTCAAGTTCTAATAATTGATTGAAGGATG…
Scaffold306102	821	G	A	CCCAACTATGCCGTGGACACCCGCGAATGAAGTGACTTTGACATAATCAAAGATCAAGGACCTAACCACAAGACAACTATGATGCCTCAGGTCAAAGGACTACTGTGCATTATCCCAACCATGAGTTCTCATGTGACATGAGTATGAGAACTCCTCGTTGATTGTGTTCAGTGGACTCATTCGCTATTGAGCACCTACAT[G/A]CTTGTCTTGGTGTCAATTACACCAATGACTCGAGACTAGTCACTCTCCCTAAGAGAAGACATAGCATGTACTGATCTTAACGGATTGTCAATGCCCAATTGGCAATCCTATATTCAGGAACGTTTAGGATATGTATACGAAAGAGAATGGTCTCATTAATCTAACTTGTTTAAATTACATTCTCCTAATTACAT…
Scaffold300711	22340	T	G	AGCTCTGCAGTTAATTCTTGAATTTTCTTATCCTTCTCATCCTACAAACAAAACACAAGACACAAGAGACATGACTTAGATCATACTTGATGCACGAAAAACAAAATGTTGATTAAATAGGATCATACAGTATATTATATGCACAGAAAGATACATACATCTCCAAACATAGACATATATGCATGCAGTGCACACATTGT[T/G]GTTTTGTGTATATTTGCATTAAACATTTCCCATGTTCAGTTCAACAATGGAAGAAGAGAATTTTTAAAGCAAATGGGACAACCGCACAAAGAGCTTGAAGGAAATTGAGTTTTGAAACTTATATCTTATCCAACTGCAATATCTCCAAAATCAGATCACCCAAAGGCTTAACCAGTTCACGTTGTTGACCCTGT…
Scaffold300711	22423	C	T	TACTTGATGCACGAAAAACAAAATGTTGATTAAATAGGATCATACAGTATATTATATGCACAGAAAGATACATACATCTCCAAACATAGACATATATGCATGCAGTGCACACATTGTTGTTTTGTGTATATTTGCATTAAACATTTCCCATGTTCAGTTCAACAATGGAAGAAGAGAATTTTTAAAGCAAATGGGACAAC[C/T]GCACAAAGAGCTTGAAGGAAATTGAGTTTTGAAACTTATATCTTATCCAACTGCAATATCTCCAAAATCAGATCACCCAAAGGCTTAACCAGTTCACGTTGTTGACCCTGTGTTATATTCCAAAACAAAAGACAGCACAAGAATTTTAGTTTCTTTGAGCCCTAATAAGATGACATCCTACCCTGTGTAGTGTG…
Scaffold300711	22454	G	C	AAATAGGATCATACAGTATATTATATGCACAGAAAGATACATACATCTCCAAACATAGACATATATGCATGCAGTGCACACATTGTTGTTTTGTGTATATTTGCATTAAACATTTCCCATGTTCAGTTCAACAATGGAAGAAGAGAATTTTTAAAGCAAATGGGACAACCGCACAAAGAGCTTGAAGGAAATTGAGTTTT[G/C]AAACTTATATCTTATCCAACTGCAATATCTCCAAAATCAGATCACCCAAAGGCTTAACCAGTTCACGTTGTTGACCCTGTGTTATATTCCAAAACAAAAGACAGCACAAGAATTTTAGTTTCTTTGAGCCCTAATAAGATGACATCCTACCCTGTGTAGTGTGCACGGTTCTGTAGCACTTAGAATCAGTACAC…
Scaffold300711	22461	A	T	ATCATACAGTATATTATATGCACAGAAAGATACATACATCTCCAAACATAGACATATATGCATGCAGTGCACACATTGTTGTTTTGTGTATATTTGCATTAAACATTTCCCATGTTCAGTTCAACAATGGAAGAAGAGAATTTTTAAAGCAAATGGGACAACCGCACAAAGAGCTTGAAGGAAATTGAGTTTTGAAACTT[A/T]TATCTTATCCAACTGCAATATCTCCAAAATCAGATCACCCAAAGGCTTAACCAGTTCACGTTGTTGACCCTGTGTTATATTCCAAAACAAAAGACAGCACAAGAATTTTAGTTTCTTTGAGCCCTAATAAGATGACATCCTACCCTGTGTAGTGTGCACGGTTCTGTAGCACTTAGAATCAGTACACACTGTCA…
Scaffold306717	53136	T	C	GTACTGAACGGGGCTAAATGCATCGCATGCTCTCACTATCTCACCGTCACTCATATGAGCTACCTCAATATTTTTAGCTTTTCATTTAAGCATGTGCGGATTTACAATTTTTCTTAATTATATTAATATAAGGGATTTAATCAAGATAATGTTCCAAGTTGCATGCTTGAGTACTTTCCAAGAACTTCTCTTTATGTCTG[T/C]TTTTAATTTCTACTTAATTTTGAATATGTTTTTGAACAGTCACTTTATTCTACCGTTTAGTGGTATTTTTTTTCACTTGTAAGTGAGATCTCTTATGTTCGATTATTGTCAAATGCGAATTTAAATCACATTATTGCTAACCTATTATGAGGTTAAGATCATCTCTTATTCCTTAATATAGATAATATCGTTTG…
Scaffold306717	74801	C	T	CCCCAACACATAGGAATCATTGGCACTAAAATATACACAAAAACCATCATCTTCTGGAAAAAAACTTCTATGTGACTGAAACAATTAGCTGATCTCAAGTTCCCAACCAATAAAAATCTAATACGTGCCTATTTTCTTGTTAAAATTAAAAAAAGTTGCCTCGTTTCGTATTTTATGATAGGCATAAATGAATTGGTCAA[C/T]AATTTTTTCTAACATATTCCTAATGTAATAGTTTAAAGAAACAAAAATGTTACTTACTACATGTTTATACAATCATTCGTACTATCTTTATAATAGAGATGAGATCAACATGTATTGGTAGACCCTACCTCTGTTTAATAAATGATACAAATGATAGTACAAATAAATGGTAAGTGTAGCATTTGACCGCCAAC…
Scaffold306717	86454	T	C	CTTAGTTGCTGAGTAATTCTTTGGTTTAAAAACTCTTACTTTAGACCGAGTAACCATTGGATTTATATTGGTAACAACATGAGGAACTGTAGAAATTGAAAAAGCTGTACTTGCTGATGATGCATGATCTTGATGTATTGGAGATTCAACATTACGATGATTACTTCGAGTAGGAGTAGCCATTTGAGGAATTGGTGCTA[T/C]AGATGGAGCATAATGAGGAATGGTAAACTCAAGACTAATAGGTGAAAATAACGAAGTTGATGAAGTAGTAGATGCAGTAGCTATAATCTTGTGATATGGAAATTCTGATTCATTGAAAATGACATGCCTAGAAATATAAATGCTCTAAGTGAGTGGATCCAAAAACCTGTACCCTTTATGTTGAATGTTGTACC…
Scaffold306717	157685	G	T	TCCTAGTTCCTTCATGGTGGCTCGAATATCCGCAACTTCTCCCCATCGTTTTGCATCTGCACACATGTTCACCAAAAGGTTGAAATACCCGCTACGATTTGGCTCCAACACCATCAACGCCTCGACACAAACTTGAGCAATCTCCAAGTTTTTATGAAGCTTGCATCCACCTAACAATGCACCCCATATAACAGAGTTCG[G/T]TTCAAACTCCATGCTTCTTATCAACCCTAGTGCATTTTCAAGCAGGCCGGCTTTGCTCAACAGATCCACCATGCATCCATAGTGCTCAACTTCGGGACGGATGGAATAATCCTGGATCATGCTTGAAAATCTCCTGTGGCCTTCTTCTACAAGTCCTGCATGAGTGCAGGCACTTAAGACACTTACAAAAGTAA…
Scaffold306717	186226	A	T	GTGTAATGCAAATGTGAATAAGGGTAGAATGTGTGATGTAGTAGCTCAATGTCTTAGCGAATGGGATGACTGTGGTTAAACACGAAGCTCATTTGCCAGCCACCAAATAAAATGAGAACTTAGAGCAAAACCATTTTTAAAATGACATGATGATTAATTCCAACTAATATCAAATGCATGCCATGACAAAGTTAAAACCA[A/T]CATATTATCAAATCAATAATCTTCGAACACTTTTGGGCATACAACATTTTTATTCCTAAAGAAAAAAAATAGAATGAATAATTCCTTAGACTGATATTACAGTATTTTTGCAGGAATGAATGAAGAACTAAACCTACATTAGATCCAGGTGCTTTATTTCATGTCCACTCCGAATGGTTAGTTTCACTAAACTT…
Scaffold306717	510244	G	A	CATAGACAACCTTGAATCTGTAGGACTTGAGTAATTATGGTGAGGAGATGAAACCTGAGTATCAGAGTGCTAACTTACTGCAGACTCTGAAGGTTAATAGAATGCCATATCAAAATTTCCTGAAGCTACTGGATCTGAGCCTTGAGAATGTGAAAGGACTTCTATAACTTGTGCAGATCCTCCTCTATCTTGGTGCACTG[G/A]AGATGGAGTAATTGTATGCCTTGGTAATTGAATCGCAATAGGCCTTGAATTCTGGGAAGATGAAGAACTAGACTGTTGTACCTTTGACACTTGTATATTCCGATAAGGAAATATCTCTTCATCATGTACAACATGTCTAGAAAGAATTAATTTCCCTGAACCAATGTTATAACATATTAATCCCTTATATCCCA…
Scaffold306717	510278	C	T	TTATGGTGAGGAGATGAAACCTGAGTATCAGAGTGCTAACTTACTGCAGACTCTGAAGGTTAATAGAATGCCATATCAAAATTTCCTGAAGCTACTGGATCTGAGCCTTGAGAATGTGAAAGGACTTCTATAACTTGTGCAGATCCTCCTCTATCTTGGTGCACTGGAGATGGAGTAATTGTATGCCTTGGTAATTGAAT[C/T]GCAATAGGCCTTGAATTCTGGGAAGATGAAGAACTAGACTGTTGTACCTTTGACACTTGTATATTCCGATAAGGAAATATCTCTTCATCATGTACAACATGTCTAGAAAGAATTAATTTCCCTGAACCAATGTTATAACATATTAATCCCTTATATCCCATCATATATCCCAGAAATACACATTGAGTTGTTCT…
Scaffold306717	510298	G	A	CTGAGTATCAGAGTGCTAACTTACTGCAGACTCTGAAGGTTAATAGAATGCCATATCAAAATTTCCTGAAGCTACTGGATCTGAGCCTTGAGAATGTGAAAGGACTTCTATAACTTGTGCAGATCCTCCTCTATCTTGGTGCACTGGAGATGGAGTAATTGTATGCCTTGGTAATTGAATCGCAATAGGCCTTGAATTCT[G/A]GGAAGATGAAGAACTAGACTGTTGTACCTTTGACACTTGTATATTCCGATAAGGAAATATCTCTTCATCATGTACAACATGTCTAGAAAGAATTAATTTCCCTGAACCAATGTTATAACATATTAATCCCTTATATCCCATCATATATCCCAGAAATACACATTGAGTTGTTCTTGGTTCAAGTTTAGTTGCAT…
Scaffold306717	510335	T	G	GGTTAATAGAATGCCATATCAAAATTTCCTGAAGCTACTGGATCTGAGCCTTGAGAATGTGAAAGGACTTCTATAACTTGTGCAGATCCTCCTCTATCTTGGTGCACTGGAGATGGAGTAATTGTATGCCTTGGTAATTGAATCGCAATAGGCCTTGAATTCTGGGAAGATGAAGAACTAGACTGTTGTACCTTTGACAC[T/G]TGTATATTCCGATAAGGAAATATCTCTTCATCATGTACAACATGTCTAGAAAGAATTAATTTCCCTGAACCAATGTTATAACATATTAATCCCTTATATCCCATCATATATCCCAGAAATACACATTGAGTTGTTCTTGGTTCAAGTTTAGTTGCATTATAAGGCCTCATGAATGGATACACTGCAGACCTAAA…
Scaffold314809	142330	G	A	TTTTACCAATTTCAAATTTTCGTTTAAACTATTTAGTTTTTTTTTTTAAAATTCTGTTCGAATTTTGTGTTGATCTTGCTCTGTGATTACGTGCCTGGAATTGGCAATATACGCTATTCCGATTCAGAACATGAATGGATAACTCTTAAGAGAAATTATGAGAGCAATTAGTTTCTAATTGTTGCTTAATTTTGGTTTTC[G/A]GGGTTAATATTTATTTATTTTTACAATAATCTGCTGTGATGATTTCTGAATTAATTCACATGTCAGACTTCAGAGTTTTTGTAAAAAAATCAATGAGAATGAAAATTCAAATTATCTGAGCAGAATTATTATTTTTATTTATATTATGATTATTTTTTTGAATTAAAATTTTTGTTTGAATGTAAAAAAATGGA…
Scaffold314809	142356	A	T	AACTATTTAGTTTTTTTTTTTAAAATTCTGTTCGAATTTTGTGTTGATCTTGCTCTGTGATTACGTGCCTGGAATTGGCAATATACGCTATTCCGATTCAGAACATGAATGGATAACTCTTAAGAGAAATTATGAGAGCAATTAGTTTCTAATTGTTGCTTAATTTTGGTTTTCGGGGTTAATATTTATTTATTTTTACA[A/T]TAATCTGCTGTGATGATTTCTGAATTAATTCACATGTCAGACTTCAGAGTTTTTGTAAAAAAATCAATGAGAATGAAAATTCAAATTATCTGAGCAGAATTATTATTTTTATTTATATTATGATTATTTTTTTGAATTAAAATTTTTGTTTGAATGTAAAAAAATGGATATCGATGATGACAAAATGTAAGGCT…
Scaffold314809	142375	T	G	TTAAAATTCTGTTCGAATTTTGTGTTGATCTTGCTCTGTGATTACGTGCCTGGAATTGGCAATATACGCTATTCCGATTCAGAACATGAATGGATAACTCTTAAGAGAAATTATGAGAGCAATTAGTTTCTAATTGTTGCTTAATTTTGGTTTTCGGGGTTAATATTTATTTATTTTTACAATAATCTGCTGTGATGATT[T/G]CTGAATTAATTCACATGTCAGACTTCAGAGTTTTTGTAAAAAAATCAATGAGAATGAAAATTCAAATTATCTGAGCAGAATTATTATTTTTATTTATATTATGATTATTTTTTTGAATTAAAATTTTTGTTTGAATGTAAAAAAATGGATATCGATGATGACAAAATGTAAGGCTTGTTTCTCAAGAACATTCG…
Scaffold314805	20555	G	A	TGGGGAGCAGCATCTCCGGGAATTTCTCTAGTGGAAAGGACACCACATCTGGATCTTCACCATCAATGGACAACACTCTAAGAGAGGTAAGTCTGTGCAACCCCCACTCCACGAGTTGCTTACAACTCTTGAGATTATGAATATGAAGTGATATTAGGTTGGGGGGAAAACCCTCTTCTAGAGAGGACGCGAAACTTTAA[G/A]AGTAAAAAATTATCAATGACTGCAGAGAGACGAGGTTGTGCATGCCTTTGGGTACGGCCTCCAATTTATTGCAGAGGCCAATCACGATCTCTTTCAAGTTAGAGGTTGGAAACCCACCTCTTGCCACATAAACAAGATTTCTACAGTCTTGAATCCATAACCTTTGAAGATTAGTAAGGTGGCACAAGCAAAGC…
Scaffold314800	9897	T	C	TTATAGCTTCTAACTTAGCTTTGCACTGTGAAATATTTTGGCTAATTTTAACTAAGATTTTGTAAATTATGGAGATCTACTAAGAAGCAGGATTTTGTAAATTAAGCCAACTCGTAATTTTGTGTCTGCCAAGCAAGAGCAGTTTCTCAAGCATTTTGTGTATGCCAACTCGTAATTTTGTGTAAATTATGTGCTTTAGG[T/C]TGGTCTACTGAGAAAATGATATGTACTTTGGGGCGGTGCATTCGTGCAGCGAGTGCCATAATTTTGTGTAAATTATGTGCTTTAGGTTGCTCGTAATTTTGTGTATGCCAAGCAAGAGTAGTTTCTCAAGCACTCATCCTCACATTGTTTCCAACTCGAATTCGTATCCACAAGTGCCCATGATGTGTTAGGAG…
Scaffold314800	9930	G	A	TATTTTGGCTAATTTTAACTAAGATTTTGTAAATTATGGAGATCTACTAAGAAGCAGGATTTTGTAAATTAAGCCAACTCGTAATTTTGTGTCTGCCAAGCAAGAGCAGTTTCTCAAGCATTTTGTGTATGCCAACTCGTAATTTTGTGTAAATTATGTGCTTTAGGTTGGTCTACTGAGAAAATGATATGTACTTTGGG[G/A]CGGTGCATTCGTGCAGCGAGTGCCATAATTTTGTGTAAATTATGTGCTTTAGGTTGCTCGTAATTTTGTGTATGCCAAGCAAGAGTAGTTTCTCAAGCACTCATCCTCACATTGTTTCCAACTCGAATTCGTATCCACAAGTGCCCATGATGTGTTAGGAGTCCTCATTTTAAGACCACCTTGCAGTGCCATTC…
Scaffold314802	1614	A	C	TTGAAAATATGGAATGTCTGTAAATGGTTAAGAAGAAAAAGATATTGCAAAAAGAAGTTCTAGAGGTAAAAGTGACTTCTAGTCGCACGTCCTAAGTTTCTTTAACAACCAACTGGATTGTTTTAACTTTGCTTTAGATGTGTTCTTTTCTAGTTACTGTTGGATCTACAGAGAGGCCATTGTGTTATATTTAAAGCAGA[A/C]GGTTCATTTTCACAAGACTAAAACAAGTTCCAGGTCAGCTGTAAAAGAGAGCCAACTTATTGACTTAAATATCTGAAGACTGATAACAGACGCAAAGGGATACTGGTGACAAACATTCGAGTTTCACACCTAGCAGTACAAACTCCGCATGTCGATGGGAAAGTCATCACCTGTCAAACAGTAGAAAAATTCAC…
Scaffold314802	1638	C	A	TGGTTAAGAAGAAAAAGATATTGCAAAAAGAAGTTCTAGAGGTAAAAGTGACTTCTAGTCGCACGTCCTAAGTTTCTTTAACAACCAACTGGATTGTTTTAACTTTGCTTTAGATGTGTTCTTTTCTAGTTACTGTTGGATCTACAGAGAGGCCATTGTGTTATATTTAAAGCAGAAGGTTCATTTTCACAAGACTAAAA[C/A]AAGTTCCAGGTCAGCTGTAAAAGAGAGCCAACTTATTGACTTAAATATCTGAAGACTGATAACAGACGCAAAGGGATACTGGTGACAAACATTCGAGTTTCACACCTAGCAGTACAAACTCCGCATGTCGATGGGAAAGTCATCACCTGTCAAACAGTAGAAAAATTCACTAAACGTTTCAAAAATCTATAAAT…
Scaffold314802	1639	A	C	GGTTAAGAAGAAAAAGATATTGCAAAAAGAAGTTCTAGAGGTAAAAGTGACTTCTAGTCGCACGTCCTAAGTTTCTTTAACAACCAACTGGATTGTTTTAACTTTGCTTTAGATGTGTTCTTTTCTAGTTACTGTTGGATCTACAGAGAGGCCATTGTGTTATATTTAAAGCAGAAGGTTCATTTTCACAAGACTAAAAC[A/C]AGTTCCAGGTCAGCTGTAAAAGAGAGCCAACTTATTGACTTAAATATCTGAAGACTGATAACAGACGCAAAGGGATACTGGTGACAAACATTCGAGTTTCACACCTAGCAGTACAAACTCCGCATGTCGATGGGAAAGTCATCACCTGTCAAACAGTAGAAAAATTCACTAAACGTTTCAAAAATCTATAAATG…
Scaffold314802	1651	A	C	AAAGATATTGCAAAAAGAAGTTCTAGAGGTAAAAGTGACTTCTAGTCGCACGTCCTAAGTTTCTTTAACAACCAACTGGATTGTTTTAACTTTGCTTTAGATGTGTTCTTTTCTAGTTACTGTTGGATCTACAGAGAGGCCATTGTGTTATATTTAAAGCAGAAGGTTCATTTTCACAAGACTAAAACAAGTTCCAGGTC[A/C]GCTGTAAAAGAGAGCCAACTTATTGACTTAAATATCTGAAGACTGATAACAGACGCAAAGGGATACTGGTGACAAACATTCGAGTTTCACACCTAGCAGTACAAACTCCGCATGTCGATGGGAAAGTCATCACCTGTCAAACAGTAGAAAAATTCACTAAACGTTTCAAAAATCTATAAATGTGGATAATGCAT…
Scaffold306718	229543	A	G	CTGAAGCTTTGATTTGGGGCCAATGGGTTGTCTCGTAACTGGAAACATGCCACATATGGCCGACCTGGAGCTGGGTGATTGAGCAGTTTACTTGTTTTGGCACGACCTTTTGGGACACTTAGGTCGAACAATGATGCTACGACGCATCTCCTTACCCAAAGTAAGGATCTTGTGCCTACAAGCACACTTTGCCAAAACCC[A/G]CTCATTTTGGGAAATTTGATTTCTAAATCATCCCTAACAAAGATACAAAACGACTCCTTTTTCACAGTGGATTCAAGGGAATATATGTGGACTAATCCAACCAAAATGCGGACCATATAAATAGTTATGGTTTTGGTTGATGAATCGAAAAACTGGTCACATGTTTTCCCACACACATTGCTGCTAAACCTCTT…
Scaffold306718	229600	C	A	GGCCGACCTGGAGCTGGGTGATTGAGCAGTTTACTTGTTTTGGCACGACCTTTTGGGACACTTAGGTCGAACAATGATGCTACGACGCATCTCCTTACCCAAAGTAAGGATCTTGTGCCTACAAGCACACTTTGCCAAAACCCACTCATTTTGGGAAATTTGATTTCTAAATCATCCCTAACAAAGATACAAAACGACTC[C/A]TTTTTCACAGTGGATTCAAGGGAATATATGTGGACTAATCCAACCAAAATGCGGACCATATAAATAGTTATGGTTTTGGTTGATGAATCGAAAAACTGGTCACATGTTTTCCCACACACATTGCTGCTAAACCTCTTGGCCGATTAAGGGTTCACCACCCTACTTATCCCTTAAAGTCCCGGGAGATTGGATAA…
Scaffold306718	472749	A	G	TCTTGAGAATCATGCTATGGACATTGGCACTTATATCTCGGCCAGGGCGAGTTTTGACTACCTTACAGAGGGGGAGAGGCAGGTTGATTTTATCTGCCTTCAGTGAATTTTAGTCTCCTATTAAGGAAACACATATATTGAGCATGTCATTTACAAAGGAAAGTAGACTGGCATGTTGATGTGTAATTATATGTAGTAAC[A/G]TCCCATTCTCACCCACTGTGTTTTTGTTTTGGTTTAGTTTATGAACGCTCTACTATATATTTTTGTTTGTTTATTTGTATGTTGTTTTGTTGCTTGTGTGATTGAGCATAACTTCCAACTAAATCTCACACTTGTAAATTTCTTACTCATTTCAGATCACAAAAGTTTAGTTGAAAAAATCTTGTAGTTGTCCA…
Scaffold306718	472814	G	A	CAGAGGGGGAGAGGCAGGTTGATTTTATCTGCCTTCAGTGAATTTTAGTCTCCTATTAAGGAAACACATATATTGAGCATGTCATTTACAAAGGAAAGTAGACTGGCATGTTGATGTGTAATTATATGTAGTAACATCCCATTCTCACCCACTGTGTTTTTGTTTTGGTTTAGTTTATGAACGCTCTACTATATATTTTT[G/A]TTTGTTTATTTGTATGTTGTTTTGTTGCTTGTGTGATTGAGCATAACTTCCAACTAAATCTCACACTTGTAAATTTCTTACTCATTTCAGATCACAAAAGTTTAGTTGAAAAAATCTTGTAGTTGTCCATTTCACTTCACGTTTAATTTCCAATGAAAGAGCCATGAACTAACAAGGGAGGACGGATGACTACA…
Scaffold306718	472866	A	T	CTATTAAGGAAACACATATATTGAGCATGTCATTTACAAAGGAAAGTAGACTGGCATGTTGATGTGTAATTATATGTAGTAACATCCCATTCTCACCCACTGTGTTTTTGTTTTGGTTTAGTTTATGAACGCTCTACTATATATTTTTGTTTGTTTATTTGTATGTTGTTTTGTTGCTTGTGTGATTGAGCATAACTTCC[A/T]ACTAAATCTCACACTTGTAAATTTCTTACTCATTTCAGATCACAAAAGTTTAGTTGAAAAAATCTTGTAGTTGTCCATTTCACTTCACGTTTAATTTCCAATGAAAGAGCCATGAACTAACAAGGGAGGACGGATGACTACAGGTTAGGAAAAAGGTAGCCAAAGAAAAAGTAAGGAACAAAATAATAGATGAG…
Scaffold318662	111634	C	A	TGAAGTTGAGGATACTGTTAGATTCCACTTCCTTGTCTGAAGAAACCCTGCTGCCCTTTTTAGGTTGTATACCATAAAGACTTTTCAGTCTGTCTAATGCTGAAACATGCATGCATGTATGTTACACATCATCTTTTTTTCCATAATTTTTATAGATGGAAAATGTTTAGGTAGACATATATCATACAAAACCAATAGTA[C/A]ACATAAATTACTAACGAAAAAAACAAAGCACATGAAAGTATCTGTGACACATTGTCTTAGTGTAATATAATTCCCATTTACAGATCATGAGAATGTATCCATATTATCGTAATGTTATACAGTTAAACATTTCACATCATATGGTATCATGTTTACATGATGCAACATAACTCTCTTTTATTTCTGGACGTTGT…
Scaffold318662	111657	A	C	TCCACTTCCTTGTCTGAAGAAACCCTGCTGCCCTTTTTAGGTTGTATACCATAAAGACTTTTCAGTCTGTCTAATGCTGAAACATGCATGCATGTATGTTACACATCATCTTTTTTTCCATAATTTTTATAGATGGAAAATGTTTAGGTAGACATATATCATACAAAACCAATAGTACACATAAATTACTAACGAAAAAA[A/C]CAAAGCACATGAAAGTATCTGTGACACATTGTCTTAGTGTAATATAATTCCCATTTACAGATCATGAGAATGTATCCATATTATCGTAATGTTATACAGTTAAACATTTCACATCATATGGTATCATGTTTACATGATGCAACATAACTCTCTTTTATTTCTGGACGTTGTCCTCACTGTGTTTTATTATACAT…
Scaffold309215	2562	T	C	GGAAAAGTACTTCCAGAGACGATGTCACATCTACGTATAAGACACATAAGGCAAGTGAAAATGATACCACACTTCGGTACTTATAAGTTTCTTGATTACTCAGTGACTTGGATCTTGCAAGTCCCCAACCAAGGAGCTTCCCTCACTCGGGAACTTAGGGGAGCACTATTTGTACCATACTTGACCAATCCCGAAACTAC[T/C]GAGCACCGGTCAACGTTATACCGTCAAGGACCCATAAGAGTTTCCCTCAAACCAGGAGGCCAATCACAGTGCGACACGTGTCAACATCAGAAGCCAATCATAGCGCGACACGTGTCAACATCAGAAGCCAATCACAACACGACACGTGTCAATGTCAGAATGAAACTAGAAACTCTCTTCTATAAATAGAGATC…
Scaffold309215	2588	A	C	ACATCTACGTATAAGACACATAAGGCAAGTGAAAATGATACCACACTTCGGTACTTATAAGTTTCTTGATTACTCAGTGACTTGGATCTTGCAAGTCCCCAACCAAGGAGCTTCCCTCACTCGGGAACTTAGGGGAGCACTATTTGTACCATACTTGACCAATCCCGAAACTACTGAGCACCGGTCAACGTTATACCGTC[A/C]AGGACCCATAAGAGTTTCCCTCAAACCAGGAGGCCAATCACAGTGCGACACGTGTCAACATCAGAAGCCAATCATAGCGCGACACGTGTCAACATCAGAAGCCAATCACAACACGACACGTGTCAATGTCAGAATGAAACTAGAAACTCTCTTCTATAAATAGAGATCATTCTCTTACAATATTTCCTAATGTC…
Scaffold309215	2590	G	A	ATCTACGTATAAGACACATAAGGCAAGTGAAAATGATACCACACTTCGGTACTTATAAGTTTCTTGATTACTCAGTGACTTGGATCTTGCAAGTCCCCAACCAAGGAGCTTCCCTCACTCGGGAACTTAGGGGAGCACTATTTGTACCATACTTGACCAATCCCGAAACTACTGAGCACCGGTCAACGTTATACCGTCAA[G/A]GACCCATAAGAGTTTCCCTCAAACCAGGAGGCCAATCACAGTGCGACACGTGTCAACATCAGAAGCCAATCATAGCGCGACACGTGTCAACATCAGAAGCCAATCACAACACGACACGTGTCAATGTCAGAATGAAACTAGAAACTCTCTTCTATAAATAGAGATCATTCTCTTACAATATTTCCTAATGTCAT…
Scaffold309215	2594	C	T	ACGTATAAGACACATAAGGCAAGTGAAAATGATACCACACTTCGGTACTTATAAGTTTCTTGATTACTCAGTGACTTGGATCTTGCAAGTCCCCAACCAAGGAGCTTCCCTCACTCGGGAACTTAGGGGAGCACTATTTGTACCATACTTGACCAATCCCGAAACTACTGAGCACCGGTCAACGTTATACCGTCAAGGAC[C/T]CATAAGAGTTTCCCTCAAACCAGGAGGCCAATCACAGTGCGACACGTGTCAACATCAGAAGCCAATCATAGCGCGACACGTGTCAACATCAGAAGCCAATCACAACACGACACGTGTCAATGTCAGAATGAAACTAGAAACTCTCTTCTATAAATAGAGATCATTCTCTTACAATATTTCCTAATGTCATTTGT…
Scaffold309215	2597	T	G	TATAAGACACATAAGGCAAGTGAAAATGATACCACACTTCGGTACTTATAAGTTTCTTGATTACTCAGTGACTTGGATCTTGCAAGTCCCCAACCAAGGAGCTTCCCTCACTCGGGAACTTAGGGGAGCACTATTTGTACCATACTTGACCAATCCCGAAACTACTGAGCACCGGTCAACGTTATACCGTCAAGGACCCA[T/G]AAGAGTTTCCCTCAAACCAGGAGGCCAATCACAGTGCGACACGTGTCAACATCAGAAGCCAATCATAGCGCGACACGTGTCAACATCAGAAGCCAATCACAACACGACACGTGTCAATGTCAGAATGAAACTAGAAACTCTCTTCTATAAATAGAGATCATTCTCTTACAATATTTCCTAATGTCATTTGTACT…
Scaffold309215	2610	C	T	AGGCAAGTGAAAATGATACCACACTTCGGTACTTATAAGTTTCTTGATTACTCAGTGACTTGGATCTTGCAAGTCCCCAACCAAGGAGCTTCCCTCACTCGGGAACTTAGGGGAGCACTATTTGTACCATACTTGACCAATCCCGAAACTACTGAGCACCGGTCAACGTTATACCGTCAAGGACCCATAAGAGTTTCCCT[C/T]AAACCAGGAGGCCAATCACAGTGCGACACGTGTCAACATCAGAAGCCAATCATAGCGCGACACGTGTCAACATCAGAAGCCAATCACAACACGACACGTGTCAATGTCAGAATGAAACTAGAAACTCTCTTCTATAAATAGAGATCATTCTCTTACAATATTTCCTAATGTCATTTGTACTAAATCATTCACTT…
Scaffold309215	2615	C	A	AGTGAAAATGATACCACACTTCGGTACTTATAAGTTTCTTGATTACTCAGTGACTTGGATCTTGCAAGTCCCCAACCAAGGAGCTTCCCTCACTCGGGAACTTAGGGGAGCACTATTTGTACCATACTTGACCAATCCCGAAACTACTGAGCACCGGTCAACGTTATACCGTCAAGGACCCATAAGAGTTTCCCTCAAAC[C/A]AGGAGGCCAATCACAGTGCGACACGTGTCAACATCAGAAGCCAATCATAGCGCGACACGTGTCAACATCAGAAGCCAATCACAACACGACACGTGTCAATGTCAGAATGAAACTAGAAACTCTCTTCTATAAATAGAGATCATTCTCTTACAATATTTCCTAATGTCATTTGTACTAAATCATTCACTTGTACT…
Scaffold309215	2635	G	T	TCGGTACTTATAAGTTTCTTGATTACTCAGTGACTTGGATCTTGCAAGTCCCCAACCAAGGAGCTTCCCTCACTCGGGAACTTAGGGGAGCACTATTTGTACCATACTTGACCAATCCCGAAACTACTGAGCACCGGTCAACGTTATACCGTCAAGGACCCATAAGAGTTTCCCTCAAACCAGGAGGCCAATCACAGTGC[G/T]ACACGTGTCAACATCAGAAGCCAATCATAGCGCGACACGTGTCAACATCAGAAGCCAATCACAACACGACACGTGTCAATGTCAGAATGAAACTAGAAACTCTCTTCTATAAATAGAGATCATTCTCTTACAATATTTCCTAATGTCATTTGTACTAAATCATTCACTTGTACTTACTAAGGGAGAGCTTGAAC…
Scaffold309215	2645	A	G	TAAGTTTCTTGATTACTCAGTGACTTGGATCTTGCAAGTCCCCAACCAAGGAGCTTCCCTCACTCGGGAACTTAGGGGAGCACTATTTGTACCATACTTGACCAATCCCGAAACTACTGAGCACCGGTCAACGTTATACCGTCAAGGACCCATAAGAGTTTCCCTCAAACCAGGAGGCCAATCACAGTGCGACACGTGTC[A/G]ACATCAGAAGCCAATCATAGCGCGACACGTGTCAACATCAGAAGCCAATCACAACACGACACGTGTCAATGTCAGAATGAAACTAGAAACTCTCTTCTATAAATAGAGATCATTCTCTTACAATATTTCCTAATGTCATTTGTACTAAATCATTCACTTGTACTTACTAAGGGAGAGCTTGAACTTATGTACTT…
Scaffold309215	2650	C	A	TTCTTGATTACTCAGTGACTTGGATCTTGCAAGTCCCCAACCAAGGAGCTTCCCTCACTCGGGAACTTAGGGGAGCACTATTTGTACCATACTTGACCAATCCCGAAACTACTGAGCACCGGTCAACGTTATACCGTCAAGGACCCATAAGAGTTTCCCTCAAACCAGGAGGCCAATCACAGTGCGACACGTGTCAACAT[C/A]AGAAGCCAATCATAGCGCGACACGTGTCAACATCAGAAGCCAATCACAACACGACACGTGTCAATGTCAGAATGAAACTAGAAACTCTCTTCTATAAATAGAGATCATTCTCTTACAATATTTCCTAATGTCATTTGTACTAAATCATTCACTTGTACTTACTAAGGGAGAGCTTGAACTTATGTACTTGTGTA…
Scaffold303099	5734	C	T	AAGGAGAAAGAGAGCAATCAGCCAGCACTTGGTATCAATCTTCCGATCTGGAACCGACTGCCTGGAACCCCTTCCTGATTGCTTACCTAGCCTTGCTCTCGAGTACTCATCTTCAACATCTTATGCTTCCTCTTCATCTACCACTTCTGCCTGGGGAACACATAAGGGAAGTGAAAATGATACCTCGAAGCATGTGGAGA[C/T]AATGTGCTAATTCATCCTCAGCTACGGACAAGGAGAAAGAAAGGAAATGGTCGGCACTTGGAAAGATTGAAGAAAGAAACAGACCATCACCTCTACCTCGTGCCTGCCTGCCGTGCAGAAGAAACAAGCAAAGAAGAATGCAGACTGCACAACCAAGGAACTCTGATATTCCTCACTCAGAATTCCAAACCAGT…
Scaffold303099	5741	C	T	AAGAGAGCAATCAGCCAGCACTTGGTATCAATCTTCCGATCTGGAACCGACTGCCTGGAACCCCTTCCTGATTGCTTACCTAGCCTTGCTCTCGAGTACTCATCTTCAACATCTTATGCTTCCTCTTCATCTACCACTTCTGCCTGGGGAACACATAAGGGAAGTGAAAATGATACCTCGAAGCATGTGGAGACAATGTG[C/T]TAATTCATCCTCAGCTACGGACAAGGAGAAAGAAAGGAAATGGTCGGCACTTGGAAAGATTGAAGAAAGAAACAGACCATCACCTCTACCTCGTGCCTGCCTGCCGTGCAGAAGAAACAAGCAAAGAAGAATGCAGACTGCACAACCAAGGAACTCTGATATTCCTCACTCAGAATTCCAAACCAGTTCGAGAT…
Scaffold303099	5757	T	G	AGCACTTGGTATCAATCTTCCGATCTGGAACCGACTGCCTGGAACCCCTTCCTGATTGCTTACCTAGCCTTGCTCTCGAGTACTCATCTTCAACATCTTATGCTTCCTCTTCATCTACCACTTCTGCCTGGGGAACACATAAGGGAAGTGAAAATGATACCTCGAAGCATGTGGAGACAATGTGCTAATTCATCCTCAGC[T/G]ACGGACAAGGAGAAAGAAAGGAAATGGTCGGCACTTGGAAAGATTGAAGAAAGAAACAGACCATCACCTCTACCTCGTGCCTGCCTGCCGTGCAGAAGAAACAAGCAAAGAAGAATGCAGACTGCACAACCAAGGAACTCTGATATTCCTCACTCAGAATTCCAAACCAGTTCGAGATCAAAGCTGTGGAAAGT…
Scaffold303099	5788	G	A	CGACTGCCTGGAACCCCTTCCTGATTGCTTACCTAGCCTTGCTCTCGAGTACTCATCTTCAACATCTTATGCTTCCTCTTCATCTACCACTTCTGCCTGGGGAACACATAAGGGAAGTGAAAATGATACCTCGAAGCATGTGGAGACAATGTGCTAATTCATCCTCAGCTACGGACAAGGAGAAAGAAAGGAAATGGTCG[G/A]CACTTGGAAAGATTGAAGAAAGAAACAGACCATCACCTCTACCTCGTGCCTGCCTGCCGTGCAGAAGAAACAAGCAAAGAAGAATGCAGACTGCACAACCAAGGAACTCTGATATTCCTCACTCAGAATTCCAAACCAGTTCGAGATCAAAGCTGTGGAAAGTCAACAAGATCATCTATCTCCAAAACTAGATT…
Scaffold303099	5834	G	A	GAGTACTCATCTTCAACATCTTATGCTTCCTCTTCATCTACCACTTCTGCCTGGGGAACACATAAGGGAAGTGAAAATGATACCTCGAAGCATGTGGAGACAATGTGCTAATTCATCCTCAGCTACGGACAAGGAGAAAGAAAGGAAATGGTCGGCACTTGGAAAGATTGAAGAAAGAAACAGACCATCACCTCTACCTC[G/A]TGCCTGCCTGCCGTGCAGAAGAAACAAGCAAAGAAGAATGCAGACTGCACAACCAAGGAACTCTGATATTCCTCACTCAGAATTCCAAACCAGTTCGAGATCAAAGCTGTGGAAAGTCAACAAGATCATCTATCTCCAAAACTAGATTTTCGTTCTTAAACTCTACTCTGTCTGGTTTTTACTTTGCTATACTT…
Scaffold303099	5855	G	T	TATGCTTCCTCTTCATCTACCACTTCTGCCTGGGGAACACATAAGGGAAGTGAAAATGATACCTCGAAGCATGTGGAGACAATGTGCTAATTCATCCTCAGCTACGGACAAGGAGAAAGAAAGGAAATGGTCGGCACTTGGAAAGATTGAAGAAAGAAACAGACCATCACCTCTACCTCGTGCCTGCCTGCCGTGCAGAA[G/T]AAACAAGCAAAGAAGAATGCAGACTGCACAACCAAGGAACTCTGATATTCCTCACTCAGAATTCCAAACCAGTTCGAGATCAAAGCTGTGGAAAGTCAACAAGATCATCTATCTCCAAAACTAGATTTTCGTTCTTAAACTCTACTCTGTCTGGTTTTTACTTTGCTATACTTGTCATGTTTATTCATTGTTTG…
Scaffold303099	5858	A	G	GCTTCCTCTTCATCTACCACTTCTGCCTGGGGAACACATAAGGGAAGTGAAAATGATACCTCGAAGCATGTGGAGACAATGTGCTAATTCATCCTCAGCTACGGACAAGGAGAAAGAAAGGAAATGGTCGGCACTTGGAAAGATTGAAGAAAGAAACAGACCATCACCTCTACCTCGTGCCTGCCTGCCGTGCAGAAGAA[A/G]CAAGCAAAGAAGAATGCAGACTGCACAACCAAGGAACTCTGATATTCCTCACTCAGAATTCCAAACCAGTTCGAGATCAAAGCTGTGGAAAGTCAACAAGATCATCTATCTCCAAAACTAGATTTTCGTTCTTAAACTCTACTCTGTCTGGTTTTTACTTTGCTATACTTGTCATGTTTATTCATTGTTTGTTT…
Scaffold303099	5865	A	G	CTTCATCTACCACTTCTGCCTGGGGAACACATAAGGGAAGTGAAAATGATACCTCGAAGCATGTGGAGACAATGTGCTAATTCATCCTCAGCTACGGACAAGGAGAAAGAAAGGAAATGGTCGGCACTTGGAAAGATTGAAGAAAGAAACAGACCATCACCTCTACCTCGTGCCTGCCTGCCGTGCAGAAGAAACAAGCA[A/G]AGAAGAATGCAGACTGCACAACCAAGGAACTCTGATATTCCTCACTCAGAATTCCAAACCAGTTCGAGATCAAAGCTGTGGAAAGTCAACAAGATCATCTATCTCCAAAACTAGATTTTCGTTCTTAAACTCTACTCTGTCTGGTTTTTACTTTGCTATACTTGTCATGTTTATTCATTGTTTGTTTGTTTGCT…
Scaffold303099	5870	G	T	TCTACCACTTCTGCCTGGGGAACACATAAGGGAAGTGAAAATGATACCTCGAAGCATGTGGAGACAATGTGCTAATTCATCCTCAGCTACGGACAAGGAGAAAGAAAGGAAATGGTCGGCACTTGGAAAGATTGAAGAAAGAAACAGACCATCACCTCTACCTCGTGCCTGCCTGCCGTGCAGAAGAAACAAGCAAAGAA[G/T]AATGCAGACTGCACAACCAAGGAACTCTGATATTCCTCACTCAGAATTCCAAACCAGTTCGAGATCAAAGCTGTGGAAAGTCAACAAGATCATCTATCTCCAAAACTAGATTTTCGTTCTTAAACTCTACTCTGTCTGGTTTTTACTTTGCTATACTTGTCATGTTTATTCATTGTTTGTTTGTTTGCTTGTTT…
Scaffold319227	116831	A	G	TATCGGTGAAACATCTTTAGATCACATCAGTGTACTACATCGATTATTATGAACAGTTGGTGAGTCAACTTAACTTGATCACGAATGTAATGTGATTTATTAACTATGGTTCCGCTACTGTGATCTACTAACATTCTTCCTTCACTTTGATTGATATTATTCAGAGAAAAAAAAGTGGTCCCTTTTCTGGGTTTGGGACA[A/G]TAGTGGAAAATATAGGTTGCACATTAAACCCAAACAAAAATACTACTAAATCTCTACTACTAACTTGATTTGTAGACATGTCAATAAATTTGAAAATTGGGTTTATGCACATAGCACGACATAATTTATCACTTAATTAAAGCAATGCTTAAGCTTCTCAATTATAACCATTTTTTAGCAACTTGATAATCTTT…
Scaffold319226	1822	G	C	CGACACCACCTACTGACATAATAAGGCCCTTTTGTAGTAGTGGGCCGCACCAGGAGAGAGCCACATATATGAGCCACCATCACATGCCCTTGTAAATTGGACTAATATCTGATCATTGTTTGATGAACTTATAAATCTAGAACTCAAGATATTAAAAACAAAATCCAATATATTGTGTCTTACAAGTCTCATCTAATGTC[G/C]AGCGGTCTTAAATTGGTCATCTATTTGCAACTTGCAGCCTCAATAGATCGTAACCTTCCCCATACGATATGCAAAGTTTTTACAAAACTATTTCAGTTTAGACAAAAAAAAAAAAAAATGAATAAATAAAGTAAATGCTATGATCTTTTATTTCTTCATTCATTACCAAATTCCAACTAATTACATAAAACTGA…
Scaffold304374	4129	C	T	CATTTAATGCATGCTTGAATAATCTTACTTTGATCTTACAATGATGCATCAAAACTAATCTTGTCTTGAATTGGGAAAAGTGCGGTAAAACAAGGTATAGTTTTGGGGCATAGCATATCAGAAAAAGGGATTGAGGTTGATAAATCCAAAATAGATCTTGTACGTCACTTACCCTCTCCCACTTCGGTGAGGGAGGTTCG[C/T]TCTTTTCTTGGCCATGCAGGATTTTATAGGAGATTCATCAAGGATTTCTCAAAAATCGCCCAACCCTTTTGCCGTTTACTCCAAAAGGAAGTAGCCTTCGAGTTCAACAAGGAATGTGAGACCGATTTCAAAACCCTCAAGGACATGTTGACTTCGGCCCCTATCATCATGCCACCAGATTGGAGCCTTCCATT…
Scaffold304374	4238	A	G	ATAGCATATCAGAAAAAGGGATTGAGGTTGATAAATCCAAAATAGATCTTGTACGTCACTTACCCTCTCCCACTTCGGTGAGGGAGGTTCGCTCTTTTCTTGGCCATGCAGGATTTTATAGGAGATTCATCAAGGATTTCTCAAAAATCGCCCAACCCTTTTGCCGTTTACTCCAAAAGGAAGTAGCCTTCGAGTTCAAC[A/G]AGGAATGTGAGACCGATTTCAAAACCCTCAAGGACATGTTGACTTCGGCCCCTATCATCATGCCACCAGATTGGAGCCTTCCATTTGAGCTAATGTGTGATGCATCCGACTATGCCATTGGTGCTGTTTTAGGCCAAGGAAGGAACAAACAGCCCCACGTCATCCACTACGCTTCCCGGACCCTAAATGATGCT…
Scaffold304374	4242	A	T	CATATCAGAAAAAGGGATTGAGGTTGATAAATCCAAAATAGATCTTGTACGTCACTTACCCTCTCCCACTTCGGTGAGGGAGGTTCGCTCTTTTCTTGGCCATGCAGGATTTTATAGGAGATTCATCAAGGATTTCTCAAAAATCGCCCAACCCTTTTGCCGTTTACTCCAAAAGGAAGTAGCCTTCGAGTTCAACAAGG[A/T]ATGTGAGACCGATTTCAAAACCCTCAAGGACATGTTGACTTCGGCCCCTATCATCATGCCACCAGATTGGAGCCTTCCATTTGAGCTAATGTGTGATGCATCCGACTATGCCATTGGTGCTGTTTTAGGCCAAGGAAGGAACAAACAGCCCCACGTCATCCACTACGCTTCCCGGACCCTAAATGATGCTCAAT…
Scaffold304374	4243	A	G	ATATCAGAAAAAGGGATTGAGGTTGATAAATCCAAAATAGATCTTGTACGTCACTTACCCTCTCCCACTTCGGTGAGGGAGGTTCGCTCTTTTCTTGGCCATGCAGGATTTTATAGGAGATTCATCAAGGATTTCTCAAAAATCGCCCAACCCTTTTGCCGTTTACTCCAAAAGGAAGTAGCCTTCGAGTTCAACAAGGA[A/G]TGTGAGACCGATTTCAAAACCCTCAAGGACATGTTGACTTCGGCCCCTATCATCATGCCACCAGATTGGAGCCTTCCATTTGAGCTAATGTGTGATGCATCCGACTATGCCATTGGTGCTGTTTTAGGCCAAGGAAGGAACAAACAGCCCCACGTCATCCACTACGCTTCCCGGACCCTAAATGATGCTCAATT…
Scaffold309258	618	A	C	TGGGAGAAAAGATGAGAACAAAAGCTCTCTTTGCTCTCTAAGAGGCCGGCCACCTTAGAGGAACATAGCTAGCAATCTTACTTCCTCTAGGTCACTCATTTCTTCATCAATCTTTCCTTGGTGTGGAGACTTAGAGGTTCTCAACTTTGAGAACTTGGAGAAACCAATTCTTCCATCCAAATCTATGAAGCTAAGAAGCA[A/C]GGAATGAAGGCCCTATCTCTTGGGTGATTATCCTTTGCTTATGCAAAGAGGAATCAACAAAGGTATAATTTCTCAACTCACTTTGTTTTGAGTTGAGTCTTGGTTCACCTAACTACTAGGCTTTGAATTTAATGGGTAATGTTTTGTTTTGAGTGCATGCAAGCATGATTCCACCTTTAATTTGTTAATTGCAT…
Scaffold309258	754	G	T	GTTCTCAACTTTGAGAACTTGGAGAAACCAATTCTTCCATCCAAATCTATGAAGCTAAGAAGCAAGGAATGAAGGCCCTATCTCTTGGGTGATTATCCTTTGCTTATGCAAAGAGGAATCAACAAAGGTATAATTTCTCAACTCACTTTGTTTTGAGTTGAGTCTTGGTTCACCTAACTACTAGGCTTTGAATTTAATGG[G/T]TAATGTTTTGTTTTGAGTGCATGCAAGCATGATTCCACCTTTAATTTGTTAATTGCATGCTATAGATGTTGCTCAAATGAACATGTTTTTCACAAAATTTCCTTAAAAGCTCAAACAAAAGAAGAAATAAAAAATGTTTATGTCATTTCCAATATTTTACATAAATTGATGGATGCAAAGAGAGGTATAAAACA…
Scaffold309258	755	T	C	TTCTCAACTTTGAGAACTTGGAGAAACCAATTCTTCCATCCAAATCTATGAAGCTAAGAAGCAAGGAATGAAGGCCCTATCTCTTGGGTGATTATCCTTTGCTTATGCAAAGAGGAATCAACAAAGGTATAATTTCTCAACTCACTTTGTTTTGAGTTGAGTCTTGGTTCACCTAACTACTAGGCTTTGAATTTAATGGG[T/C]AATGTTTTGTTTTGAGTGCATGCAAGCATGATTCCACCTTTAATTTGTTAATTGCATGCTATAGATGTTGCTCAAATGAACATGTTTTTCACAAAATTTCCTTAAAAGCTCAAACAAAAGAAGAAATAAAAAATGTTTATGTCATTTCCAATATTTTACATAAATTGATGGATGCAAAGAGAGGTATAAAACAA…
Scaffold309258	769	G	A	AACTTGGAGAAACCAATTCTTCCATCCAAATCTATGAAGCTAAGAAGCAAGGAATGAAGGCCCTATCTCTTGGGTGATTATCCTTTGCTTATGCAAAGAGGAATCAACAAAGGTATAATTTCTCAACTCACTTTGTTTTGAGTTGAGTCTTGGTTCACCTAACTACTAGGCTTTGAATTTAATGGGTAATGTTTTGTTTT[G/A]AGTGCATGCAAGCATGATTCCACCTTTAATTTGTTAATTGCATGCTATAGATGTTGCTCAAATGAACATGTTTTTCACAAAATTTCCTTAAAAGCTCAAACAAAAGAAGAAATAAAAAATGTTTATGTCATTTCCAATATTTTACATAAATTGATGGATGCAAAGAGAGGTATAAAACAAGTTCTAGAGATAAT…
Scaffold309258	777	G	A	GAAACCAATTCTTCCATCCAAATCTATGAAGCTAAGAAGCAAGGAATGAAGGCCCTATCTCTTGGGTGATTATCCTTTGCTTATGCAAAGAGGAATCAACAAAGGTATAATTTCTCAACTCACTTTGTTTTGAGTTGAGTCTTGGTTCACCTAACTACTAGGCTTTGAATTTAATGGGTAATGTTTTGTTTTGAGTGCAT[G/A]CAAGCATGATTCCACCTTTAATTTGTTAATTGCATGCTATAGATGTTGCTCAAATGAACATGTTTTTCACAAAATTTCCTTAAAAGCTCAAACAAAAGAAGAAATAAAAAATGTTTATGTCATTTCCAATATTTTACATAAATTGATGGATGCAAAGAGAGGTATAAAACAAGTTCTAGAGATAATAAAATGAG…
Scaffold313677	8159	G	T	GGTTAGCAAAAGCATAGGCAAGCATTTGGCAGCATCATTGGTTTCAACCCCACATGATTTATATTTGATCGAATTTTCATCCGGATCTAGAGTTAGAGTTTGATGCAAACACAGAATGTCATTTTCCCCCTTTTTGCAATCTCAAAACATTATTGCTACCCCCTGCTTTAACATCGCTGAGTTTGATGGTGTGAGTGATA[G/T]GAAGTCGAAGTTTTGAGGTTGGAAGAAGCAATTGGGATGGTCGTGCTTCTACACTTGCATCCAAACATGCCATTTTCGTTCCTTCTTCGGGTTTTTTTTTTAATTAAAAAAAATTCTCTTTGTTTTTATTATTAGTTCTATTCCACATGATCATCCAAGTCATTTAATGTATAAAAGTTTCCACATCTCTCTTA…
Scaffold310135	275791	G	A	ATCAAATTCTTTATACATGAAGGAAAATATAAACAATTTTTAAGTTCCAGGACTTCCCCAGAGGGTAGGTTAAGCATGTAGGTGCCTATTGCTTTTGCAGAGATTTTAGTCCCGTTCCCAACTCGCACAACCATCTCCCCATTGCGCAGTGACTTGCTCCCTGCTAGTCCCTGCAACGTATTGCAGATATGTTGACTAGC[G/A]CCTGAATCAAATATCCAGGAATTGGAGCTCACGGTAAAAGCACTCTCTATGACAGAAATAGTCTCTTCAAAAGTTCGTGTCATAAGGCTCGCAATGCGCACCCTGTATTTCTTCTTCCAACGTTCATCCTTTCCACAATGAAAGCATGTTCCTTTGGATTTCTTTGCCTTCTTCTTATGCAACCTTTTCCTTGT…
Scaffold310135	275881	C	T	GCTTTTGCAGAGATTTTAGTCCCGTTCCCAACTCGCACAACCATCTCCCCATTGCGCAGTGACTTGCTCCCTGCTAGTCCCTGCAACGTATTGCAGATATGTTGACTAGCGCCTGAATCAAATATCCAGGAATTGGAGCTCACGGTAAAAGCACTCTCTATGACAGAAATAGTCTCTTCAAAAGTTCGTGTCATAAGGCT[C/T]GCAATGCGCACCCTGTATTTCTTCTTCCAACGTTCATCCTTTCCACAATGAAAGCATGTTCCTTTGGATTTCTTTGCCTTCTTCTTATGCAACCTTTTCCTTGTGATTGCATTCTCACTCCCACTGTCCCTTTTGAAACCTTTTTCAAACTTACAACACATGTCAATCATCTCGTTTAAAGCATGATCGAATCT…
Scaffold310135	275920	C	A	ACCATCTCCCCATTGCGCAGTGACTTGCTCCCTGCTAGTCCCTGCAACGTATTGCAGATATGTTGACTAGCGCCTGAATCAAATATCCAGGAATTGGAGCTCACGGTAAAAGCACTCTCTATGACAGAAATAGTCTCTTCAAAAGTTCGTGTCATAAGGCTCGCAATGCGCACCCTGTATTTCTTCTTCCAACGTTCATC[C/A]TTTCCACAATGAAAGCATGTTCCTTTGGATTTCTTTGCCTTCTTCTTATGCAACCTTTTCCTTGTGATTGCATTCTCACTCCCACTGTCCCTTTTGAAACCTTTTTCAAACTTACAACACATGTCAATCATCTCGTTTAAAGCATGATCGAATCTATTCACTTTATAGTTTACAATAAACTTAGTGAAATCATC…
Scaffold318497	4529	C	T	ATCCCCTTCAGGCAACATTCTTTTAATTAACTCCAGTAAAGTTGTGAAGATGTCGTCTGGCATTCCCGCTAAACACTTGATCTGATACAGCCTTACAACTGCTTCTAATTTCTTAAACTCCTTACACCCTGGCCACAAATCTTGATCTGCCTCTTCAAGCAACCTAAAAAAAGTCTCCGCCTCTTCTGGACGCCCTTCCC[C/T]AATAGACGGTTCAGTAGACGGCCCAACACCTTCTTCTGTTAATGGTTGGACAAATACATCATTAAGAAAGTCATGCATACCAATCACCTCATCTCCTGTTTCTTCTTCTCCAATTGCCACATTTTGCTCTCCAATGTTTTGCTCGCCATGATGTCGCCAGCAAACATTTTTATAATCTTTATCCATATCATACA…
Scaffold314142	48980	A	T	TTTGCGGGACGGAAACCCTCATCAACGAACCTGTCAAAAAGTGCAAGTGCTTCTTTCCCAAGGCCATGCGATGCCAATCCGCAGATCATGACATTCCATGTCCAAATATCTCTCTGGGTCATGTTTTTAAACAAGAGGTTAGACTGTTCGATGCATCCACATTTTGCGTACATGTCAATCAGAGCTGTGCCGAGGCAAGC[A/T]GTCAAAGGAAAATTCAAAGACTCAGCAAGCGAGTGAACTAATCTACCATGTTCGAGCAACCCCAATTGCGCGGACGCTGAAAGAACAGAGACTAGTGTGGCCTCATTCATCCTAATCCCTTCCTCCCTCATCCGTTTAAAGCACTCCAACCCTTGTTCTAACCTTCCATTTTGGACGTAACCCGAGATCATCGT…
Scaffold314142	49001	C	T	TCAACGAACCTGTCAAAAAGTGCAAGTGCTTCTTTCCCAAGGCCATGCGATGCCAATCCGCAGATCATGACATTCCATGTCCAAATATCTCTCTGGGTCATGTTTTTAAACAAGAGGTTAGACTGTTCGATGCATCCACATTTTGCGTACATGTCAATCAGAGCTGTGCCGAGGCAAGCAGTCAAAGGAAAATTCAAAGA[C/T]TCAGCAAGCGAGTGAACTAATCTACCATGTTCGAGCAACCCCAATTGCGCGGACGCTGAAAGAACAGAGACTAGTGTGGCCTCATTCATCCTAATCCCTTCCTCCCTCATCCGTTTAAAGCACTCCAACCCTTGTTCTAACCTTCCATTTTGGACGTAACCCGAGATCATCGTGCTCCACGATATCACGTCTCT…
Scaffold314147	2823	C	T	ACTTGGACATCCAATCTTGAATATTCAGAGAACCTAATTAGACTTTCATCATTCCTTTTTAGGGACATAATTGTTGGATGTGTTTGATACCTAAAGGTCAGTAGGCAAATCTTAGCGTCAATTTGCACATGCGTTTTGTTTTGCATGAGATGTATGCCAAGCAACCTAGTTTGTTTACTCATCTGTTATTCTTAGAATGT[C/T]GAAGATTTGTAAGAATAATGTTCTTTCCCTCTCTCTCTTTCTCTTGATGAATTTCAGGTTGTGTTTGTAAATGGCGAAAGTTAACAAGTTGCAATGTAAACATGACTCCCGAGCTGTAAAGAAGATCCAGCATCCATTAAAGGTTCTTAAAGATGTACATTCAAAAAAGAAACCTCACAAAGCAGTGGAGAAGA…
Scaffold314147	2862	T	C	AGACTTTCATCATTCCTTTTTAGGGACATAATTGTTGGATGTGTTTGATACCTAAAGGTCAGTAGGCAAATCTTAGCGTCAATTTGCACATGCGTTTTGTTTTGCATGAGATGTATGCCAAGCAACCTAGTTTGTTTACTCATCTGTTATTCTTAGAATGTCGAAGATTTGTAAGAATAATGTTCTTTCCCTCTCTCTCT[T/C]TCTCTTGATGAATTTCAGGTTGTGTTTGTAAATGGCGAAAGTTAACAAGTTGCAATGTAAACATGACTCCCGAGCTGTAAAGAAGATCCAGCATCCATTAAAGGTTCTTAAAGATGTACATTCAAAAAAGAAACCTCACAAAGCAGTGGAGAAGAAAGATTGGGAAGATGTGACTTGTTCAGTCTGCATGGAGT…
Scaffold314147	2865	T	G	CTTTCATCATTCCTTTTTAGGGACATAATTGTTGGATGTGTTTGATACCTAAAGGTCAGTAGGCAAATCTTAGCGTCAATTTGCACATGCGTTTTGTTTTGCATGAGATGTATGCCAAGCAACCTAGTTTGTTTACTCATCTGTTATTCTTAGAATGTCGAAGATTTGTAAGAATAATGTTCTTTCCCTCTCTCTCTTTC[T/G]CTTGATGAATTTCAGGTTGTGTTTGTAAATGGCGAAAGTTAACAAGTTGCAATGTAAACATGACTCCCGAGCTGTAAAGAAGATCCAGCATCCATTAAAGGTTCTTAAAGATGTACATTCAAAAAAGAAACCTCACAAAGCAGTGGAGAAGAAAGATTGGGAAGATGTGACTTGTTCAGTCTGCATGGAGTTCC…
Scaffold314147	7344	T	A	CCAAAATCTACAAGAACCTAGCGAGAACAACAAATTCCGACGAGCAACAATGGCAGAAGAACAACAAATTCCGGCCGAACAACAAGTTCTCAATGATCAACAACTTCAGATTGAACAACAAGCTCCCGAGGAGCAACAAGTTGCCTCCAAACAAAAGGTACTAAACTGAAATCCTTGTTTGCATTTTCTTGATTCCATAT[T/A]ATCTATCAATTTTAAATTAGAAATTGCATTTTGATAACTAATCAATTATATTCGAAACTGAAATTCTGTGTGTTCACTACTATTTTTCAATTTCATGTTTAAGTTTAGGATAGTTCAAGCAATATTGTGTGTTATTTTTGCCTCAAATCCACAGTTAGTTTGGGTTATATTGTTTTAGATCAATAAATAGTGTA…
Scaffold314147	7473	G	A	GGAGCAACAAGTTGCCTCCAAACAAAAGGTACTAAACTGAAATCCTTGTTTGCATTTTCTTGATTCCATATTATCTATCAATTTTAAATTAGAAATTGCATTTTGATAACTAATCAATTATATTCGAAACTGAAATTCTGTGTGTTCACTACTATTTTTCAATTTCATGTTTAAGTTTAGGATAGTTCAAGCAATATTGT[G/A]TGTTATTTTTGCCTCAAATCCACAGTTAGTTTGGGTTATATTGTTTTAGATCAATAAATAGTGTATATTTTGTTAGATCTCATAAAAATTGAGGGTTATTTTTCATCTATTTTACAAAATAGTTAGGTTATTACGCTTAAATTCCATAAATAATTTTCGGTTTTGATCCATTTCCACATAAACAGTGTGGGTAT…
Scaffold314147	7486	C	A	GCCTCCAAACAAAAGGTACTAAACTGAAATCCTTGTTTGCATTTTCTTGATTCCATATTATCTATCAATTTTAAATTAGAAATTGCATTTTGATAACTAATCAATTATATTCGAAACTGAAATTCTGTGTGTTCACTACTATTTTTCAATTTCATGTTTAAGTTTAGGATAGTTCAAGCAATATTGTGTGTTATTTTTGC[C/A]TCAAATCCACAGTTAGTTTGGGTTATATTGTTTTAGATCAATAAATAGTGTATATTTTGTTAGATCTCATAAAAATTGAGGGTTATTTTTCATCTATTTTACAAAATAGTTAGGTTATTACGCTTAAATTCCATAAATAATTTTCGGTTTTGATCCATTTCCACATAAACAGTGTGGGTATAACCATAAACAGT…
Scaffold314147	267170	C	T	TATTCGAATGACATGTCACACGTACCTTAATATCCTTTAAGGGCAATTCCGTCATTTCACATCCACGATAAATAAATTTCGGGACGGGCTGTGACAATCACCCCTCCTTATAGAATTTTATCCTCGAAATTCATACAACACTCAATCCACTAATATTCATAAAATAACCTTAGATACATCTCTCTCATTTGATCTTCCGT[C/T]TCCCAAGTAGCTTATTCCACTGAGTGGTTCCTCCACAATACTTTTACTAAGCTCACTGTCTTATTCCTTAGAACTTTGTCTTTCCAATCCAAGATAGTCACTGGTTCCTCATCATACGTCAAATCCGGATTAATCTCCAAAGGTTGAGGAGGAATCACATGTGAAGGATTTGAAACATAATGTCGAAGCATCGA…
Scaffold314147	267226	C	T	TCACATCCACGATAAATAAATTTCGGGACGGGCTGTGACAATCACCCCTCCTTATAGAATTTTATCCTCGAAATTCATACAACACTCAATCCACTAATATTCATAAAATAACCTTAGATACATCTCTCTCATTTGATCTTCCGTCTCCCAAGTAGCTTATTCCACTGAGTGGTTCCTCCACAATACTTTTACTAAGCTCA[C/T]TGTCTTATTCCTTAGAACTTTGTCTTTCCAATCCAAGATAGTCACTGGTTCCTCATCATACGTCAAATCCGGATTAATCTCCAAAGGTTGAGGAGGAATCACATGTGAAGGATTTGAAACATAATGTCGAAGCATCGAGACATGAAACACATTACGTACCTTAGATAACTCCGGAGCAACTCTAATC
Scaffold314147	267303	A	G	TACAACACTCAATCCACTAATATTCATAAAATAACCTTAGATACATCTCTCTCATTTGATCTTCCGTCTCCCAAGTAGCTTATTCCACTGAGTGGTTCCTCCACAATACTTTTACTAAGCTCACTGTCTTATTCCTTAGAACTTTGTCTTTCCAATCCAAGATAGTCACTGGTTCCTCATCATACGTCAAATCCGGATTA[A/G]TCTCCAAAGGTTGAGGAGGAATCACATGTGAAGGATTTGAAACATAATGTCGAAGCATCGAGACATGAAACACATTACGTACCTTAGATAACTCCGGAGCAACTCTAATC
Scaffold314146	4898	A	C	TGTTCAACTGCAAAACCCAACCGACATGCAATATCCATCGAAAGTTAAAGTTTTCGATGTAAATTCTCCAACTTATCCAATCAAATAGATTTGATTACATAATCAGGGTGATGAGCCTTGAGCTTGTTAATCTGATCCACCAGTGTGGAGAGTGCAGCCTGTGGACATCAGCCACACATGTGACCAATGTGTAAAAGCAT[A/C]AACCAATACTATAAAGTATCTAAATGGTCCGCAAGGTGGTTGAATTAGTCCACAAATGTCCCCTTGAATCCTTTGTAGAAAAGCTGGAGGCTGCTAAGGTATAGTACGCGTCCAGGTATGATGTCATTACTTCTAGTAAGAGGATGCCTAAAACGCTGCATCACAGATCATCCTAGATATCCCAAACTTACATC…
Scaffold314146	5007	C	T	GATGAGCCTTGAGCTTGTTAATCTGATCCACCAGTGTGGAGAGTGCAGCCTGTGGACATCAGCCACACATGTGACCAATGTGTAAAAGCATAAACCAATACTATAAAGTATCTAAATGGTCCGCAAGGTGGTTGAATTAGTCCACAAATGTCCCCTTGAATCCTTTGTAGAAAAGCTGGAGGCTGCTAAGGTATAGTACG[C/T]GTCCAGGTATGATGTCATTACTTCTAGTAAGAGGATGCCTAAAACGCTGCATCACAGATCATCCTAGATATCCCAAACTTACATCCATAACGAAAATTCCTTTGGAATTGAGACTTTTTGGCCCGCCATATAGTGGGCCTAAATGGGTGTAATCTACTTGTTAAGTGTTTCATCTTCTCTAGAATATGCTTCTG…
Scaffold303978	270631	T	C	AAATCGTGACATCTTCGTGTGGTCACCTTCCAACATGCCTAACATCGACCCCAAGGTAGCTTGCCACAAGCTGCATGTTGACTCTGCAGCCAAACCAGTGATCTAAAAAAGAAAGCATTTTGCACCTGAACGAGTAACGATCATCGAAGTGGAAATTGACAAGTTACAGCAGGCCGGATTCATATAAGAGGTAGTACACT[T/C]AGCATGGCTTGCCAACGTTGTGCTAGTAAAGAAGAAAGATAATGGCAAATGGGAGGTTTACGCAGACTACACCGACCTTAACAAAGCATGCCCAAATGATCCTTATCCATTTCCCCGAATCGATCTATTAGTAGATTCAACATCTGGGAACCAACTGCTCAGTTTCTTGGATGCATACTCCGGCTACAAATAGC…
Scaffold303978	270650	T	C	TGGTCACCTTCCAACATGCCTAACATCGACCCCAAGGTAGCTTGCCACAAGCTGCATGTTGACTCTGCAGCCAAACCAGTGATCTAAAAAAGAAAGCATTTTGCACCTGAACGAGTAACGATCATCGAAGTGGAAATTGACAAGTTACAGCAGGCCGGATTCATATAAGAGGTAGTACACTTAGCATGGCTTGCCAACGT[T/C]GTGCTAGTAAAGAAGAAAGATAATGGCAAATGGGAGGTTTACGCAGACTACACCGACCTTAACAAAGCATGCCCAAATGATCCTTATCCATTTCCCCGAATCGATCTATTAGTAGATTCAACATCTGGGAACCAACTGCTCAGTTTCTTGGATGCATACTCCGGCTACAAATAGCCATGTATGAGCCCGACAAA…
Scaffold303978	270684	G	A	AGGTAGCTTGCCACAAGCTGCATGTTGACTCTGCAGCCAAACCAGTGATCTAAAAAAGAAAGCATTTTGCACCTGAACGAGTAACGATCATCGAAGTGGAAATTGACAAGTTACAGCAGGCCGGATTCATATAAGAGGTAGTACACTTAGCATGGCTTGCCAACGTTGTGCTAGTAAAGAAGAAAGATAATGGCAAATGG[G/A]AGGTTTACGCAGACTACACCGACCTTAACAAAGCATGCCCAAATGATCCTTATCCATTTCCCCGAATCGATCTATTAGTAGATTCAACATCTGGGAACCAACTGCTCAGTTTCTTGGATGCATACTCCGGCTACAAATAGCCATGTATGAGCCCGACAAAGAGAAAACCGCGTTACTACATGTGGAACGGTATT…
Scaffold303978	319107	T	C	GAAGTTCTTTTCTCCTTCTGTTCTTTTCTTTCTTTTTTCAGTTGCCAGGGTCAAGGCCTTTCTCATTGGGCGAGCCATCCGATTCAAAATTCATTCCCATTCAATTTCTATATGGATAAAGATAAGCTTTTATAATGAGATTTACTTCCACGAATATGCATGCAAAAAAGTTGTTATTTGCTGTTGTTCCCAACGAGTAA[T/C]TAATAATCTTGTTATGCACAAAAAAAAAATAGCTATCATCCAATTTTTTGACGAATCATCTAGTCCTACAATTTCATCGCCTAATAAATTTTAATTACAATTGAAATGATAAAAAATGATATATGGGTTAATATATGCTAATGTGCGAGATCTGGTAGCACATACCAATGAGACCCCATCGATTAGTATTACAC…
Scaffold303978	319120	T	A	CCTTCTGTTCTTTTCTTTCTTTTTTCAGTTGCCAGGGTCAAGGCCTTTCTCATTGGGCGAGCCATCCGATTCAAAATTCATTCCCATTCAATTTCTATATGGATAAAGATAAGCTTTTATAATGAGATTTACTTCCACGAATATGCATGCAAAAAAGTTGTTATTTGCTGTTGTTCCCAACGAGTAATTAATAATCTTGT[T/A]ATGCACAAAAAAAAAATAGCTATCATCCAATTTTTTGACGAATCATCTAGTCCTACAATTTCATCGCCTAATAAATTTTAATTACAATTGAAATGATAAAAAATGATATATGGGTTAATATATGCTAATGTGCGAGATCTGGTAGCACATACCAATGAGACCCCATCGATTAGTATTACACAAAAGAAATCAAT…
Scaffold303978	323443	C	G	TATTCGTACACTGTCAATGTTCAACGTTGCAAATTATATGTAGAAATTGTGAGACGAAAGATGAGTCTTCCTAACACAACATACCCTTAAGTGACGCGAATTAAAAGAACCACCATGATGAATACGCATGTCATTACAAACATCAGAAGCCATGTGAAACAAGTAGTTTTGGACGTCTTTGAGTATATATATCTGTCGCC[C/G]GTGTAGTGGCATGGCCAGTGTTTGCCAAGCTACTTTCAACAGCCTTCTCTGTGGAATCAAGTATCTGCATACAAGCCATAACTAAGTTATGAGATCAACGTATATGTCCTTCCACCAGCTATGAATTTACATCTAAGACACCAGAGAGTAAACAGTTACAACTAGTTTCTTGAAGTAACATACGTTTCTAACCA…
Scaffold303978	392683	G	A	CATATCTAAGTTCAACTTTGCGCTTCGTTGTACTTAGCTCATTGTATTTAGACATGACATCTCCTTCGCTGTTGATCTTAGTAAAGATGCAGCACTGTGCCTACACGCATCCACTGAATTGGTATTAAAGACGTACCATAAAGGTACTACAAGTTTGGGCAAATCAAATCCCAATGCATCTCAAGCGAATCCAACCCCCT[G/A]ATCCTCGAAATGATGTTTGCCTTGTTTGTTATGCTGACGCATGTTACTTATCAAACCCGCACAAGGCAAAATCCCCAAATGTTTATGTCTTTACCGTTAGGGATATCGCAATATCTTGGAGGTCCATGATATGACCTTAGTTGCAAAATCTTCAAATCGTTCCAAGACTCATCTCACTTCACTACGCCATAAGT…
Scaffold303978	784654	T	C	TGATAATATCGGCACACGGGTTATTTTATGGTGCTTCATAGTATCATATATTCATGTGTTTTAACTGTTAGATCTTTGGTCAAAACACAAAAATCAAGATCTAACGATTAAAAAGTTCAAAGTATTGTGTACTTCGAAGCACCATAGATTTTTTCTCATTAATATCAATAAAGTAAATGGTTGCCCAAGCTAGAAAGAGA[T/C]AATTCCAATATTGAATGTTGTAGAAAAAGTGTAATAGACGAACCTATAATTCAAACAACAAATGCCACAAACTCTTTGTCACATGTATTCATTTTATGACCACTTCACAATTTGAACAAAAAAAATATTCATTCCCATGTTTTACATAAAACAAAAAATGAAAGCTGAAAGTATCTAGTAAACAATTTTCAAAT…
Scaffold310792	4226	A	T	TCTTCCCTTCTGTTTTGAATTTGATTTCGGCATGCTAAAGTGAATTCTAAGTTTCGATTTCCATACTTTGCTTTACTATTGTTTTAAAGAACGTTTGTTTTCCATATCCGTTTTTGTTAGCCAATACCTTAAGCCCCGTTACAACCCTTGACTTTAATCTTGGGTGTTGTGTGTTTCAATTTGTGGAGTTTAAAATTGGT[A/T]TGAGCATATGGTGTCACTGGTTCTCGCATCTAAGTAGTAGCATTCCATTCATGAGATCATATTTATAAACATGTTATTAACTCCGGAAAAGTGCTTTCTTTGTTATACATATATGTGAGCATTCGTTTTGATNNTTACATCAATCTTCTCACATATAACTAGTGTAGGGTGTGTAGTTAGAAAATCTGAGTGAA…
Scaffold316959	138	T	C	CATCAAATCATGGATCTAAGAAGCAAGGAATGAAGGCCTATCTCTTTGGGTGATTAGCCTTTGCTTATGCAAAGAGGAATCTACAAAGGTATTAATTTCAACTCACTTTGTTTTTAGTTGATTATTGGTTCACCAAT[T/C]TACTAGGCTTTGAATTTCATGGGTAATGTTTTGTTTTTAAGTGCATGATAGCATGATTCCGCCTTTAATTGTTAATTGCATGCTATATGATGTTGCTTAAATGAACATGTTTTCACAAAATAATTCCTTCATATTGTCCTATGCACATTGTTCAATCATCACCCTCATTGCCTCTAAAACTCAACGAAGTGATCTAAATA
Scaffold317363	40723	T	A	ATACACATGGCAATCGAACTGAGATTTTTTTGTTTTACCTTGCCTGGATGTGTTTCAGGTGCGGGGTTGTTCAAGAAAAAAGGTTTTAAAGGATCCTTTGCAGATGCAGGATCTTCTGCCAAGGTATGGGAATTCCTATTATTAAATCATAGCATTGCAATGTGAGTGTAATTAGTTTAGTTCTTTTTGTAAAATGCTAT[T/A]TACAATGTCGAATGTTTCTTTGAATTCAGTTGTTAAGGTTTCTTTTTATATTTTCCCCATTTCAGACATTTGCAGTTTTGTCCGGAGTGCACAGTTTGGTTGTCTGCATGTTGAAGAGGCTGCGAGGAAAGGATGATGGTATGGGAACTTGAATGCAGAAATAGTACTTTTACGTTATTCATTCATTATATCTT…
Scaffold317363	40767	T	G	TGGATGTGTTTCAGGTGCGGGGTTGTTCAAGAAAAAAGGTTTTAAAGGATCCTTTGCAGATGCAGGATCTTCTGCCAAGGTATGGGAATTCCTATTATTAAATCATAGCATTGCAATGTGAGTGTAATTAGTTTAGTTCTTTTTGTAAAATGCTATTTACAATGTCGAATGTTTCTTTGAATTCAGTTGTTAAGGTTTCT[T/G]TTTATATTTTCCCCATTTCAGACATTTGCAGTTTTGTCCGGAGTGCACAGTTTGGTTGTCTGCATGTTGAAGAGGCTGCGAGGAAAGGATGATGGTATGGGAACTTGAATGCAGAAATAGTACTTTTACGTTATTCATTCATTATATCTTGTTTCACTCTTTCTTCCTCTGCAGTCATTAATGCTGGAGTAGCT…
Scaffold318931	5408	C	G	AATATGGAGCTTGAAGAGCAAATGGAACAGTTGGCTGTTGAAGCAGGTGCTTGGCAACAGATAGCCAGGCGCAACGAAAACATGATCTCATCTCTAAGGTTTAATCTTCAGCACGTATATGCTCAAAGTAGAGATAGTAAAGAAGGATGCGGTGACAGTGAGGTAGATGATACAGCTTCTTGCTGCAATGGGCGTTCAAT[C/G]AATTTGGATATGTTTTGCAAGGAGAATAATGACGGGAAAGAGATGATGACTTGCAAGGCCTGCCGAGTCAATGAAGTGTGCATGCTTCTATTGCCTTGTAAGCATCTTTGCCTGTGTAAAGATTGTGAAAGTAAGCTCAGCGTCTGCCCTCTCTGTCAGTCGTCTAAGTTAATCGGCATGGAGGTATATTTGTA…
Scaffold318931	5424	T	G	AGCAAATGGAACAGTTGGCTGTTGAAGCAGGTGCTTGGCAACAGATAGCCAGGCGCAACGAAAACATGATCTCATCTCTAAGGTTTAATCTTCAGCACGTATATGCTCAAAGTAGAGATAGTAAAGAAGGATGCGGTGACAGTGAGGTAGATGATACAGCTTCTTGCTGCAATGGGCGTTCAATCAATTTGGATATGTTT[T/G]GCAAGGAGAATAATGACGGGAAAGAGATGATGACTTGCAAGGCCTGCCGAGTCAATGAAGTGTGCATGCTTCTATTGCCTTGTAAGCATCTTTGCCTGTGTAAAGATTGTGAAAGTAAGCTCAGCGTCTGCCCTCTCTGTCAGTCGTCTAAGTTAATCGGCATGGAGGTATATTTGTAATGTGTTATATTAGAA…
Scaffold317142	8897	C	T	TCCCTCTTCTCTTCGAGACCCTTAATTCTTTCTTGCATCACTTGGAGTTATCGGAGGCATTTTTGGAGGATTTGGACATTCAGGAGGAAGAGATGGAGATGTATCTTGATCTCCACTCCCTTTATTAATACCTCACCATACACCATAGTTGAAAAAATGTCCCTTGCTAAACCTACTACTTTGTTTCGGGAGCTTGGCTT[C/T]AGGCACTGGCTGGTAGTGTCTTAATTAGACAAAAGGGTATGTCTCTCTCTGTTAACAATTCAATATGCATGTGTCTAGTGTTTAGTGATTATTACACCGATGAAAAAGAAGGTGAAATGCCAACTGACTGATAGTTTAGAGTTGTAACATTGTTCTGAATCATAACATTTTGCAGAGGCCTCCAACCGTTTGAA…
Scaffold314946	6060	A	G	ATGTGGAATGAGTTGGATGTATACCTTTCACATACCACAGATCCTACCATGCTCCTAAAATGAGCCGAGGAAGACAGAATCTACCAGTTGTTGGGGAGTTTGAACTCCGACTACGAAGATCTAAGGAGTCACATCTTGATGAGTTAAGAGCTTCCATTGTTCAACAATGTATGTGCAACTATCCAACGTGAGGAAGCAAG[A/G]AAGAAAGTGATGAATACTGAGCACAACTCGAGATTGACTGAAACTCGTGCATATGCCTCAAACAACAAGACCTCAGAAGTTAACATGTACAAGGGTAGAAATACACACTTGAAATGCAAATATTGCAATGGCGTTGGCCATGTGGAAGACAAGTGTTGGGCACTTCATCCTGAACTCAAGCCTAAGTTTAGCAA…
Scaffold314946	6119	C	T	ATGAGCCGAGGAAGACAGAATCTACCAGTTGTTGGGGAGTTTGAACTCCGACTACGAAGATCTAAGGAGTCACATCTTGATGAGTTAAGAGCTTCCATTGTTCAACAATGTATGTGCAACTATCCAACGTGAGGAAGCAAGAAAGAAAGTGATGAATACTGAGCACAACTCGAGATTGACTGAAACTCGTGCATATGCCT[C/T]AAACAACAAGACCTCAGAAGTTAACATGTACAAGGGTAGAAATACACACTTGAAATGCAAATATTGCAATGGCGTTGGCCATGTGGAAGACAAGTGTTGGGCACTTCATCCTGAACTCAAGCCTAAGTTTAGCAAAGATGGAAAAATGATACCAAGATCCTCACAGCAATTTCAACCTCATTACAAGGCTCAAC…
Scaffold314946	6126	C	A	GAGGAAGACAGAATCTACCAGTTGTTGGGGAGTTTGAACTCCGACTACGAAGATCTAAGGAGTCACATCTTGATGAGTTAAGAGCTTCCATTGTTCAACAATGTATGTGCAACTATCCAACGTGAGGAAGCAAGAAAGAAAGTGATGAATACTGAGCACAACTCGAGATTGACTGAAACTCGTGCATATGCCTCAAACAA[C/A]AAGACCTCAGAAGTTAACATGTACAAGGGTAGAAATACACACTTGAAATGCAAATATTGCAATGGCGTTGGCCATGTGGAAGACAAGTGTTGGGCACTTCATCCTGAACTCAAGCCTAAGTTTAGCAAAGATGGAAAAATGATACCAAGATCCTCACAGCAATTTCAACCTCATTACAAGGCTCAACTTGCGAA…
Scaffold314946	134353	G	A	AAGTCATAGAAGCACAGAAGTTGCAAGTCATGTCTTGCTTTAGGCAAGAAAATGTCATTTTGGTGATCAAAGCAATCAGCCCAAGCAACCTAAAGTGCTCGTGGATCTTCCTCAGCAAGGTACTCAGCTTGCAGTGAATCATAAATGTGCTTTCGGATGAAGACCATGGTAGTGCCTTTTTCAACTTCGCCAACCAGGTT[G/A]TCCGTCTCATCTTTAATAGATGGACGCAAATTCTTTTCGGTGAGGTGAAGCTTCACATCTTGGACCCACTTAAGGTTGTTTCTTCCAAAGACCTTTAAAGCGATGAAGTCGAGTTTGTTCAAATTCAGCATGTCCCTATCACAAAATAAAGGAACAAGAATGTGGTTAATGTAATGGAGAAAAATCAATCCATT…
Scaffold314946	134380	C	T	TCATGTCTTGCTTTAGGCAAGAAAATGTCATTTTGGTGATCAAAGCAATCAGCCCAAGCAACCTAAAGTGCTCGTGGATCTTCCTCAGCAAGGTACTCAGCTTGCAGTGAATCATAAATGTGCTTTCGGATGAAGACCATGGTAGTGCCTTTTTCAACTTCGCCAACCAGGTTGTCCGTCTCATCTTTAATAGATGGACG[C/T]AAATTCTTTTCGGTGAGGTGAAGCTTCACATCTTGGACCCACTTAAGGTTGTTTCTTCCAAAGACCTTTAAAGCGATGAAGTCGAGTTTGTTCAAATTCAGCATGTCCCTATCACAAAATAAAGGAACAAGAATGTGGTTAATGTAATGGAGAAAAATCAATCCATTCACATTGAAGTAGAACATTTAGGCTCT…
Scaffold314946	134407	C	T	TCATTTTGGTGATCAAAGCAATCAGCCCAAGCAACCTAAAGTGCTCGTGGATCTTCCTCAGCAAGGTACTCAGCTTGCAGTGAATCATAAATGTGCTTTCGGATGAAGACCATGGTAGTGCCTTTTTCAACTTCGCCAACCAGGTTGTCCGTCTCATCTTTAATAGATGGACGCAAATTCTTTTCGGTGAGGTGAAGCTT[C/T]ACATCTTGGACCCACTTAAGGTTGTTTCTTCCAAAGACCTTTAAAGCGATGAAGTCGAGTTTGTTCAAATTCAGCATGTCCCTATCACAAAATAAAGGAACAAGAATGTGGTTAATGTAATGGAGAAAAATCAATCCATTCACATTGAAGTAGAACATTTAGGCTCTAATAGACATGTAGTGGTTTAAATTTAC…
Scaffold316891	7002	T	A	GGTTATGTAAATGCAATCGTAGTGAAGTATAAACAAATTATGGGCTCGTTCGGTAGTGCTTTTAAAATGATTGAAAACACTTTTAGAGAAAACAAATTTAGTTCAAAAAACAGTTGAAGTGCTTCCTGAAAAAAAAAAACACCAGTTATATACTTCTTGTAAGAAGCACTTTGTTGAAACATGTCGCGCTATGATTGGCT[T/A]CTGATGTCGACACGTGTTGCGTTGTGATTGGCCTTCTAGTTGGAGGGAAACTCTTCTGGTCCTTGACGGTATAACGTTGACCGGTGCTCAGTAGTTTCGGGATTGGTCAAGTATGGTACAAACAGTGCTCCCCTAAGTTCCCGAGTGAGGGAAGCTCCTCGGTTAGGGACTTGCAAGATCCAAGCCATTGAGGA…
Scaffold316891	7014	A	G	GCAATCGTAGTGAAGTATAAACAAATTATGGGCTCGTTCGGTAGTGCTTTTAAAATGATTGAAAACACTTTTAGAGAAAACAAATTTAGTTCAAAAAACAGTTGAAGTGCTTCCTGAAAAAAAAAAACACCAGTTATATACTTCTTGTAAGAAGCACTTTGTTGAAACATGTCGCGCTATGATTGGCTTCTGATGTCGAC[A/G]CGTGTTGCGTTGTGATTGGCCTTCTAGTTGGAGGGAAACTCTTCTGGTCCTTGACGGTATAACGTTGACCGGTGCTCAGTAGTTTCGGGATTGGTCAAGTATGGTACAAACAGTGCTCCCCTAAGTTCCCGAGTGAGGGAAGCTCCTCGGTTAGGGACTTGCAAGATCCAAGCCATTGAGGAATCATGAAACTT…
Scaffold316891	7020	T	C	GTAGTGAAGTATAAACAAATTATGGGCTCGTTCGGTAGTGCTTTTAAAATGATTGAAAACACTTTTAGAGAAAACAAATTTAGTTCAAAAAACAGTTGAAGTGCTTCCTGAAAAAAAAAAACACCAGTTATATACTTCTTGTAAGAAGCACTTTGTTGAAACATGTCGCGCTATGATTGGCTTCTGATGTCGACACGTGT[T/C]GCGTTGTGATTGGCCTTCTAGTTGGAGGGAAACTCTTCTGGTCCTTGACGGTATAACGTTGACCGGTGCTCAGTAGTTTCGGGATTGGTCAAGTATGGTACAAACAGTGCTCCCCTAAGTTCCCGAGTGAGGGAAGCTCCTCGGTTAGGGACTTGCAAGATCCAAGCCATTGAGGAATCATGAAACTTCTAAGT…
Scaffold316891	7036	T	C	AAATTATGGGCTCGTTCGGTAGTGCTTTTAAAATGATTGAAAACACTTTTAGAGAAAACAAATTTAGTTCAAAAAACAGTTGAAGTGCTTCCTGAAAAAAAAAAACACCAGTTATATACTTCTTGTAAGAAGCACTTTGTTGAAACATGTCGCGCTATGATTGGCTTCTGATGTCGACACGTGTTGCGTTGTGATTGGCC[T/C]TCTAGTTGGAGGGAAACTCTTCTGGTCCTTGACGGTATAACGTTGACCGGTGCTCAGTAGTTTCGGGATTGGTCAAGTATGGTACAAACAGTGCTCCCCTAAGTTCCCGAGTGAGGGAAGCTCCTCGGTTAGGGACTTGCAAGATCCAAGCCATTGAGGAATCATGAAACTTCTAAGTATCAAAGTGTGGTATC…
Scaffold316891	7064	C	A	TAAAATGATTGAAAACACTTTTAGAGAAAACAAATTTAGTTCAAAAAACAGTTGAAGTGCTTCCTGAAAAAAAAAAACACCAGTTATATACTTCTTGTAAGAAGCACTTTGTTGAAACATGTCGCGCTATGATTGGCTTCTGATGTCGACACGTGTTGCGTTGTGATTGGCCTTCTAGTTGGAGGGAAACTCTTCTGGTC[C/A]TTGACGGTATAACGTTGACCGGTGCTCAGTAGTTTCGGGATTGGTCAAGTATGGTACAAACAGTGCTCCCCTAAGTTCCCGAGTGAGGGAAGCTCCTCGGTTAGGGACTTGCAAGATCCAAGCCATTGAGGAATCATGAAACTTCTAAGTATCAAAGTGTGGTATCATTTTCACTTGCTTTATCTGTCTCATAT…
Scaffold316891	7075	A	T	AAAACACTTTTAGAGAAAACAAATTTAGTTCAAAAAACAGTTGAAGTGCTTCCTGAAAAAAAAAAACACCAGTTATATACTTCTTGTAAGAAGCACTTTGTTGAAACATGTCGCGCTATGATTGGCTTCTGATGTCGACACGTGTTGCGTTGTGATTGGCCTTCTAGTTGGAGGGAAACTCTTCTGGTCCTTGACGGTAT[A/T]ACGTTGACCGGTGCTCAGTAGTTTCGGGATTGGTCAAGTATGGTACAAACAGTGCTCCCCTAAGTTCCCGAGTGAGGGAAGCTCCTCGGTTAGGGACTTGCAAGATCCAAGCCATTGAGGAATCATGAAACTTCTAAGTATCAAAGTGTGGTATCATTTTCACTTGCTTTATCTGTCTCATATGTAGATGTGTC…
Scaffold316891	7087	T	C	GAGAAAACAAATTTAGTTCAAAAAACAGTTGAAGTGCTTCCTGAAAAAAAAAAACACCAGTTATATACTTCTTGTAAGAAGCACTTTGTTGAAACATGTCGCGCTATGATTGGCTTCTGATGTCGACACGTGTTGCGTTGTGATTGGCCTTCTAGTTGGAGGGAAACTCTTCTGGTCCTTGACGGTATAACGTTGACCGG[T/C]GCTCAGTAGTTTCGGGATTGGTCAAGTATGGTACAAACAGTGCTCCCCTAAGTTCCCGAGTGAGGGAAGCTCCTCGGTTAGGGACTTGCAAGATCCAAGCCATTGAGGAATCATGAAACTTCTAAGTATCAAAGTGTGGTATCATTTTCACTTGCTTTATCTGTCTCATATGTAGATGTGTCATCTTCTTTGGA…
Scaffold316891	7088	G	A	AGAAAACAAATTTAGTTCAAAAAACAGTTGAAGTGCTTCCTGAAAAAAAAAAACACCAGTTATATACTTCTTGTAAGAAGCACTTTGTTGAAACATGTCGCGCTATGATTGGCTTCTGATGTCGACACGTGTTGCGTTGTGATTGGCCTTCTAGTTGGAGGGAAACTCTTCTGGTCCTTGACGGTATAACGTTGACCGGT[G/A]CTCAGTAGTTTCGGGATTGGTCAAGTATGGTACAAACAGTGCTCCCCTAAGTTCCCGAGTGAGGGAAGCTCCTCGGTTAGGGACTTGCAAGATCCAAGCCATTGAGGAATCATGAAACTTCTAAGTATCAAAGTGTGGTATCATTTTCACTTGCTTTATCTGTCTCATATGTAGATGTGTCATCTTCTTTGGAA…
Scaffold316891	7121	C	T	TGCTTCCTGAAAAAAAAAAACACCAGTTATATACTTCTTGTAAGAAGCACTTTGTTGAAACATGTCGCGCTATGATTGGCTTCTGATGTCGACACGTGTTGCGTTGTGATTGGCCTTCTAGTTGGAGGGAAACTCTTCTGGTCCTTGACGGTATAACGTTGACCGGTGCTCAGTAGTTTCGGGATTGGTCAAGTATGGTA[C/T]AAACAGTGCTCCCCTAAGTTCCCGAGTGAGGGAAGCTCCTCGGTTAGGGACTTGCAAGATCCAAGCCATTGAGGAATCATGAAACTTCTAAGTATCAAAGTGTGGTATCATTTTCACTTGCTTTATCTGTCTCATATGTAGATGTGTCATCTTCTTTGGAAGTACTTTTCCTTCATCCAGGGATGGTATCTTTA…
Scaffold313534	27170	T	A	GAGTGCAAAATATAAATATGCTTTATAGAAGTATATGATCAAAGTACTCGATTGATCAAATGCTTTCAGGCTTTTAAGAACTATGAAGTTGGCCATACTTTGTACAAAGTGTAGACTATGAATGATGAATCTAAGTCTCGAAATCAGACAAAGAAAAATCATCTCGCTATGTTAAGAAAGCATGCATGCATGCATCATAG[T/A]AGGGCAGGAGGGATTGTACGTACTGTTTCAATTGAAGCACGGGGAACATAAAAGGGGATGACTCAAGGAGAGATTCTTCTACCTGAAAACGTGAGGAAAGTTTATGTTTCACCATAGATTACTTAGCAATATGGCGAGTGGTCTAATCTTTTATAAGTTCATGCAAGATCCCTCATCCCATCAATGTGAGACTT…
Scaffold313534	27243	A	G	TTAAGAACTATGAAGTTGGCCATACTTTGTACAAAGTGTAGACTATGAATGATGAATCTAAGTCTCGAAATCAGACAAAGAAAAATCATCTCGCTATGTTAAGAAAGCATGCATGCATGCATCATAGTAGGGCAGGAGGGATTGTACGTACTGTTTCAATTGAAGCACGGGGAACATAAAAGGGGATGACTCAAGGAGAG[A/G]TTCTTCTACCTGAAAACGTGAGGAAAGTTTATGTTTCACCATAGATTACTTAGCAATATGGCGAGTGGTCTAATCTTTTATAAGTTCATGCAAGATCCCTCATCCCATCAATGTGAGACTTATTCTCAACATGTCATCTCACGTGTGATGAATTTTCAAGCCTAACACGTGGACAATACAATGGAGTGACGTGG…
Scaffold313534	27304	G	A	GTCTCGAAATCAGACAAAGAAAAATCATCTCGCTATGTTAAGAAAGCATGCATGCATGCATCATAGTAGGGCAGGAGGGATTGTACGTACTGTTTCAATTGAAGCACGGGGAACATAAAAGGGGATGACTCAAGGAGAGATTCTTCTACCTGAAAACGTGAGGAAAGTTTATGTTTCACCATAGATTACTTAGCAATATG[G/A]CGAGTGGTCTAATCTTTTATAAGTTCATGCAAGATCCCTCATCCCATCAATGTGAGACTTATTCTCAACATGTCATCTCACGTGTGATGAATTTTCAAGCCTAACACGTGGACAATACAATGGAGTGACGTGGAGCATGTGTGGCCGTTTGGCTTCACACGCAAGTTAACTTGCTCTGATACCATAAAGCGTTG…
Scaffold313534	291249	C	T	TTCGGAGTTTTCAACGACTTGATTATGATTTCATAAAGCCTGATTCTATACTTGATGTTTATAGATTGTGATTGATGATCTTTTTTTATTGAATATCACATACTTGTATTATTGTCACTCACATGAGCTTCGCAACTTAACCAAGTTCTAATTTGCCCAGTGCACCATTTCCATGATGTAGGCACTGATTTTACATGTGA[C/T]AGGTCTGGGTAGATTACGAGAAACTGATTGATATTTTGGTTCCGTTGAGTGGTCCAGAACCCGATGTGGTTGGATTCCGTTGAGTAATCCGGAATCCTTACTCTTGCTCATTTCCATAAGGTTAGTCTAGAACCCTAGACTCGAGTGAATCGGAATTACCCACAATAGATCATATGAATACAAATTAGAATTAC…
Scaffold313534	291274	T	C	TGATTTCATAAAGCCTGATTCTATACTTGATGTTTATAGATTGTGATTGATGATCTTTTTTTATTGAATATCACATACTTGTATTATTGTCACTCACATGAGCTTCGCAACTTAACCAAGTTCTAATTTGCCCAGTGCACCATTTCCATGATGTAGGCACTGATTTTACATGTGACAGGTCTGGGTAGATTACGAGAAAC[T/C]GATTGATATTTTGGTTCCGTTGAGTGGTCCAGAACCCGATGTGGTTGGATTCCGTTGAGTAATCCGGAATCCTTACTCTTGCTCATTTCCATAAGGTTAGTCTAGAACCCTAGACTCGAGTGAATCGGAATTACCCACAATAGATCATATGAATACAAATTAGAATTACCATGTCATTATTCATAATCCAAGTA…
Scaffold313534	291276	A	G	ATTTCATAAAGCCTGATTCTATACTTGATGTTTATAGATTGTGATTGATGATCTTTTTTTATTGAATATCACATACTTGTATTATTGTCACTCACATGAGCTTCGCAACTTAACCAAGTTCTAATTTGCCCAGTGCACCATTTCCATGATGTAGGCACTGATTTTACATGTGACAGGTCTGGGTAGATTACGAGAAACTG[A/G]TTGATATTTTGGTTCCGTTGAGTGGTCCAGAACCCGATGTGGTTGGATTCCGTTGAGTAATCCGGAATCCTTACTCTTGCTCATTTCCATAAGGTTAGTCTAGAACCCTAGACTCGAGTGAATCGGAATTACCCACAATAGATCATATGAATACAAATTAGAATTACCATGTCATTATTCATAATCCAAGTAGG…
Scaffold313534	291287	G	A	CCTGATTCTATACTTGATGTTTATAGATTGTGATTGATGATCTTTTTTTATTGAATATCACATACTTGTATTATTGTCACTCACATGAGCTTCGCAACTTAACCAAGTTCTAATTTGCCCAGTGCACCATTTCCATGATGTAGGCACTGATTTTACATGTGACAGGTCTGGGTAGATTACGAGAAACTGATTGATATTTT[G/A]GTTCCGTTGAGTGGTCCAGAACCCGATGTGGTTGGATTCCGTTGAGTAATCCGGAATCCTTACTCTTGCTCATTTCCATAAGGTTAGTCTAGAACCCTAGACTCGAGTGAATCGGAATTACCCACAATAGATCATATGAATACAAATTAGAATTACCATGTCATTATTCATAATCCAAGTAGGGAATTATATAG…
Scaffold313534	291338	C	T	TGAATATCACATACTTGTATTATTGTCACTCACATGAGCTTCGCAACTTAACCAAGTTCTAATTTGCCCAGTGCACCATTTCCATGATGTAGGCACTGATTTTACATGTGACAGGTCTGGGTAGATTACGAGAAACTGATTGATATTTTGGTTCCGTTGAGTGGTCCAGAACCCGATGTGGTTGGATTCCGTTGAGTAAT[C/T]CGGAATCCTTACTCTTGCTCATTTCCATAAGGTTAGTCTAGAACCCTAGACTCGAGTGAATCGGAATTACCCACAATAGATCATATGAATACAAATTAGAATTACCATGTCATTATTCATAATCCAAGTAGGGAATTATATAGAGTTCCTTGGTTAAATTCGTGAAATGATATGGTATCGCATTGTTTGATTAA…
Scaffold313534	291408	C	G	GTGCACCATTTCCATGATGTAGGCACTGATTTTACATGTGACAGGTCTGGGTAGATTACGAGAAACTGATTGATATTTTGGTTCCGTTGAGTGGTCCAGAACCCGATGTGGTTGGATTCCGTTGAGTAATCCGGAATCCTTACTCTTGCTCATTTCCATAAGGTTAGTCTAGAACCCTAGACTCGAGTGAATCGGAATTA[C/G]CCACAATAGATCATATGAATACAAATTAGAATTACCATGTCATTATTCATAATCCAAGTAGGGAATTATATAGAGTTCCTTGGTTAAATTCGTGAAATGATATGGTATCGCATTGTTTGATTAATTGACGAGATTGTGGAATGACGTTGGATATGAGTGTTGTTATTATGATTATTTTAGTTGATCAATGTTTC…
Scaffold316096	4746	C	T	TTCTGGCAATTTCTGATTAATTGGAAGCAAAATAATAGCAAGGCTATCAGATGGAGGGTTGTTTCTTTGGTGAATACCATCGTGTTCACACGTTTTATTGGGTTGCAGGTGATTCAATATCTTAGTAAATAGGGTGTTGGATCTTCACCCATGCATCACCAGATCGAAACTTCTTATTCTTTAAATTATAGGAATAGTTC[C/T]GAACTCTCCATCTCACTTATTAATAATAATTCTTCAAAGAAAAAAAAACTATAGATTTTTTTAATACTATCAGTTATAACTAAAAACACACTTGAATAGATTTAAATGCCCTAAAATTAACTCCCAATTACAACATGCCTGAGTCCTTGGACTATCGAAAGCTGCACAAGCTACTACTCATCATAAAAAACTGA…
Scaffold316096	4827	T	C	GTGTTCACACGTTTTATTGGGTTGCAGGTGATTCAATATCTTAGTAAATAGGGTGTTGGATCTTCACCCATGCATCACCAGATCGAAACTTCTTATTCTTTAAATTATAGGAATAGTTCCGAACTCTCCATCTCACTTATTAATAATAATTCTTCAAAGAAAAAAAAACTATAGATTTTTTTAATACTATCAGTTATAAC[T/C]AAAAACACACTTGAATAGATTTAAATGCCCTAAAATTAACTCCCAATTACAACATGCCTGAGTCCTTGGACTATCGAAAGCTGCACAAGCTACTACTCATCATAAAAAACTGACTTGGACTATCGAAAAGTGGACTTCACCATGAAAGTTTCAACACCATAAAAATGTCAAAAACACTTACCAACATTAGTTAG…
Scaffold316096	4845	G	A	GGGTTGCAGGTGATTCAATATCTTAGTAAATAGGGTGTTGGATCTTCACCCATGCATCACCAGATCGAAACTTCTTATTCTTTAAATTATAGGAATAGTTCCGAACTCTCCATCTCACTTATTAATAATAATTCTTCAAAGAAAAAAAAACTATAGATTTTTTTAATACTATCAGTTATAACTAAAAACACACTTGAATA[G/A]ATTTAAATGCCCTAAAATTAACTCCCAATTACAACATGCCTGAGTCCTTGGACTATCGAAAGCTGCACAAGCTACTACTCATCATAAAAAACTGACTTGGACTATCGAAAAGTGGACTTCACCATGAAAGTTTCAACACCATAAAAATGTCAAAAACACTTACCAACATTAGTTAGCGCCTAAATTATTTCGTT…
Scaffold316098	15580	A	G	AAAAAGAAAAAGAATTAGGAGATGAACTTTTTGATAGGAGAATGTTGCAAATGCATTCACGGAAGAAGGAAAGGACGAAAAAAAATAGGAGATGAAGGAGCCAAAATTAACTTGAAATATCAATCCTTGTTATATATGCAGACAATGGGTACCTATGAAAAATATGCAAAACCCCAATAATTATATAAGAATAAACAACA[A/G]AAAGTAATGATAGGATTAGATCTTATAGCTCGGAAGAATGTTTGTACCTCAGAGAGATTAGGGTTTCGGATTCCAGAAAGTCAGCTCGTCACTGCAACAACAAATCAAATTCATAGAAAATCAGCTAAACAAATTGAAATAGATAAATTATTAAATTATGAAAAAAGACAACGGGTTCAGAGAAACCATTTGGG…
Scaffold316098	131127	A	T	TAAAACTTAGACCTCAACAATAAAAAATACACGATGACTACTACGAGTACAAACCATAGGCGGAACCATTAAAAGTGAAGAATGAGGTTCAACTAATCAAAATTCCTCCCTGGTGATTAGAGGGCAATGCAATAATAACAAAGTGCATGAATTAGGAACCCTACATTACGCTCAGTTTGTCGCATGCTCATCTCAAGCAT[A/T]CTTTAATTGCCACATAGAGAACACAAGTATCGCACATAAAAGAAGATTATATGGAACAACTAATCTCCACACGTCATATAATCCCTGCAAACTACAGTTGCAAATGCATTCTGTATTTTCCATTAAGCTCGACCTAAGGCCATTCCAGTAAGATCAAGAAGTCCCGATAAAATATATAAAACAAAAAATATCTA…
Scaffold316098	143480	T	G	TGATTGAACAGTAAGATTCACGTGCTTTTTACTTCACCAGAAATGTTCGACAGATTGCCCGTAATTTCCACAAAGCTGAGTGTGCATGTGACAGGTGCTGACGAGGCTGAAAAAGCAGGTGCTTCTTCGATTTCTGAGATCGGCCATCGTGGTCTCTGAGCAGCTCAGCTTTCGAGAAAGCAAACGCCTCTTCGATTCCT[T/G]AAGCTCCGTCAAGTGCAGATTTTTATAGAGGTTGGCATTAAGTTCCACAGCACACTTGAATCTCCACCAGTAGAAGCTCCCTTCTTGCACTTCTAAGATCTTGATTTGTCTGACCTCTTCCCTCTTCAACACCTTTGAAAATGTATGGCCCATCCGACCGTCGTTTTGACTTGAACCTTGGAGAAGAGACAGCC…
Scaffold307172	5437	C	T	GATAGTCCAAGGTACTGTAAATTCCACCGTTTCATAAGTCATCCAATGGAAAAATGCTTCGTACTAAAAGATCTCATCATGAAGCTGGCTAAAAAATGAATCATTGAGCTAGATCTTGACGATGTGGTGAAGTCAAACTATACCACCATCACTTCTGGCTCTTCCGACTCAAAGTTTTCACCCCAACCGCTGGGGGCATG[C/T]TCCAAGTCAAGCGAAGTTGAAGGATGGACTCATGTCGCTCCGAAGAAATTGCACATGAAACCTACTTTGCATCCAGAAGTTCGCCAATCTGAAAGGGGGCAAAACAACTCTTGTCAACCTTCAAAGCTATATGAAAGTGTTGAGGATGATGAAACTTCGACACGAAGATCGTCTGTCCCTATCACAATGCGCGA…
Scaffold307172	5447	A	C	GGTACTGTAAATTCCACCGTTTCATAAGTCATCCAATGGAAAAATGCTTCGTACTAAAAGATCTCATCATGAAGCTGGCTAAAAAATGAATCATTGAGCTAGATCTTGACGATGTGGTGAAGTCAAACTATACCACCATCACTTCTGGCTCTTCCGACTCAAAGTTTTCACCCCAACCGCTGGGGGCATGCTCCAAGTCA[A/C]GCGAAGTTGAAGGATGGACTCATGTCGCTCCGAAGAAATTGCACATGAAACCTACTTTGCATCCAGAAGTTCGCCAATCTGAAAGGGGGCAAAACAACTCTTGTCAACCTTCAAAGCTATATGAAAGTGTTGAGGATGATGAAACTTCGACACGAAGATCGTCTGTCCCTATCACAATGCGCGATTTCTTCCCT…
Scaffold307172	5567	T	C	AGTCAAACTATACCACCATCACTTCTGGCTCTTCCGACTCAAAGTTTTCACCCCAACCGCTGGGGGCATGCTCCAAGTCAAGCGAAGTTGAAGGATGGACTCATGTCGCTCCGAAGAAATTGCACATGAAACCTACTTTGCATCCAGAAGTTCGCCAATCTGAAAGGGGGCAAAACAACTCTTGTCAACCTTCAAAGCTA[T/C]ATGAAAGTGTTGAGGATGATGAAACTTCGACACGAAGATCGTCTGTCCCTATCACAATGCGCGATTTCTTCCCTAAAGACTTCTTCAATTATTCGGTC
Scaffold316540	7275	C	T	ATCCCCATCTTTATTATTATCTTTTTCTTGCCTTATCATACATAAGTTATCAAATCTTTAACATTCCCTACTTTGATTGAATATCTGGACTAATCCTTCTAGATTTTGTGCACATCTGACCTTTTGTTTGTTCATCTCTTTTTCTTTTCTGGGTGCCTTCTACTATAATCGAAATGGCCAGGTTTCTTGGAAACAATAGT[C/T]TCTCCGGACCTCTTCCGAGCCAAAAGATCGATGAACTTCAGACTATGTAAGTCCTCGTTTCTTAAAGTAGTCATATAGAATGCACGGTGCATGTATGTGTTTGTGTATAATCGTAAGCATTCTAATCCTATCTTACACAAGTTCTTAATAATTGTGTCTTTTGATTCTATTTTGTTATTTGCAGAGATTTGTCT…
Scaffold316540	7277	C	G	CCCCATCTTTATTATTATCTTTTTCTTGCCTTATCATACATAAGTTATCAAATCTTTAACATTCCCTACTTTGATTGAATATCTGGACTAATCCTTCTAGATTTTGTGCACATCTGACCTTTTGTTTGTTCATCTCTTTTTCTTTTCTGGGTGCCTTCTACTATAATCGAAATGGCCAGGTTTCTTGGAAACAATAGTCT[C/G]TCCGGACCTCTTCCGAGCCAAAAGATCGATGAACTTCAGACTATGTAAGTCCTCGTTTCTTAAAGTAGTCATATAGAATGCACGGTGCATGTATGTGTTTGTGTATAATCGTAAGCATTCTAATCCTATCTTACACAAGTTCTTAATAATTGTGTCTTTTGATTCTATTTTGTTATTTGCAGAGATTTGTCTTA…
Scaffold316540	7294	G	A	TCTTTTTCTTGCCTTATCATACATAAGTTATCAAATCTTTAACATTCCCTACTTTGATTGAATATCTGGACTAATCCTTCTAGATTTTGTGCACATCTGACCTTTTGTTTGTTCATCTCTTTTTCTTTTCTGGGTGCCTTCTACTATAATCGAAATGGCCAGGTTTCTTGGAAACAATAGTCTCTCCGGACCTCTTCCGA[G/A]CCAAAAGATCGATGAACTTCAGACTATGTAAGTCCTCGTTTCTTAAAGTAGTCATATAGAATGCACGGTGCATGTATGTGTTTGTGTATAATCGTAAGCATTCTAATCCTATCTTACACAAGTTCTTAATAATTGTGTCTTTTGATTCTATTTTGTTATTTGCAGAGATTTGTCTTACAATTTTTTATCAGGAA…
Scaffold316540	7299	A	G	TTCTTGCCTTATCATACATAAGTTATCAAATCTTTAACATTCCCTACTTTGATTGAATATCTGGACTAATCCTTCTAGATTTTGTGCACATCTGACCTTTTGTTTGTTCATCTCTTTTTCTTTTCTGGGTGCCTTCTACTATAATCGAAATGGCCAGGTTTCTTGGAAACAATAGTCTCTCCGGACCTCTTCCGAGCCAA[A/G]AGATCGATGAACTTCAGACTATGTAAGTCCTCGTTTCTTAAAGTAGTCATATAGAATGCACGGTGCATGTATGTGTTTGTGTATAATCGTAAGCATTCTAATCCTATCTTACACAAGTTCTTAATAATTGTGTCTTTTGATTCTATTTTGTTATTTGCAGAGATTTGTCTTACAATTTTTTATCAGGAAGCGTT…
Scaffold316540	7300	A	C	TCTTGCCTTATCATACATAAGTTATCAAATCTTTAACATTCCCTACTTTGATTGAATATCTGGACTAATCCTTCTAGATTTTGTGCACATCTGACCTTTTGTTTGTTCATCTCTTTTTCTTTTCTGGGTGCCTTCTACTATAATCGAAATGGCCAGGTTTCTTGGAAACAATAGTCTCTCCGGACCTCTTCCGAGCCAAA[A/C]GATCGATGAACTTCAGACTATGTAAGTCCTCGTTTCTTAAAGTAGTCATATAGAATGCACGGTGCATGTATGTGTTTGTGTATAATCGTAAGCATTCTAATCCTATCTTACACAAGTTCTTAATAATTGTGTCTTTTGATTCTATTTTGTTATTTGCAGAGATTTGTCTTACAATTTTTTATCAGGAAGCGTTC…
Scaffold316540	7304	C	G	GCCTTATCATACATAAGTTATCAAATCTTTAACATTCCCTACTTTGATTGAATATCTGGACTAATCCTTCTAGATTTTGTGCACATCTGACCTTTTGTTTGTTCATCTCTTTTTCTTTTCTGGGTGCCTTCTACTATAATCGAAATGGCCAGGTTTCTTGGAAACAATAGTCTCTCCGGACCTCTTCCGAGCCAAAAGAT[C/G]GATGAACTTCAGACTATGTAAGTCCTCGTTTCTTAAAGTAGTCATATAGAATGCACGGTGCATGTATGTGTTTGTGTATAATCGTAAGCATTCTAATCCTATCTTACACAAGTTCTTAATAATTGTGTCTTTTGATTCTATTTTGTTATTTGCAGAGATTTGTCTTACAATTTTTTATCAGGAAGCGTTCCCCA…
Scaffold316540	7306	A	T	CTTATCATACATAAGTTATCAAATCTTTAACATTCCCTACTTTGATTGAATATCTGGACTAATCCTTCTAGATTTTGTGCACATCTGACCTTTTGTTTGTTCATCTCTTTTTCTTTTCTGGGTGCCTTCTACTATAATCGAAATGGCCAGGTTTCTTGGAAACAATAGTCTCTCCGGACCTCTTCCGAGCCAAAAGATCG[A/T]TGAACTTCAGACTATGTAAGTCCTCGTTTCTTAAAGTAGTCATATAGAATGCACGGTGCATGTATGTGTTTGTGTATAATCGTAAGCATTCTAATCCTATCTTACACAAGTTCTTAATAATTGTGTCTTTTGATTCTATTTTGTTATTTGCAGAGATTTGTCTTACAATTTTTTATCAGGAAGCGTTCCCCAGT…
Scaffold316540	7308	G	C	TATCATACATAAGTTATCAAATCTTTAACATTCCCTACTTTGATTGAATATCTGGACTAATCCTTCTAGATTTTGTGCACATCTGACCTTTTGTTTGTTCATCTCTTTTTCTTTTCTGGGTGCCTTCTACTATAATCGAAATGGCCAGGTTTCTTGGAAACAATAGTCTCTCCGGACCTCTTCCGAGCCAAAAGATCGAT[G/C]AACTTCAGACTATGTAAGTCCTCGTTTCTTAAAGTAGTCATATAGAATGCACGGTGCATGTATGTGTTTGTGTATAATCGTAAGCATTCTAATCCTATCTTACACAAGTTCTTAATAATTGTGTCTTTTGATTCTATTTTGTTATTTGCAGAGATTTGTCTTACAATTTTTTATCAGGAAGCGTTCCCCAGTGG…
Scaffold316540	7323	T	C	ATCAAATCTTTAACATTCCCTACTTTGATTGAATATCTGGACTAATCCTTCTAGATTTTGTGCACATCTGACCTTTTGTTTGTTCATCTCTTTTTCTTTTCTGGGTGCCTTCTACTATAATCGAAATGGCCAGGTTTCTTGGAAACAATAGTCTCTCCGGACCTCTTCCGAGCCAAAAGATCGATGAACTTCAGACTATG[T/C]AAGTCCTCGTTTCTTAAAGTAGTCATATAGAATGCACGGTGCATGTATGTGTTTGTGTATAATCGTAAGCATTCTAATCCTATCTTACACAAGTTCTTAATAATTGTGTCTTTTGATTCTATTTTGTTATTTGCAGAGATTTGTCTTACAATTTTTTATCAGGAAGCGTTCCCCAGTGGGTGACCACAANNTGG…
Scaffold316540	7786	A	G	AAAAATTATCGTTGAGATTCGTTTTCACAGTGCTACTTGCCTACTAATTTTTGATCTTGTACATGGAATTTTCATTTGATAAAGATATATTTCTTCATATGGTGATTGATTAATGATTTTATGCAGGAACTTAGTGGTCAACAACTTCACATTTGACAGTTCAAACATAACGTGAGTTGAAGTTTCTCTTACTTGTTTTT[A/G]GACAAGCAATACTATCACTACTCTTCCACTACATGTTTCTATTTGGATAACTAATAATTGTTCTGTGTTTGCAGTCTTCCTGGATTGGATTGCCTCCAGAGAAATTTTCCATGCAATCGAAATGCCCCACGATGTAATCTGCTTTTATGTCACCCAACATTTTACTGTTTTAACTCAACGTCATGTTAGAGAAG…
Scaffold303465	4155	G	C	AAGAGAGCAATCAGCTAGCACTTGGTATCAATCTTCTGATCTGGAATCGACTACCTGCAACCCCTTCCTGATTACTTACCTAGCCTTGCTCTCGAGTACTCATCTTTCAACATCTTATGCTTCCTGAAAAGCTACCACATCTGCCTGGAGAACAGATAAGGGAAATGAAAATGATACATCGAAACATGGGGAGACAATGT[G/C]CTAATTCATCCTCAGCTAGGGACAAGGAGAAAGAAAGCAAATGGTCGGCACTTGGAAAGATTGAACAAAGAAACAGACCATCACCTCTACCTCATGCCTGCCTGCCGTGCAGAAGAAACAAGCAGAGAAGAATGCAGACTGCACAATCAAATCAACCAAGCAGAAGGAGTTTGATTTGAAACCAAGGAACTCTC…
Scaffold303465	4170	G	A	TAGCACTTGGTATCAATCTTCTGATCTGGAATCGACTACCTGCAACCCCTTCCTGATTACTTACCTAGCCTTGCTCTCGAGTACTCATCTTTCAACATCTTATGCTTCCTGAAAAGCTACCACATCTGCCTGGAGAACAGATAAGGGAAATGAAAATGATACATCGAAACATGGGGAGACAATGTGCTAATTCATCCTCA[G/A]CTAGGGACAAGGAGAAAGAAAGCAAATGGTCGGCACTTGGAAAGATTGAACAAAGAAACAGACCATCACCTCTACCTCATGCCTGCCTGCCGTGCAGAAGAAACAAGCAGAGAAGAATGCAGACTGCACAATCAAATCAACCAAGCAGAAGGAGTTTGATTTGAAACCAAGGAACTCTCATATTCCTCGCTCAG…
Scaffold303465	4174	G	A	ACTTGGTATCAATCTTCTGATCTGGAATCGACTACCTGCAACCCCTTCCTGATTACTTACCTAGCCTTGCTCTCGAGTACTCATCTTTCAACATCTTATGCTTCCTGAAAAGCTACCACATCTGCCTGGAGAACAGATAAGGGAAATGAAAATGATACATCGAAACATGGGGAGACAATGTGCTAATTCATCCTCAGCTA[G/A]GGACAAGGAGAAAGAAAGCAAATGGTCGGCACTTGGAAAGATTGAACAAAGAAACAGACCATCACCTCTACCTCATGCCTGCCTGCCGTGCAGAAGAAACAAGCAGAGAAGAATGCAGACTGCACAATCAAATCAACCAAGCAGAAGGAGTTTGATTTGAAACCAAGGAACTCTCATATTCCTCGCTCAGAATT…
Scaffold303465	4236	T	A	AGCCTTGCTCTCGAGTACTCATCTTTCAACATCTTATGCTTCCTGAAAAGCTACCACATCTGCCTGGAGAACAGATAAGGGAAATGAAAATGATACATCGAAACATGGGGAGACAATGTGCTAATTCATCCTCAGCTAGGGACAAGGAGAAAGAAAGCAAATGGTCGGCACTTGGAAAGATTGAACAAAGAAACAGACCA[T/A]CACCTCTACCTCATGCCTGCCTGCCGTGCAGAAGAAACAAGCAGAGAAGAATGCAGACTGCACAATCAAATCAACCAAGCAGAAGGAGTTTGATTTGAAACCAAGGAACTCTCATATTCCTCGCTCAGAATTCCAAACCAGTTCGAGATCAAAGATGTGGAAGGTCAACAAGATCATCTATCTCCATAACCAGA…
Scaffold303465	4239	C	T	CTTGCTCTCGAGTACTCATCTTTCAACATCTTATGCTTCCTGAAAAGCTACCACATCTGCCTGGAGAACAGATAAGGGAAATGAAAATGATACATCGAAACATGGGGAGACAATGTGCTAATTCATCCTCAGCTAGGGACAAGGAGAAAGAAAGCAAATGGTCGGCACTTGGAAAGATTGAACAAAGAAACAGACCATCA[C/T]CTCTACCTCATGCCTGCCTGCCGTGCAGAAGAAACAAGCAGAGAAGAATGCAGACTGCACAATCAAATCAACCAAGCAGAAGGAGTTTGATTTGAAACCAAGGAACTCTCATATTCCTCGCTCAGAATTCCAAACCAGTTCGAGATCAAAGATGTGGAAGGTCAACAAGATCATCTATCTCCATAACCAGATTT…
Scaffold303465	4265	C	T	CATCTTATGCTTCCTGAAAAGCTACCACATCTGCCTGGAGAACAGATAAGGGAAATGAAAATGATACATCGAAACATGGGGAGACAATGTGCTAATTCATCCTCAGCTAGGGACAAGGAGAAAGAAAGCAAATGGTCGGCACTTGGAAAGATTGAACAAAGAAACAGACCATCACCTCTACCTCATGCCTGCCTGCCGTG[C/T]AGAAGAAACAAGCAGAGAAGAATGCAGACTGCACAATCAAATCAACCAAGCAGAAGGAGTTTGATTTGAAACCAAGGAACTCTCATATTCCTCGCTCAGAATTCCAAACCAGTTCGAGATCAAAGATGTGGAAGGTCAACAAGATCATCTATCTCCATAACCAGATTTGCGTTCTTAAACTCTACTCTGTCTTG…
Scaffold303465	4269	A	C	TTATGCTTCCTGAAAAGCTACCACATCTGCCTGGAGAACAGATAAGGGAAATGAAAATGATACATCGAAACATGGGGAGACAATGTGCTAATTCATCCTCAGCTAGGGACAAGGAGAAAGAAAGCAAATGGTCGGCACTTGGAAAGATTGAACAAAGAAACAGACCATCACCTCTACCTCATGCCTGCCTGCCGTGCAGA[A/C]GAAACAAGCAGAGAAGAATGCAGACTGCACAATCAAATCAACCAAGCAGAAGGAGTTTGATTTGAAACCAAGGAACTCTCATATTCCTCGCTCAGAATTCCAAACCAGTTCGAGATCAAAGATGTGGAAGGTCAACAAGATCATCTATCTCCATAACCAGATTTGCGTTCTTAAACTCTACTCTGTCTTGTTTT…
Scaffold303465	4278	C	T	CTGAAAAGCTACCACATCTGCCTGGAGAACAGATAAGGGAAATGAAAATGATACATCGAAACATGGGGAGACAATGTGCTAATTCATCCTCAGCTAGGGACAAGGAGAAAGAAAGCAAATGGTCGGCACTTGGAAAGATTGAACAAAGAAACAGACCATCACCTCTACCTCATGCCTGCCTGCCGTGCAGAAGAAACAAG[C/T]AGAGAAGAATGCAGACTGCACAATCAAATCAACCAAGCAGAAGGAGTTTGATTTGAAACCAAGGAACTCTCATATTCCTCGCTCAGAATTCCAAACCAGTTCGAGATCAAAGATGTGGAAGGTCAACAAGATCATCTATCTCCATAACCAGATTTGCGTTCTTAAACTCTACTCTGTCTTGTTTTTACTTTGCC…
Scaffold305850	2347	T	G	AGAGGCCGGCCCCCTTGGAGGAGATTAGCTAGCAATCTCTAATCCTCCAAGGTCACTCATATCTTCTTAAAGTCTCTCCTTGGTGTGGAGACTTAGAGGTTCTCAATTTTGACAACTTGGAGAATCTTTTCTATCATCCTCCTCCTAGAAATTGATGGATCTTAGAAGCAAGGAATGAAGGCACTCTCCTTGGGTGATTA[T/G]CCTTTGCTTATGCAAAGAGGAATCAACAAAGGTATAATATTTCTCAACTCACTTTGTTCTTGAGTTGAGTCATGCTTCACCTAACTACTAGGCTTTGAATTTCATGGTTAATGTTTTGTTTTAAGTGCATACAAGCATGATTCCGCCTTTAATTGTTAATTGCATGCTAATAGATGTTGCTTAAATGAACATAT…
Scaffold305857	619	C	T	GCAAATGGAGGCCAAAACGAGTTAGGGGTGAGGATCGGAGATCAAGAAATACCAAAGAGCGATCGTTTTCGTTACCTAGGATCTATCTTGCAAAAGAACAGAGAATTAGATGGAGATCTCAACCATAGAATACAAGCTGGATGGATGAAGTGGAAGCGTGCATCCGGCGTATTGTGTGACCGTCGTATGTCACTGAAGCT[C/T]AAGGGAAAATTTTATAGGACGACAATAAGGCCGGCGATGCTGTATGGCACAGAATGTTGGGCGGTGAAGCATCAACATGTACACAAAATGGGTGTAGCGGAGATGAGGATGCTTCGTTGGATGTGTGGGCACACAAGAAAGGATAAGATTAGGAATGAGGATATCCGGGGTAAAGTAGGAGTAGCCGAAATTGA…
Scaffold305857	641	A	G	TAGGGGTGAGGATCGGAGATCAAGAAATACCAAAGAGCGATCGTTTTCGTTACCTAGGATCTATCTTGCAAAAGAACAGAGAATTAGATGGAGATCTCAACCATAGAATACAAGCTGGATGGATGAAGTGGAAGCGTGCATCCGGCGTATTGTGTGACCGTCGTATGTCACTGAAGCTCAAGGGAAAATTTTATAGGACG[A/G]CAATAAGGCCGGCGATGCTGTATGGCACAGAATGTTGGGCGGTGAAGCATCAACATGTACACAAAATGGGTGTAGCGGAGATGAGGATGCTTCGTTGGATGTGTGGGCACACAAGAAAGGATAAGATTAGGAATGAGGATATCCGGGGTAAAGTAGGAGTAGCCGAAATTGAAGGAAAGATGGAGAAAATCGGT…
Scaffold305857	661	G	A	CAAGAAATACCAAAGAGCGATCGTTTTCGTTACCTAGGATCTATCTTGCAAAAGAACAGAGAATTAGATGGAGATCTCAACCATAGAATACAAGCTGGATGGATGAAGTGGAAGCGTGCATCCGGCGTATTGTGTGACCGTCGTATGTCACTGAAGCTCAAGGGAAAATTTTATAGGACGACAATAAGGCCGGCGATGCT[G/A]TATGGCACAGAATGTTGGGCGGTGAAGCATCAACATGTACACAAAATGGGTGTAGCGGAGATGAGGATGCTTCGTTGGATGTGTGGGCACACAAGAAAGGATAAGATTAGGAATGAGGATATCCGGGGTAAAGTAGGAGTAGCCGAAATTGAAGGAAAGATGGAGAAAATCGGTTACGGTGGTTTGGACATGTG…
Scaffold305857	692	C	T	ACCTAGGATCTATCTTGCAAAAGAACAGAGAATTAGATGGAGATCTCAACCATAGAATACAAGCTGGATGGATGAAGTGGAAGCGTGCATCCGGCGTATTGTGTGACCGTCGTATGTCACTGAAGCTCAAGGGAAAATTTTATAGGACGACAATAAGGCCGGCGATGCTGTATGGCACAGAATGTTGGGCGGTGAAGCAT[C/T]AACATGTACACAAAATGGGTGTAGCGGAGATGAGGATGCTTCGTTGGATGTGTGGGCACACAAGAAAGGATAAGATTAGGAATGAGGATATCCGGGGTAAAGTAGGAGTAGCCGAAATTGAAGGAAAGATGGAGAAAATCGGTTACGGTGGTTTGGACATGTGCAAAGAAGGCCTATTGATGCTCCGATTAGAA…
Scaffold307568	4394	G	A	ACATTTGCTACCCATGTTGGGTAATTGACTTCGTGGACGAAGCCTATGCCTTTAAGTTTTTCAACTTCTGCCTTCATTGCTTTGTATCTTTCAGCATCATAAGATCTTCGCTTCTGTCTCATCGGCTTAGTCTTGGGGTCAATACTCAAGCGATGACATATGATATCAGGAGAGATGTCTGACATGTCCTCGTATAACCA[G/A]GCGAAGACCTCAGTGTTCTCTTGCAAAAAAGAGATCAATGCTAACCGAATGGGTGGTGACAAGGTGGTGCCAATTTTCACCATGCGATCTGGATAATCTTTTGATATAGAA
Scaffold307568	4427	G	T	TGGACGAAGCCTATGCCTTTAAGTTTTTCAACTTCTGCCTTCATTGCTTTGTATCTTTCAGCATCATAAGATCTTCGCTTCTGTCTCATCGGCTTAGTCTTGGGGTCAATACTCAAGCGATGACATATGATATCAGGAGAGATGTCTGACATGTCCTCGTATAACCAGGCGAAGACCTCAGTGTTCTCTTGCAAAAAAGA[G/T]ATCAATGCTAACCGAATGGGTGGTGACAAGGTGGTGCCAATTTTCACCATGCGATCTGGATAATCTTTTGATATAGAA
Scaffold307568	4430	C	T	ACGAAGCCTATGCCTTTAAGTTTTTCAACTTCTGCCTTCATTGCTTTGTATCTTTCAGCATCATAAGATCTTCGCTTCTGTCTCATCGGCTTAGTCTTGGGGTCAATACTCAAGCGATGACATATGATATCAGGAGAGATGTCTGACATGTCCTCGTATAACCAGGCGAAGACCTCAGTGTTCTCTTGCAAAAAAGAGAT[C/T]AATGCTAACCGAATGGGTGGTGACAAGGTGGTGCCAATTTTCACCATGCGATCTGGATAATCTTTTGATATAGAA
Scaffold307568	4445	G	A	TTAAGTTTTTCAACTTCTGCCTTCATTGCTTTGTATCTTTCAGCATCATAAGATCTTCGCTTCTGTCTCATCGGCTTAGTCTTGGGGTCAATACTCAAGCGATGACATATGATATCAGGAGAGATGTCTGACATGTCCTCGTATAACCAGGCGAAGACCTCAGTGTTCTCTTGCAAAAAAGAGATCAATGCTAACCGAAT[G/A]GGTGGTGACAAGGTGGTGCCAATTTTCACCATGCGATCTGGATAATCTTTTGATATAGAA
Scaffold307565	2125	T	A	CTAGCAATCCCACTACTCCAAGGTCACTCATTTCTTCTCCAATCTAACCTTGGTGAAGATACTTAGAGGTTCTCTATTTTGGGAACTTGGAGAATCCTATTCTTCCATCCAAATCCATAGATTTAATATGCAAGGAATGAAGGCCCTCTCTTTGGGTGATTAGCCTTTGCTTATGCAAAGAGGAATCTACAAAGGTATAT[T/A]TCTCAACTCACTTTGATTTGAGTTGAGTCTTGGTTCACCAATCTACTAGGCTTTGAATTTCTTGGTTAATGTTTTGTTTTAAGTGCATGCAAGCATGATTTCGCCTTTAATTGTTAATTGCATGCTTATAGATGTTGCTTAAAAGAAAATGTTTTCACAAAATAATCCTTCATGACTGGTCTCGAGTCATTGGT…
Scaffold307565	2127	C	T	AGCAATCCCACTACTCCAAGGTCACTCATTTCTTCTCCAATCTAACCTTGGTGAAGATACTTAGAGGTTCTCTATTTTGGGAACTTGGAGAATCCTATTCTTCCATCCAAATCCATAGATTTAATATGCAAGGAATGAAGGCCCTCTCTTTGGGTGATTAGCCTTTGCTTATGCAAAGAGGAATCTACAAAGGTATATTT[C/T]TCAACTCACTTTGATTTGAGTTGAGTCTTGGTTCACCAATCTACTAGGCTTTGAATTTCTTGGTTAATGTTTTGTTTTAAGTGCATGCAAGCATGATTTCGCCTTTAATTGTTAATTGCATGCTTATAGATGTTGCTTAAAAGAAAATGTTTTCACAAAATAATCCTTCATGACTGGTCTCGAGTCATTGGTGT…
Scaffold307565	2128	T	A	GCAATCCCACTACTCCAAGGTCACTCATTTCTTCTCCAATCTAACCTTGGTGAAGATACTTAGAGGTTCTCTATTTTGGGAACTTGGAGAATCCTATTCTTCCATCCAAATCCATAGATTTAATATGCAAGGAATGAAGGCCCTCTCTTTGGGTGATTAGCCTTTGCTTATGCAAAGAGGAATCTACAAAGGTATATTTC[T/A]CAACTCACTTTGATTTGAGTTGAGTCTTGGTTCACCAATCTACTAGGCTTTGAATTTCTTGGTTAATGTTTTGTTTTAAGTGCATGCAAGCATGATTTCGCCTTTAATTGTTAATTGCATGCTTATAGATGTTGCTTAAAAGAAAATGTTTTCACAAAATAATCCTTCATGACTGGTCTCGAGTCATTGGTGTG…
Scaffold305700	986	G	A	TTACTGGACTGCACCTAGACTTTATGCTCTGATTAAGAGTGTTCACAGTTGTAACTAACTCCTATGACTTTCTGTTTAGTAGTGCACTTTAGAAATATGGTTTTAATTATTCGTATAATTGCTGTCTTTATCGCTTCCGCACTGTGCACATGGCTACGTCACTCTCACGTGACGGTCAGCATGCCTTGACCTCGGTCGGG[G/A]TGTGTCAGAAATTGAAATGACGGGATTTTATTTTCTAAAATTTGTGAATTTTCTTGTTTGGTTAACCTAAAAGAACAATGGAATTGAATATGAAATTTGTTATTTTTAAAACTCTTAATCATAGAAATTGAGAAATGACACATATTTACATGGAATTTAAACTTGGGAATTAGAGATCCCAAATTTCAAGTTTT…
Scaffold315848	12293	T	C	TTCATGTATTGAGGAGCGATCCCTTATTCTATAAAAGAGACTCCCTCACCTTTAACGCCACAAGCCGAGCCAACCAAGGCAACATAAGCCACGAGCCGAGCAGCCTCGTAACATGTGCTACTTCTAGTTGAGCATCATTTCAGATTGAGCACTGCCTCATATCGAACATCAGTTCAAGACAACATCTAGTTACTTCGGCC[T/C]ACACATGGACTGAATTTCAAGTCTCCAGCCAAAAGACTATCTTGACTGAAGACTTGGGGGACTACTATTTATACCATATTTAGGGCCTCGTATTTAGATCTCGTACAAATACTTGGGAGACTTAAATGTAATTATGTGATAAATGAAGGGGCAAATATGTAATAAGTGAGGAGTCCTTATTCTATAAAAGGACC…
Scaffold315845	20469	A	G	TAAGCTTTCAACATGAAGGTATTTCAGTATTAAATTATGATACTTAATCAATTCAAAAAACTGGAGTCATACCTCCAAAACCCGGAATGAGTCCAAGCTGCAGCTCGGGCAAACCGAATTGTGCAGTAGGAGTCGATATTCGGGCATGACATGCCTGACACAAGAACATAAAAATGTCATCAAACAAAATCCAGTATAAA[A/G]GCCTTCAGTCAAAACTCCAAAACAACTGCAACACATACCATTGCCACCTCCAAACCTCCCCCCAGTGCAAGGCCATCAATGGCGGCAACTGAAGGTTTCCTTGCACCTGGAAGATCAACCAACCCATCACAGGTCAATTCAAGCAATGCCGTTCTTGTAAAACGGATATACAATAAGTAAAAGCACAAAACAAA…
Scaffold315842	2443	C	A	CCACTTCTTATGAAAGTGTCCAAGTAAACATTTTTTTTCCNNTTTTCTTTGTTTTTTTTTTTTTTTTTATGTTTTTTTTTTGTATATATCTTTTTTGGCATCTTGATTAATCTTATCAATGATTCGATGTCAGTCGAACCCTAGACTACCCAGTGAACATCGGATCTAAGTAAAAGAGAACAAGTTACAAGGGGAACAAC[C/A]TTTTGTATTTTAATTTACCTGTACTTACGGATAGGTAACGTTAAGGAAACTAAATTTGTAACAAAATTTTGAATACTAAATGATATGGAAGTTGATGATTGGATCATTACTTGAACATTGATAAACAAGCTTATTTTTATTGGTGACACATGTTTTAGTTTGCAAATTTTGTCTCTTTAGCATTTACGTACTCT…
Scaffold315842	2455	A	C	AAAGTGTCCAAGTAAACATTTTTTTTCCNNTTTTCTTTGTTTTTTTTTTTTTTTTTATGTTTTTTTTTTGTATATATCTTTTTTGGCATCTTGATTAATCTTATCAATGATTCGATGTCAGTCGAACCCTAGACTACCCAGTGAACATCGGATCTAAGTAAAAGAGAACAAGTTACAAGGGGAACAACCTTTTGTATTTT[A/C]ATTTACCTGTACTTACGGATAGGTAACGTTAAGGAAACTAAATTTGTAACAAAATTTTGAATACTAAATGATATGGAAGTTGATGATTGGATCATTACTTGAACATTGATAAACAAGCTTATTTTTATTGGTGACACATGTTTTAGTTTGCAAATTTTGTCTCTTTAGCATTTACGTACTCTGCAAATATAAGT…
Scaffold315842	2477	G	T	TTTTCCNNTTTTCTTTGTTTTTTTTTTTTTTTTTATGTTTTTTTTTTGTATATATCTTTTTTGGCATCTTGATTAATCTTATCAATGATTCGATGTCAGTCGAACCCTAGACTACCCAGTGAACATCGGATCTAAGTAAAAGAGAACAAGTTACAAGGGGAACAACCTTTTGTATTTTAATTTACCTGTACTTACGGATA[G/T]GTAACGTTAAGGAAACTAAATTTGTAACAAAATTTTGAATACTAAATGATATGGAAGTTGATGATTGGATCATTACTTGAACATTGATAAACAAGCTTATTTTTATTGGTGACACATGTTTTAGTTTGCAAATTTTGTCTCTTTAGCATTTACGTACTCTGCAAATATAAGTGTACTATATATATATATATGCT…
Scaffold315842	2483	G	A	TTTTCTTTGTTTTTTTTTTTTTTTTTATGTTTTTTTTTTGTATATATCTTTTTTGGCATCTTGATTAATCTTATCAATGATTCGATGTCAGTCGAACCCTAGACTACCCAGTGAACATCGGATCTAAGTAAAAGAGAACAAGTTACAAGGGGAACAACCTTTTGTATTTTAATTTACCTGTACTTACGGATAGGTAAC[G/A]TTAAGGAAACTAAATTTGTAACAAAATTTTGAATACTAAATGATATGGAAGTTGATGATTGGATCATTACTTGAACATTGATAAACAAGCTTATTTTTATTGGTGACACATGTTTTAGTTTGCAAATTTTGTCTCTTTAGCATTTACGTACTCTGCAAATATAAGTGTACTATATATATATATATGCTAATCTGCA…
Scaffold315842	2545	G	A	TTGATTAATCTTATCAATGATTCGATGTCAGTCGAACCCTAGACTACCCAGTGAACATCGGATCTAAGTAAAAGAGAACAAGTTACAAGGGGAACAACCTTTTGTATTTTAATTTACCTGTACTTACGGATAGGTAACGTTAAGGAAACTAAATTTGTAACAAAATTTTGAATACTAAATGATATGGAAGTTGATGATTG[G/A]ATCATTACTTGAACATTGATAAACAAGCTTATTTTTATTGGTGACACATGTTTTAGTTTGCAAATTTTGTCTCTTTAGCATTTACGTACTCTGCAAATATAAGTGTACTATATATATATATATGCTAATCTGCATCAATATTTTAGGGCGCCTACTTTTTAGGTTACGCGCTCTAGAAAGTTAAGACGTACGCC…
Scaffold315842	2586	G	A	GACTACCCAGTGAACATCGGATCTAAGTAAAAGAGAACAAGTTACAAGGGGAACAACCTTTTGTATTTTAATTTACCTGTACTTACGGATAGGTAACGTTAAGGAAACTAAATTTGTAACAAAATTTTGAATACTAAATGATATGGAAGTTGATGATTGGATCATTACTTGAACATTGATAAACAAGCTTATTTTTATTG[G/A]TGACACATGTTTTAGTTTGCAAATTTTGTCTCTTTAGCATTTACGTACTCTGCAAATATAAGTGTACTATATATATATATATGCTAATCTGCATCAATATTTTAGGGCGCCTACTTTTTAGGTTACGCGCTCTAGAAAGTTAAGACGTACGCCCTAAAAAAGTTTATGCATATTAGCCCATTGGTCTAATAATC…
Scaffold315842	2589	A	G	TACCCAGTGAACATCGGATCTAAGTAAAAGAGAACAAGTTACAAGGGGAACAACCTTTTGTATTTTAATTTACCTGTACTTACGGATAGGTAACGTTAAGGAAACTAAATTTGTAACAAAATTTTGAATACTAAATGATATGGAAGTTGATGATTGGATCATTACTTGAACATTGATAAACAAGCTTATTTTTATTGGTG[A/G]CACATGTTTTAGTTTGCAAATTTTGTCTCTTTAGCATTTACGTACTCTGCAAATATAAGTGTACTATATATATATATATGCTAATCTGCATCAATATTTTAGGGCGCCTACTTTTTAGGTTACGCGCTCTAGAAAGTTAAGACGTACGCCCTAAAAAAGTTTATGCATATTAGCCCATTGGTCTAATAATCCAA…
Scaffold314697	123182	C	T	AATTCTAGTCAATATAATTCTATTCATGACCATAGATTTAATTAAGGCATCCCCTTTAATAATAAGCGTACATGTGCATCCCGTAGGATTATTTCATCATTTCCCGACAATAAGGCATTTCTTATAAACGTTAATTTAATCATGGCAATCACGTAGAGAATTTATTAATAATTGTATATATGGAAACTAACCAATAGACA[C/T]ACACACACACACACACACACACACACACACGTATATAAAGAAAAGACCCACTCACAGATCACGTCGTCGAGTCGAACTCTTTCGAACTAGAATAGCCGAAGTCACAAATAATAATTGCACCTAAACATAATATTAGGAGTAAAACTCAACTAAAACAATTAAATTTGGGAAAACGAAGTGCGAATTTGGAATCA…
Scaffold304030	2413	C	G	GGTTGAGAAAGTGGGTAGCGTTGGGTCCGAATGTAGACGAACCATCAGAGGAGGAGGATCTTCGGAAGCCATGGAGGAAAAGGGAAGGGGAGAAAGACGGCAGAAAATTAAGGTCAGGGTTTTGAGGAATAAGGTGAGCAAGGAATTAGGGTTCAGGAAAGACCTAGATATGAATACCATGTAGAAAGTCTAGAATGAAT[C/G]AATTGTATATTGATTGACAAGCATGCAAGTACATGATTGGAAACCTAACCCTAGAAGGAAAGAGCATCACGTTCCACATCACCTAATTATGCTGTTTGCATGTTAGACTTGAAAATTCGACACTTGTAAGGAGGTATGTTGAAAGTATGTAATTCATAAATTAACATTAATTGAGCTGATAATGTTGATGGGAA…
Scaffold314794	32291	T	A	AAAAGTATCGGAAACAGAACTCACCTGTTCTGCCTCGAACGGCAGCGGCGAAGATTTGCCAATCACTTTGCGGCGCCGCTTGGATCTTCTCCGAGTTGGGTTTCTCGGGTGGGACTCGCTGTCGCTGTCGTCGTGGACCAAGGCTGAATCCAGAGAAGAATGCATGCCCCTGTTCGAGGTCGAAAATGGAAGAGACGACG[T/A]CTCCGGCGAGTTACTGAGTTGGTGATGCTGCTGCTGCTGCTGCGGCGGCGACTGCGGCTTCGGAGGGAGAGGAAGCTTGGCGAGGTGGGACCTCATGTGACCCCCCATCGCTTTTCCATTAGAGAACCGTTTGTTGCAGATCTTGCAGATTCTGTGCTTCTCCATGGAAGATGAAGAGCAAGAAATCTCTCTGC…
Scaffold313300	219581	C	T	TCATGTTATTACTTGGAATCCAAATAGAGAATTATGTAGAATTCCTTTATTAAATTTTGTGAATTGATATGTGATCTTATTGCTTGATTAACGTAATTAAATGTTAATATCGTGCATCTTTGATTCTTGGATTGATTAATTGGAGTGATTGTGGAATGATGTTGGATATGATTGTTATTACTATGATCAGATTTGTTGAC[C/T]AGTGTAGCTAGAGAATAATATTGTGCTAAGTTGGTTGTTCTTTGAGATGTTGCATGCTATAAATTGCGGTATTATTTTAAAATATAGTGATTTATAAGATGGATGAAATGGAAATCTTGATTGTCATGTGGGTTTGTTATGTAGCTATGAATCTAGTAATTCATGCTTGTCAAGTCCCAATAATTGATTGAGGA…
Scaffold313300	220429	A	G	CCAAGTCCTCTTCACCAACCCCTGCAAATATATACAAACAAAGTATCATACGGGTAGAGAATGAGGCTAAGGGGTATGTAAAATACCCAAAACTTGGCCTCAATGGGGATCTGGCATAGGCATGCCTATTGGGGGAGGGGAAGTGAAAGAGGGAAGTAGATTTCGTATCCTATTCCTATTCGGAGCCCGCCTATCCCAGT[A/G]CTTGATGGGATGAGGATGGAGTGTCACAACTAAGGAGGACGGAGAACAAAAAGTTAAAAGACAGAAAGCAGAAAAAGTAGGCAAAAGATGTCAGATAAGGGGCATGAAGCCCAGATCTAAGACAAGCTCAAGGGATATTTGAGACTCAGCTCAGGGAAAACTAAGATAAACTCAGAGAGAATAGGGAATAAAAC…
Scaffold313300	220488	A	T	AATGAGGCTAAGGGGTATGTAAAATACCCAAAACTTGGCCTCAATGGGGATCTGGCATAGGCATGCCTATTGGGGGAGGGGAAGTGAAAGAGGGAAGTAGATTTCGTATCCTATTCCTATTCGGAGCCCGCCTATCCCAGTACTTGATGGGATGAGGATGGAGTGTCACAACTAAGGAGGACGGAGAACAAAAAGTTAAA[A/T]GACAGAAAGCAGAAAAAGTAGGCAAAAGATGTCAGATAAGGGGCATGAAGCCCAGATCTAAGACAAGCTCAAGGGATATTTGAGACTCAGCTCAGGGAAAACTAAGATAAACTCAGAGAGAATAGGGAATAAAACGAAAGAAGAAGACTGGAAAAATGAAAGGAAGACATGGATGCAGGGAGGGGGATGGAGCA…
Scaffold313654	5610	A	T	TTCTTTCCTTCGATCTTGCCGTACTTGCCAAGTTGAGCCGTGATTTGCTCTATTTGTTGTGCATTAGGAGTGCGCATTCCTCCTCTATACAACATTTCAAGTATCCCTATCTGTTCTTGCGTAGGGTTCCAGCGTGTCCCTCCCGGGTGCGTCTCTACCTGCACCATCATCAATTTTTCAGCAAACTCATTTTATTCTCC[A/T]TGTCTTAGTCGTATATTAAGCATGCAGATTATGAACAAAATTTGCAGTCTAAATTCACAGTTTAACACTCTTGTTTGTCAACCTAGTTTCTTCAGGTAACTTAGGTGTTCAAGGCATGTAAGAAATGTATGATTGCATGATAAATTTAGTACCTGAGGGTGGGGGGAATCTTTCTTCTCCTGAAGATGGTCAGA…
Scaffold316933	121392	T	A	GGATTTCCAAGGGTACATGACAAGCCAAAGATCACTACTCACATAGATTTTAGCCATCTTTACACTTAAGCACATACTGAATCATAGTCGTCACTTACTAGCTCACAGTTAATCAATTAAAACAATGTTTTGAATGTAGTAACATGCCTTAGAGAATCCCTCAATTCCTCACTAGATATACACTCATTTTTCACTTTCGA[T/A]TTTCTGACTACACACCCTACACTAGTTATATGTGAGAAGATTGATGTAAATATGAAAACTAATGCTCACATATGTTATGACAATAAAAGCAATTTCTGGAATTATGAATGTATGTATATGATCTCATGAATGGAATGCTACTACTTAGATGCGAGAACCAGGGATATCATATGCTCATACCAATTCCAAACTCC…
Scaffold316930	836	C	T	AAAATTCCAACCACTTAACATTAAGCCAAAATCAAATCAAGTTAAATACCAAGTAAGATCTACCTATTTGAATGCATGTGCTTGACATACTTACCGAGTAGATATTTCTGAAACACTTGACATTATTGTGATCAAGAGTACGAGATACAAATTTAGACTAAAATAATTACAACCGAACACATGCACTAGTCTAAGAATTA[C/T]AAACTCAAATATTTTGTTAAGAATTACCAATTTTACTCTAACAATACTTACATAAAAATGTTCAACAGCTTAATTGTCTAACTTCATAATTCATTCTCAATCTCACAAAAAATGTCACTTGAATGAGAAGTATATAGAGGTTGAATGTACAAGCATATAATTTATATTTATATTAACGGGGAAGATCATCAGAA…
[truncated: 11,068 more rows]
